# Supplementary material for: Elucidating the 16S rRNA 3′ boundaries and defining optimal SD/aSD pairing in Escherichia coli and Bacillus subtilis using RNA-Seq data
Source: Sci Rep. 2017 Dec 15;7:17639. doi: 10.1038/s41598-017-17918-6 (PMC5732282; doi:10.1038/s41598-017-17918-6)
Supplement: Supplementary file 2 — Supplementary Dataset 1 [file 41598_2017_17918_MOESM2_ESM.xlsx]

## Sheet: B subtilis all blast hits
	10	20	30	40	50	60	70	80
	----|----|----|----|----|----|----|----|----|----|----|----|----|----|----|----|----|----
16S	--GCCGCCGAAGGTGGGACAGATGATTGGGGTGAAGTCGTAACAAGGTAGCCGTATCGGAAGGTGCGGCTGGATCACCTCCTTTCTA--
SeqGr2002_1032	-----GCCGAAGGTGGGACAGATGATTGGGGTGAAGTCGTAACAAGGTAGCCGTAT---------------------------------
SeqGr5159_2270	-----------------------------------GTCGTAACAAGGTAGCCGTATCGGAAGGTGCGGCTGGATCACCTCCTTTCT---
SeqGr9142_1920	------------------------ATTGGGGTGAAGTCGTAACAAGGTAGCCGTATCGGAAGGTGCGGCTGGATC--------------
SeqGr26712_776	---------------GGACAGATGATTGGGGTGAAGTCGTAACAAGGTAGCCGTATCGGAAGGTGC-----------------------
SeqGr28443_382	------CCGAAGGTGGGACAGATGATTGGGGTGAAGTCGTAACAAGGTAGCCGTATC--------------------------------
SeqGr39416_23	-------------------------------------AGTAACAAGGTAGCCGTATCGGAAGGTGCGGCTGGATCACCTCCTTTCTAA-
SeqGr39579_129	-----------------------------GGTGAAGTCGTAACAAGGTAGCCGTATCGGAAGGTGCGGCTGGATCACCTC---------
SeqGr40131_1415	---CCGCCGAAGGTGGGACAGATGATTGGGGTGAAGTCGTAACAAGGTAGCCGT-----------------------------------
SeqGr40163_6	-----------TGTGGGACAGATGATTGGGGTGAAGTCGTAACAAGGTAGCCGTATCGGAAG---------------------------
SeqGr42387_103	------------------------------GTGAAGTCGTAACAAGGTAGCCGTATCGGAAGGTGCGGCTGGATCACCTCC--------
SeqGr49695_197	------------GTGGGACAGATGATTGGGGTGAAGTCGTAACAAGGTAGCCGTATCGGAAGG--------------------------
SeqGr52455_136	--------------------------------GAAGTCGTAACAAGGTAGCCGTATCGGAAGGTGCGGCTGGATCACCTCCTT------
SeqGr66835_96	---------------GAACAGATGATTGGGGTGAAGTCGTAACAAGGTAGCCGTATCGGAAGGTGC-----------------------
SeqGr68017_254	------------------------GATGGGGTGAAGTCGTAACAAGGTAGCCGTATCGGAAGGTGCGGCTGGATC--------------
SeqGr79142_765	CAGCCGCCGAAGGTGGGACAGATGATTGGGGTGAAGTCGTAACAAGGTAGC--------------------------------------
SeqGr98537_229	--------GAAGGTGGGACAGATGATTGGGGTGAAGTCGTAACAAGGTAGCCGTATCGG------------------------------
SeqGr99052_130	-------------TGGGACAGATGATTGGGGTGAAGTCGTAACAAGGTAGCCGTATCGGAAGGT-------------------------
SeqGr108274_63	---TCGCCGAAGGTGGGACAGATGATTGGGGTGAAGTCGTAACAAGGTAGCCGT-----------------------------------
SeqGr114965_102	------------------------------------TCGTAACAAGGTAGCCGTATCGGAAGGTGCGGCTGGATCACCTCCTTTCTA--
SeqGr119568_61	----CGCCGAAGGTGGGACAGATGATTGGGGTGAAGTCGTAACAAGGTAGCCGTA----------------------------------
SeqGr120394_11	-------------------------ATGGGGTGAAGTCGTAACAAGGTAGCCGTATCGGAAGGTGCGGCTGGATCA-------------
SeqGr128448_296	---------------------ATGATTGGGGTGAAGTCGTAACAAGGTAGCCGTATCGGAAGGTGCGGCTGG-----------------
SeqGr135482_104	-----------------------------------GACGTAACAAGGTAGCCGTATCGGAAGGTGCGGCTGGATCACCTCCTTTCT---
SeqGr135545_16	-----------------------AATTGGGGTGAAGTCGTAACAAGGTAGCCGTATCGGAAGGTGCGGCTGGAT---------------
SeqGr181233_13	---------------------------------ATGTCGTAACAAGGTAGCCGTATCGGAAGGTGCGGCTGGATCACCTCCTTT-----
SeqGr184233_76	-----TACGAAGGTGGGACAGATGATTGGGGTGAAGTCGTAACAAGGTAGCCGTAT---------------------------------
SeqGr199274_237	-AGCCGCCGAAGGTGGGACAGATGATTGGGGTGAAGTCGTAACAAGGTAGCC-------------------------------------
SeqGr217687_39	----------------------------------AGTCGTAACAAGGTAGCCGTATCGGAAGGTGCGGCTGGATCACCTCCTTTC----
SeqGr245564_17	-GACCGCCGAAGGTGGGACAGATGATTGGGGTGAAGTCGTAACAAGGTAGCC-------------------------------------
SeqGr256468_339	-----------------------------------ATCGTAACAAGGTAGCCGTATCGGAAGGTGCGGCTGGATCACCTCCTTTCT---
SeqGr269202_114	--------------------------TGGGGTGAAGTCGTAACAAGGTAGCCGTATCGGAAGGTGCGGCTGGATCAC------------
SeqGr307051_177	---------------------------GGGGTGAAGTCGTAACAAGGTAGCCGTATCGGAAGGTGCGGCTGGATCACC-----------
SeqGr315641_1	---------------------------------TTGTCGTAACAAGGTAGCCGTATCGGAAGGTGCGGCTGGATCACCTCCTTT-----
SeqGr340750_75	----------------------------GGGTGAAGTCGTAACAAGGTAGCCGTATCGGAAGGTGCGGCTGGATCACCT----------
SeqGr346124_13	-------------------------------GAAAGTCGTAACAAGGTAGCCGTATCGGAAGGTGCGGCTGGATCACCTCCT-------
SeqGr426953_94	-----------------------GATTGGGGTGAAGTCGTAACAAGGTAGCCGTATCGGAAGGTGCGGCTGGAT---------------
SeqGr438185_183	-----------GGTGGGACAGATGATTGGGGTGAAGTCGTAACAAGGTAGCCGTATCGGAAG---------------------------
SeqGr444625_87	-------------------------TTGGGGTGAAGTCGTAACAAGGTAGCCGTATCGGAAGGTGCGGCTGGATCA-------------
SeqGr446801_67	---------------TGACAGATGATTGGGGTGAAGTCGTAACAAGGTAGCCGTATCGGAAGGTGC-----------------------
SeqGr450493_157	-------------------------------------CGTAACAAGGTAGCCGTATCGGAAGGTGCGGCTGGATCACCTCCTTTCTAA-
SeqGr499205_29	------ATGAAGGTGGGACAGATGATTGGGGTGAAGTCGTAACAAGGTAGCCGTATC--------------------------------
SeqGr502813_22	AAGCCGCCGAAGGTGGGACAGATGATTGGGGTGAAGTCGTAACAAGGTAGC--------------------------------------
SeqGr520460_18	---------------ATACAGATGATTGGGGTGAAGTCGTAACAAGGTAGCCGTATCGGAAGGTGC-----------------------
SeqGr523195_45	------------------CAGATGATTGGGGTGAAGTCGTAACAAGGTAGCCGTATCGGAAGGTGCGGC--------------------
SeqGr525666_53	----------------------TGATTGGGGTGAAGTCGTAACAAGGTAGCCGTATCGGAAGGTGCGGCTGGA----------------
SeqGr559068_31	-------CGAAGGTGGGACAGATGATTGGGGTGAAGTCGTAACAAGGTAGCCGTATCG-------------------------------
SeqGr599803_101	---------AAGGTGGGACAGATGATTGGGGTGAAGTCGTAACAAGGTAGCCGTATCGGA-----------------------------
SeqGr609941_13	-----------------------ATTTGGGGTGAAGTCGTAACAAGGTAGCCGTATCGGAAGGTGCGGCTGGAT---------------
SeqGr618588_48	--------------------GATGATTGGGGTGAAGTCGTAACAAGGTAGCCGTATCGGAAGGTGCGGCTG------------------
SeqGr643134_97	-------------------------------TGAAGTCGTAACAAGGTAGCCGTATCGGAAGGTGCGGCTGGATCACCTCCT-------
SeqGr653841_141	------------------------TTTGGGGTGAAGTCGTAACAAGGTAGCCGTATCGGAAGGTGCGGCTGGATC--------------
SeqGr679142_50	---GAGCCGAAGGTGGGACAGATGATTGGGGTGAAGTCGTAACAAGGTAGCCGT-----------------------------------
SeqGr698657_12	------------------------------------GAGTAACAAGGTAGCCGTATCGGAAGGTGCGGCTGGATCACCTCCTTTCTA--
SeqGr701269_145	TAGCCGCCGAAGGTGGGACAGATGATTGGGGTGAAGTCGTAACAAGGTAGC--------------------------------------
SeqGr744743_102	-------------------AGATGATTGGGGTGAAGTCGTAACAAGGTAGCCGTATCGGAAGGTGCGGCT-------------------
SeqGr759483_75	---------------CGACAGATGATTGGGGTGAAGTCGTAACAAGGTAGCCGTATCGGAAGGTGC-----------------------
SeqGr785539_81	-----------------ACAGATGATTGGGGTGAAGTCGTAACAAGGTAGCCGTATCGGAAGGTGCGG---------------------
SeqGr796891_20	--------------GGGACAGATGATTGGGGTGAAGTCGTAACAAGGTAGCCGTATCGGAAGGTG------------------------
SeqGr813070_9	------------------ACGATGATTGGGGTGAAGTCGTAACAAGGTAGCCGTATCGGAAGGTGCGGC--------------------
SeqGr824879_22	-----------------------------GATGAAGTCGTAACAAGGTAGCCGTATCGGAAGGTGCGGCTGGATCACCTC---------
SeqGr854974_3	-------------------------TTGGGGTGAAGTCGTAACAAGGTAGCCGTATCGGAAGGTGCGGCTGGATCT-------------
SeqGr860897_8	------------------------ACTGGGGTGAAGTCGTAACAAGGTAGCCGTATCGGAAGGTGCGGCTGGATC--------------
SeqGr863711_34	GAGCCGCCGAAGGTGGGACAGATGATTGGGGTGAAGTCGTAACAAGGTAGC--------------------------------------
SeqGr864971_2	------------AGGGGACAGATGATTGGGGTGAAGTCGTAACAAGGTAGCCGTATCGGAAGG--------------------------
SeqGr911443_15	--------------------------------------GTAACAAGGTAGCCGTATCGGAAGGTGCGGCTGGATCACCTCCTTTCTAAG
SeqGr1039570_9	------------TTGGGACAGATGATTGGGGTGAAGTCGTAACAAGGTAGCCGTATCGGAAGG--------------------------
SeqGr1054515_12	----------------------CGATTGGGGTGAAGTCGTAACAAGGTAGCCGTATCGGAAGGTGCGGCTGGA----------------
SeqGr1061084_53	-----ACCGAAGGTGGGACAGATGATTGGGGTGAAGTCGTAACAAGGTAGCCGTAT---------------------------------
SeqGr1091441_19	-----------------GAAGATGATTGGGGTGAAGTCGTAACAAGGTAGCCGTATCGGAAGGTGCGG---------------------
SeqGr1113249_3	-ATCCGCCGAAGGTGGGACAGATGATTGGGGTGAAGTCGTAACAAGGTAGCC-------------------------------------
SeqGr1155804_3	-----------------------------------GTCGTAACAAGGTAGCCGTATCGGAAGGTGCGGCTGGATCACCTCCTTTGT---
SeqGr1249708_30	-----GACGAAGGTGGGACAGATGATTGGGGTGAAGTCGTAACAAGGTAGCCGTAT---------------------------------
SeqGr1273300_8	--------------------AATGATTGGGGTGAAGTCGTAACAAGGTAGCCGTATCGGAAGGTGCGGCTG------------------
SeqGr1429127_88	---------------------------------AAGTCGTAACAAGGTAGCCGTATCGGAAGGTGCGGCTGGATCACCTCCTTT-----
SeqGr1432803_6	----------AGGTGGGACAGATGATTGGGGTGAAGTCGTAACAAGGTAGCCGTATCGGAA----------------------------
SeqGr1435632_2	-------ATAAGGTGGGACAGATGATTGGGGTGAAGTCGTAACAAGGTAGCCGTATCG-------------------------------
SeqGr1437099_15	-----------AGTGGGACAGATGATTGGGGTGAAGTCGTAACAAGGTAGCCGTATCGGAAG---------------------------
SeqGr1453755_22	------------------------------ATGAAGTCGTAACAAGGTAGCCGTATCGGAAGGTGCGGCTGGATCACCTCC--------
SeqGr1477611_36	------ACGAAGGTGGGACAGATGATTGGGGTGAAGTCGTAACAAGGTAGCCGTATC--------------------------------
SeqGr1514586_13	----------------------------GAGTGAAGTCGTAACAAGGTAGCCGTATCGGAAGGTGCGGCTGGATCACCT----------
SeqGr1522706_27	----------------GACAGATGATTGGGGTGAAGTCGTAACAAGGTAGCCGTATCGGAAGGTGCG----------------------
SeqGr1525432_29	---------------------ACGATTGGGGTGAAGTCGTAACAAGGTAGCCGTATCGGAAGGTGCGGCTGG-----------------
SeqGr1566297_9	--------AAAGGTGGGACAGATGATTGGGGTGAAGTCGTAACAAGGTAGCCGTATCGG------------------------------
SeqGr1577605_10	------------------AAGATGATTGGGGTGAAGTCGTAACAAGGTAGCCGTATCGGAAGGTGCGGC--------------------
SeqGr1618016_3	---------------------------------TAGTCGTAACAAGGTAGCCGTATCGGAAGGTGCGGCTGGATCACCTCCTTG-----
SeqGr1628128_9	---------------AGACAGATGATTGGGGTGAAGTCGTAACAAGGTAGCCGTATCGGAAGGTGC-----------------------
SeqGr1640370_1	----------------AACAGATGATTGGGGTGAAGTCGTAACAAGGTAGCCGTATCGGAAGGTGCG----------------------
SeqGr1669877_9	----------------------------------TGTCGTAACAAGGTAGCCGTATCGGAAGGTGCGGCTGGATCACCTCCTTTC----
SeqGr1692542_6	---------------------TTGATTGGGGTGAAGTCGTAACAAGGTAGCCGTATCGGAAGGTGCGGCTGG-----------------
SeqGr1704030_1	-------GAAAGGTGGGACAGATGATTGGGGTGAAGTCGTAACAAGGTAGCCGTATCG-------------------------------
SeqGr1748811_1	--AGCGCCGAAGGTGGGACAGATGATTGGGGTGAAGTCGTAACAAGGTAGCCG------------------------------------
SeqGr1903965_6	-----------------------------------AGCGTAACAAGGTAGCCGTATCGGAAGGTGCGGCTGGATCACCTCCTTTCT---
SeqGr1912778_21	----------------------------------GATCGTAACAAGGTAGCCGTATCGGAAGGTGCGGCTGGATCACCTCCTTTC----
SeqGr1946444_38	--GCCGCCGAAGGTGGGACAGATGATTGGGGTGAAGTCGTAACAAGGTAGCCG------------------------------------
SeqGr1952778_6	---------------------------------GAGTCGTAACAAGGTAGCCGTATCGGAAGGTGCGGCTGGATCACCTCCTTT-----
SeqGr1956566_2	---------------TTACAGATGATTGGGGTGAAGTCGTAACAAGGTAGCCGTATCGGAAGGTGC-----------------------
SeqGr1990137_10	-------------------CGATGATTGGGGTGAAGTCGTAACAAGGTAGCCGTATCGGAAGGTGCGGCT-------------------
SeqGr2034807_6	----GACCGAAGGTGGGACAGATGATTGGGGTGAAGTCGTAACAAGGTAGCCGTA----------------------------------
SeqGr2111259_1	---------------------------------AT-TCGTAACAAGGTAGCCGTATCGGAAGGTGCGGCTGGATCACCTCCTTTC----
SeqGr2164002_3	------------------------AGTGGGGTGAAGTCGTAACAAGGTAGCCGTATCGGAAGGTGCGGCTGGATC--------------
SeqGr2180531_4	---TTGCCGAAGGTGGGACAGATGATTGGGGTGAAGTCGTAACAAGGTAGCCGT-----------------------------------
SeqGr2189941_9	---ATGCCGAAGGTGGGACAGATGATTGGGGTGAAGTCGTAACAAGGTAGCCGT-----------------------------------
SeqGr2220869_2	-------------------------------TGAAGTCGTAACAAGGTAGCCGTATCGGAAGGTGCGGCTGGATCACCTCCA-------
SeqGr2257063_5	-------------------TGATGATTGGGGTGAAGTCGTAACAAGGTAGCCGTATCGGAAGGTGCGGCT-------------------
SeqGr2314101_1	------------------------ATTGGGGTGAAGTCGTAACAAGGTAGCCGTATCGGAAGGTGCGGCTGGATT--------------
SeqGr2396356_6	---------------------------AGGGTGAAGTCGTAACAAGGTAGCCGTATCGGAAGGTGCGGCTGGATCACC-----------
SeqGr2460656_3	---------------------------------AAGTCGTAACAAGGTAGCCGTATCGGAAGGTGCGGCTGGATCACCTCCTTA-----
SeqGr2491406_5	-----------------------------------TTCGTAACAAGGTAGCCGTATCGGAAGGTGCGGCTGGATCACCTCCTTTCT---
SeqGr2563962_1	---------------------------GGGGTGAAGTCGTAACAAGGTAGCCGTATCGGAAGGTGCGGCTGGATCACG-----------
SeqGr2655565_2	--------------ACGACAGATGATTGGGGTGAAGTCGTAACAAGGTAGCCGTATCGGAAGGTG------------------------
SeqGr2673962_1	----AGCCGAAGGTGGGACAGATGATTGGGGTGAAGTCGTAACAAGGTAGCCGTA----------------------------------
SeqGr2695160_10	----------AT-TGGGACAGATGATTGGGGTGAAGTCGTAACAAGGTAGCCGTATCGGAAG---------------------------
SeqGr2776280_10	---GCGCCGAAGGTGGGACAGATGATTGGGGTGAAGTCGTAACAAGGTAGCCGT-----------------------------------
SeqGr2786390_13	--------------------------------AAAGTCGTAACAAGGTAGCCGTATCGGAAGGTGCGGCTGGATCACCTCCTT------
SeqGr2833673_1	----------------------ATATTGGGGTGAAGTCGTAACAAGGTAGCCGTATCGGAAGGTGCGGCTGGA----------------
SeqGr2835191_10	ATGCCGCCGAAGGTGGGACAGATGATTGGGGTGAAGTCGTAACAAGGTAGC--------------------------------------
SeqGr2840594_3	CGGCCGCCGAAGGTGGGACAGATGATTGGGGTGAAGTCGTAACAAGGTAGC--------------------------------------
SeqGr2867842_2	-------------GGGGACAGATGATTGGGGTGAAGTCGTAACAAGGTAGCCGTATCGGAAGGT-------------------------
SeqGr2945145_1	-------------------------TTGGGGTGAAGTCGTAACAAGGTAGCCGTATCGGAAGGTGCGGCTGGATAA-------------
SeqGr3137347_2	---------------CAACAGATGATTGGGGTGAAGTCGTAACAAGGTAGCCGTATCGGAAGGTGC-----------------------
SeqGr3184066_7	-------------------------------CGAAGTCGTAACAAGGTAGCCGTATCGGAAGGTGCGGCTGGATCACCTCCT-------
SeqGr3198943_10	-------------------GAATGATTGGGGTGAAGTCGTAACAAGGTAGCCGTATCGGAAGGTGCGGCT-------------------
SeqGr3227295_18	-----------------------------AGTGAAGTCGTAACAAGGTAGCCGTATCGGAAGGTGCGGCTGGATCACCTC---------
SeqGr3331953_2	-----------------------------TGTGAAGTCGTAACAAGGTAGCCGTATCGGAAGGTGCGGCTGGATCACCTC---------
SeqGr3432842_2	---------------------------TGGGTGAAGTCGTAACAAGGTAGCCGTATCGGAAGGTGCGGCTGGATCACC-----------
SeqGr3445207_7	-----------------------------------ACCGTAACAAGGTAGCCGTATCGGAAGGTGCGGCTGGATCACCTCCTTTCT---
SeqGr3459319_3	------------------------------GAGAAGTCGTAACAAGGTAGCCGTATCGGAAGGTGCGGCTGGATCACCTCC--------
SeqGr3528094_4	-----------------TCAGATGATTGGGGTGAAGTCGTAACAAGGTAGCCGTATCGGAAGGTGCGG---------------------
SeqGr3558726_1	--------GAAGGTGGGACAGATGATTGGGGTGAAGTCGTAACAAGGTAGCCGTATCTG------------------------------
SeqGr3614231_1	------------------------------------TCGTAACAAGGTAGCCGTATCGGAAGGTGCGGCTGGATCACCTCCTTTCGA--
SeqGr3691002_1	---CAGCCGAAGGTGGGACAGATGATTGGGGTGAAGTCGTAACAAGGTAGCCGT-----------------------------------
SeqGr3705443_4	----AT-CGAAGGTGGGACAGATGATTGGGGTGAAGTCGTAACAAGGTAGCCGTAT---------------------------------
SeqGr3802304_5	--------TAAGGTGGGACAGATGATTGGGGTGAAGTCGTAACAAGGTAGCCGTATCGG------------------------------
SeqGr3902842_1	------------------------------------AAGTAACAAGGTAGCCGTATCGGAAGGTGCGGCTGGATCACCTCCTTTCTA--
SeqGr4062182_2	--ACCGCCGAAGGTGGGACAGATGATTGGGGTGAAGTCGTAACAAGGTAGCCG------------------------------------
SeqGr4290768_8	------------ATGGGACAGATGATTGGGGTGAAGTCGTAACAAGGTAGCCGTATCGGAAGG--------------------------
SeqGr4389679_3	-----------------------------------AACGTAACAAGGTAGCCGTATCGGAAGGTGCGGCTGGATCACCTCCTTTCT---
SeqGr4398332_5	------------GAGGGACAGATGATTGGGGTGAAGTCGTAACAAGGTAGCCGTATCGGAAGG--------------------------
SeqGr4406103_5	------------------------------GTGAAGTCGTAACAAGGTAGCCGTATCGGAAGGTGCGGCTGGATCACCTCA--------
SeqGr4428126_3	---------------------------GGGGTGAAGTCGTAACAAGGTAGCCGTATCGGAAGGTGCGGCTGGATCACA-----------
SeqGr4456558_6	--------------------------------ATAGTCGTAACAAGGTAGCCGTATCGGAAGGTGCGGCTGGATCACCTCCTT------
SeqGr4550495_8	------------ATG-GACAGATGATTGGGGTGAAGTCGTAACAAGGTAGCCGTATCGGAAGGT-------------------------
SeqGr4666607_1	-------------------------------TGAAGTCGTAACAAGGTAGCCGTATCGGAAGGTGCGGCTGGATCACCTCCC-------
SeqGr4830503_8	------------------------------ACGAAGTCGTAACAAGGTAGCCGTATCGGAAGGTGCGGCTGGATCACCTCC--------
SeqGr4976182_3	--------------------ATTGATTGGGGTGAAGTCGTAACAAGGTAGCCGTATCGGAAGGTGCGGCTG------------------
SeqGr5049726_6	---------ATGGTGGGACAGATGATTGGGGTGAAGTCGTAACAAGGTAGCCGTATCGGA-----------------------------
SeqGr5074719_4	------------------------------TTGAAGTCGTAACAAGGTAGCCGTATCGGAAGGTGCGGCTGGATCACCTCC--------
SeqGr5302568_1	---------------------GAGATTGGGGTGAAGTCGTAACAAGGTAGCCGTATCGGAAGGTGCGGCTGG-----------------
SeqGr5420627_1	------------------ATGATGATTGGGGTGAAGTCGTAACAAGGTAGCCGTATCGGAAGGTGCGGC--------------------
SeqGr5454910_2	--------------------------GGGGGTGAAGTCGTAACAAGGTAGCCGTATCGGAAGGTGCGGCTGGATCAC------------
SeqGr5514347_5	--------CGAGGTGGGACAGATGATTGGGGTGAAGTCGTAACAAGGTAGCCGTATCGG------------------------------
SeqGr5533013_1	---------------------------AGGGTGAAGTCGTAACAAGGTAGCCGTATCGGAAGGTGCGGCTGGATCACA-----------
SeqGr5546595_6	---------------------------------TAGTCGTAACAAGGTAGCCGTATCGGAAGGTGCGGCTGGATCACCTCCTTT-----
SeqGr5604060_2	----------------ACCAGATGATTGGGGTGAAGTCGTAACAAGGTAGCCGTATCGGAAGGTGCG----------------------
SeqGr5635921_3	---------------ACACAGATGATTGGGGTGAAGTCGTAACAAGGTAGCCGTATCGGAAGGTGC-----------------------
SeqGr5639102_1	----------------------------------AGTCGTAACAAGGTAGCCGTATCGGAAGGTGCGGCTGGATCACCTCCTTAT----
SeqGr5660975_2	-----------GATGGGACAGATGATTGGGGTGAAGTCGTAACAAGGTAGCCGTATCGGAAG---------------------------
SeqGr5690165_1	---------------GGACAGATGATTGGGGTGAAGTCGTAACAAGGTAGCCGTATCGGAAGGTGT-----------------------
SeqGr5699951_1	--------AAAGGTGGGACAGATGATTGGGGTGAAGTCGTAACAAGGTAGCCGTATCGA------------------------------
SeqGr5813538_1	-------------TG-GACAGATGATTGGGGTGAAGTCGTAACAAGGTAGCCGTATCGGAAGGTG------------------------
SeqGr5820772_1	--------------------------------TGAGTCGTAACAAGGTAGCCGTATCGGAAGGTGCGGCTGGATCACCTCCTT------
SeqGr5836080_4	------------------GAGATGATTGGGGTGAAGTCGTAACAAGGTAGCCGTATCGGAAGGTGCGGC--------------------
SeqGr5874721_1	----------------------------AGGTGAAGTCGTAACAAGGTAGCCGTATCGGAAGGTGCGGCTGGATCACCT----------
SeqGr5882483_4	-ACCCGCCGAAGGTGGGACAGATGATTGGGGTGAAGTCGTAACAAGGTAGCC-------------------------------------
SeqGr6254075_3	-TGCCGCCGAAGGTGGGACAGATGATTGGGGTGAAGTCGTAACAAGGTAGCC-------------------------------------
SeqGr6280925_1	------AAGAAGGTGGGACAGATGATTGGGGTGAAGTCGTAACAAGGTAGCCGTATC--------------------------------
SeqGr6312150_8	-------------------------------------TGTAACAAGGTAGCCGTATCGGAAGGTGCGGCTGGATCACCTCCTTTCTAA-
SeqGr6387400_2	---CTGCCGAAGGTGGGACAGATGATTGGGGTGAAGTCGTAACAAGGTAGCCGT-----------------------------------
SeqGr6414797_1	--------------ATGACAGATGATTGGGGTGAAGTCGTAACAAGGTAGCCGTATCGGAAGGTG------------------------
SeqGr6477584_3	---------------------------------AAGTCGTAACAAGGTAGCCGTATCGGAAGGTGCGGCTGGATCACCTCCTTG-----
SeqGr6499127_1	------------------------GTTGGGGTGAAGTCGTAACAAGGTAGCCGTATCGGAAGGTGCGGCTGGATC--------------
SeqGr6678985_1	-----------------------------------GTCGTAACAAGGTAGCCGTATCGGAAGGTGCGGCTGGATCACCTCCTTTAT---
SeqGr6693736_2	------------------------ATTGGGGTGAAGTCGTAACAAGGTAGCCGTATCGGAAGGTGCGGCTGGACC--------------
SeqGr6970158_1	---------------------CTGATTGGGGTGAAGTCGTAACAAGGTAGCCGTATCGGAAGGTGCGGCTGG-----------------
SeqGr7018697_1	---------------------------------ACGTCGTAACAAGGTAGCCGTATCGGAAGGTGCGGCTGGATCACCTCCTTT-----
SeqGr7062002_5	----------------------GAATTGGGGTGAAGTCGTAACAAGGTAGCCGTATCGGAAGGTGCGGCTGGA----------------
SeqGr7311756_1	---ACGCCGAAGGTGGGACAGATGATTGGGGTGAAGTCGTAACAAGGTAGCCGT-----------------------------------
SeqGr7325117_2	-----------------------------------GTCGTAACAAGGTAGCCGTATCGGAAGGTGCGGCTGGATCACCTCCTTTCA---
SeqGr7461971_2	-------------AGGGACAGATGATTGGGGTGAAGTCGTAACAAGGTAGCCGTATCGGAAGGT-------------------------
SeqGr7502787_1	------TCGAAGGTGGGACAGATGATTGGGGTGAAGTCGTAACAAGGTAGCCGTATC--------------------------------
SeqGr7710282_3	--ATCGCCGAAGGTGGGACAGATGATTGGGGTGAAGTCGTAACAAGGTAGCCG------------------------------------
SeqGr7873822_2	-AGCCGCCGAAGGTGGGACAGATGATTGGGGTGAAGTCGTAACAAGGTAGCT-------------------------------------
SeqGr7953600_5	--------------------GATGATTGGGGTGAAGTCGTAACAAGGTAGCCGTATCGGAAGGTGCGGCTC------------------
SeqGr7995369_2	------------------------ATTGGGGTGAAGTCGTAACAAGGTAGCCGTATCGGAAGGTGCGGCTGGATA--------------
SeqGr8104495_1	------------GTGGGACAGATGATTGGGGTGAAGTCGTAACAAGGTAGCCGTATCGGAATG--------------------------
SeqGr8141516_7	------------------------ATTGGGGTGAAGTCGTAACAAGGTAGCCGTATCGGAAGGTGCGGCTGGAGC--------------
SeqGr8160928_1	-----------GGTGGGACAGATGATTGGGGTGAAGTCGTAACAAGGTAGCCGTATCGGATG---------------------------
SeqGr8176167_1	----------------------------------C-TCGTAACAAGGTAGCCGTATCGGAAGGTGCGGCTGGATCACCTCCTTTCT---
SeqGr8316814_3	---------------------------GAGGTGAAGTCGTAACAAGGTAGCCGTATCGGAAGGTGCGGCTGGATCACC-----------
SeqGr8428970_1	--------------------------AGGGGTGAAGTCGTAACAAGGTAGCCGTATCGGAAGGTGCGGCTGGATCAC------------
SeqGr8434906_2	-------------------------ATGGGGTGAAGTCGTAACAAGGTAGCCGTATCGGAAGGTGCGGCTGGATCC-------------
SeqGr8476387_1	----CGCCGAAGGTGGGACAGATGATTGGGGTGAAGTCGTAACAAGGTAGCCGTG----------------------------------
SeqGr8524748_1	----CGCCGAAGGTGGGACAGATGATTGGGGTGAAGTCGTAACAAGGTAGCCGTC----------------------------------
SeqGr8611731_2	-----------------------------------GCCGTAACAAGGTAGCCGTATCGGAAGGTGCGGCTGGATCACCTCCTTTCT---
SeqGr8614743_2	-------TGAAGGTGGGACAGATGATTGGGGTGAAGTCGTAACAAGGTAGCCGTATCG-------------------------------
SeqGr8697412_1	-------------------------------------CGTAACAAGGTAGCCGTATCGGAAGGTGCGGCTGGATCACCTCCTTTCTAT-
SeqGr8730704_1	------------------------------ATGAAGTCGTAACAAGGTAGCCGTATCGGAAGGTGCGGCTGGATCACCTCT--------
SeqGr9212895_1	------AGGAAGGTGGGACAGATGATTGGGGTGAAGTCGTAACAAGGTAGCCGTATC--------------------------------
SeqGr9344252_1	---------------------CAGATTGGGGTGAAGTCGTAACAAGGTAGCCGTATCGGAAGGTGCGGCTGG-----------------
SeqGr9407301_1	--------GAAGGTGGGACAGATGATTGGGGTGAAGTCGTAACAAGGTAGCCGTATCAG------------------------------
SeqGr9484641_2	-----------------------------------GTCGTAACAAGGTAGCCGTATCGGAAGGTGCGGCTGGATCACCTCCTTTCC---
SeqGr9685094_2	------------------------ATTGGGGTGAAGTCGTAACAAGGTAGCCGTATCGGAAGGTGCGGCTGGATG--------------
SeqGr9702733_2	-----------------CCAGATGATTGGGGTGAAGTCGTAACAAGGTAGCCGTATCGGAAGGTGCGG---------------------
SeqGr9829958_1	--------------------------------GAAGTCGTAACAAGGTAGCCGTATCGGAAGGTGCGGCTGGATCACCTCCTA------
SeqGr9831793_3	----------------------------AT-TGAAGTCGTAACAAGGTAGCCGTATCGGAAGGTGCGGCTGGATCACCTC---------
SeqGr9844607_3	---CCGCCGAAGGTGGGACAGATGATTGGGGTGAAGTCGTAACAAGGTAGCCCT-----------------------------------
SeqGr9932858_1	----------------------------------AGTCGTAACAAGGTAGCCGTATCGGAAGGTGCGGCTGGATCACCTCCTTTG----
SeqGr9948645_1	-----GGCGAAGGTGGGACAGATGATTGGGGTGAAGTCGTAACAAGGTAGCCGTAT---------------------------------
SeqGr10073858_2	------CCGAAGGTGGGACAGATGATTGGGGTGAAGTCGTAACAAGGTAGCCGTAGC--------------------------------
SeqGr10137300_1	---------------GGACAGATGATTGGGGTGAAGTCGTAACAAGGTAGCCGTATCGGAAGGTCC-----------------------
SeqGr10248532_1	----------------------------GCGTGAAGTCGTAACAAGGTAGCCGTATCGGAAGGTGCGGCTGGATCACCT----------
SeqGr10256911_3	---CCGCCGAAGGTGGGACAGATGATTGGGGTGAAGTCGTAACAAGGTAGCCTT-----------------------------------
SeqGr10262031_1	-----------GCTGGGACAGATGATTGGGGTGAAGTCGTAACAAGGTAGCCGTATCGGAAG---------------------------
SeqGr10266116_1	--------------------------------GCAGTCGTAACAAGGTAGCCGTATCGGAAGGTGCGGCTGGATCACCTCCTT------
SeqGr10450070_1	----------------------------------AGTCGTAACAAGGTAGCCGTATCGGAAGGTGCGGCTGGATCACCTCCTTCT----
SeqGr10538512_12	-----------------------------------TACGTAACAAGGTAGCCGTATCGGAAGGTGCGGCTGGATCACCTCCTTTCT---
SeqGr10722305_1	------------------------AATGGGGTGAAGTCGTAACAAGGTAGCCGTATCGGAAGGTGCGGCTGGATC--------------
SeqGr10729879_1	AGGCCGCCGAAGGTGGGACAGATGATTGGGGTGAAGTCGTAACAAGGTAGC--------------------------------------
SeqGr10751155_1	--------------------------------AGAGTCGTAACAAGGTAGCCGTATCGGAAGGTGCGGCTGGATCACCTCCTT------
SeqGr9185228_1	----------------------------GGGTGAAGTCGTAACAAGGTAGCCGTATCGGAAGGTGCGGCTGGATCACCT----------
SeqGr9310254_1	----------------------------------AGTCGTAACAAGGTAGCCGTATCGGAAGGTGCGGCTGGATCACCTCCTTCG----
SeqGr10971001_1	------CCGAAGGTGGGACAGATGATTGGGGTGAAGTCGTAACAAGGTAGCCGTATT--------------------------------
SeqGr11039843_2	-----------------------------------GTCGTAACAAGGTAGCCGTATCGGAAGGTGCGGCTGGATCACCTCCTTTTT---
SeqGr11263856_1	-------------------------TTGGGGTGAAGTCGTAACAAGGTAGCCGTATCGGAAGGTGCGGCTGGATCC-------------
SeqGr11646585_1	-------------------------TTGGGGTGAAGTCGTAACAAGGTAGCCGTATCGGAAGGTGCGGCTGGATCG-------------
SeqGr11765330_1	--------------------------------CGAGTCGTAACAAGGTAGCCGTATCGGAAGGTGCGGCTGGATCACCTCCTT------
SeqGr11940695_2	--------------AGGACAGATGATTGGGGTGAAGTCGTAACAAGGTAGCCGTATCGGAAGGTG------------------------
SeqGr11947101_1	---------------------ATGATTGGGGTGAAGTCGTAACAAGGTAGCCGTATCGGAAGGTGCGGCTCC-----------------
SeqGr12356165_1	---------------GCACAGATGATTGGGGTGAAGTCGTAACAAGGTAGCCGTATCGGAAGGTGC-----------------------
SeqGr12949656_1	---------------------AGGATTGGGGTGAAGTCGTAACAAGGTAGCCGTATCGGAAGGTGCGGCTGG-----------------
SeqGr13172514_2	---CCGCCGAAGGTGGGACAGATGATTGGGGTGAAGTCGTAACAAGGTAGCCGC-----------------------------------
SeqGr13179755_1	-----GCCGAAGGTGGGACAGATGATTGGGGTGAAGTCGTAACAAGGTAGCCGTAC---------------------------------
SeqGr13184230_1	------------GTGGGACAGATGATTGGGGTGAAGTCGTAACAAGGTAGCCGTATCGGAAGC--------------------------
SeqGr13205689_1	-----------GGTGGGACAGATGATTGGGGTGAAGTCGTAACAAGGTAGCCGTATCGGAAC---------------------------
SeqGr13274442_1	----------------------AGATTGGGGTGAAGTCGTAACAAGGTAGCCGTATCGGAAGGTGCGGCTGGA----------------
SeqGr13515460_1	----------------------------GGGTGAAGTCGTAACAAGGTAGCCGTATCGGAAGGTGCGGCTGGATCACCC----------
SeqGr13625992_1	------------------------------------ACGTAACAAGGTAGCCGTATCGGAAGGTGCGGCTGGATCACCTCCTTTCTA--
SeqGr13876084_1	------------CTGGGACAGATGATTGGGGTGAAGTCGTAACAAGGTAGCCGTATCGGAAGG--------------------------
SeqGr14146287_1	------------------------TTTGGGGTGAAGTCGTAACAAGGTAGCCGTATCGGAAGGTGCGGCTGGATA--------------
SeqGr14420357_1	-----------------------------------ATCGTAACAAGGTAGCCGTATCGGAAGGTGCGGCTGGATCACCTCCTTTCC---
SeqGr14428330_1	---CCGCCGAAGGTGGGACAGATGATTGGGGTGAAGTCGTAACAAGGTAGCCGG-----------------------------------
SeqGr14821637_1	-------------------------------------CGTAACAAGGTAGCCGTATCGGAAGGTGCGGCTGGATCACCTCCTTTCTAG-
SeqGr14857789_1	------------GTG-GACAGATGATTGGGGTGAAGTCGTAACAAGGTAGCCGTATCGGAAGGT-------------------------
SeqGr14962788_1	---------------GGACAGATGATTGGGGTGAAGTCGTAACAAGGTAGCCGTATCGGAAGGTTC-----------------------
SeqGr15011076_1	----------GAGTGGGACAGATGATTGGGGTGAAGTCGTAACAAGGTAGCCGTATCGGAA----------------------------
SeqGr11263069_1	--------------------GATGATTGGGGTGAAGTCGTAACAAGGTAGCCGTATCGGAAGGTGCGGCTC------------------

## Sheet: E coli all blast hits
	10	20	30	40	50	60
	----|----|----|----|----|----|----|----|----|----|----|----|----|----
16S	-----ACTGGGGTGAAGTCGTAACAAGGTAACCGTAGGGGAACCTGCGGTTGGATCACCTCCTTA----
SeqGr4884_3	------------CGATGTCGTAACAAGGTAACCGTAGGGGAACCTGCGGTTGGATCACCTCCT------
SeqGr20276_4	------CTGGGGTGAAGTCGTAACAAGGTAACCGTAGGGGAACCTGCGGTTGGATAA------------
SeqGr29174_1219	-------TGGGGTGAAGTCGTAACAAGGTAACCGTAGGGGAACCTGCGGTTGGATCAC-----------
SeqGr30638_556	----GACTGGGGTGAAGTCGTAACAAGGTAACCGTAGGGGAACCTGCGGTTGGAT--------------
SeqGr35889_169	------------TGAAGTCGTAACAAGGTAACCGTAGGGGAACCTGCGGTTGGATCACCTCCT------
SeqGr43364_1056	-------------GAAGTCGTAACAAGGTAACCGTAGGGGAACCTGCGGTTGGATCACCTCCTT-----
SeqGr52575_388	--------------AAGTCGTAACAAGGTAACCGTAGGGGAACCTGCGGTTGGATCACCTCCTTA----
SeqGr56750_79	--------------AAGTCGAAACAAGGTAACCGTAGGGGAACCTGCGGTTGGATCACCTCCTTA----
SeqGr63166_28	----CGATGGGGTGAAGTCGTAACAAGGTAACCGTAGGGGAACCTGCGGTTGGAT--------------
SeqGr66639_37	--------------TAGTCGTAACAAGGTAACCGTAGGGGAACCTGCGGTTGGATCACCTCCTTA----
SeqGr100882_2	-----ACTGGGGTGAAGTCGTAAAAAGGTAACCGTAGGGGAACCTGCGGTTGGATC-------------
SeqGr107499_348	-----ACTGGGGTGAAGTCGTAACAAGGTAACCGTAGGGGAACCTGCGGTTGGATC-------------
SeqGr109122_84	-------ACGAGTGAAGTCGTAACAAGGTAACCGTAGGGGAACCTGCGGTTGGATCAC-----------
SeqGr113184_74	------------------CGTAACAAGGTAACCGTAGGGGAACCTGCGGTTGGATCACCTCCTTACCTT
SeqGr153859_5	---------------AGTCGTAACAAGGTAACCGTAGGGGAACCTGCGGTTGGATCACCTCCTTAA---
SeqGr168416_123	---------------AGTCGTAACAAGGTAACCGTAGGGGAACCTGCGGTTGGATCACCTCCTTAC---
SeqGr169393_298	---------GGGTGAAGTCGTAACAAGGTAACCGTAGGGGAACCTGCGGTTGGATCACCT---------
SeqGr173738_8	-------GAGGGTGAAGTCGTAACAAGGTAACCGTAGGGGAACCTGCGGTTGGATCAC-----------
SeqGr182938_39	----------GATGAAGTCGTAACAAGGTAACCGTAGGGGAACCTGCGGTTGGATCACCTC--------
SeqGr211870_40	--------GGGGTGAAGTCGTAACAAGGTAACCGTAGGGGAACCTGCGGTTGGATCACC----------
SeqGr211983_13	-----GATGGGGTGAAGTCGTAACAAGGTAACCGTAGGGGAACCTGCGGTTGGATC-------------
SeqGr213486_438	-----------GTGAAGTCGTAACAAGGTAACCGTAGGGGAACCTGCGGTTGGATCACCTCC-------
SeqGr286471_457	----------GGTGAAGTCGTAACAAGGTAACCGTAGGGGAACCTGCGGTTGGATCACCTC--------
SeqGr323172_182	---TGACTGGGGTGAAGTCGTAACAAGGTAACCGTAGGGGAACCTGCGGTTGGA---------------
SeqGr346263_1	--------------TAGTCGTAACAAGGTAACCGTAGGGGGACCTGCGGTTGGATCACCTCCTTA----
SeqGr395414_26	--------------CGATCGTAACAAGGTAACCGTAGGGGAACCTGCGGTTGGATCACCTCCTTA----
SeqGr428399_89	-CATGACTGGGGTGAAGTCGTAACAAGGTAACCGTAGGGGAACCTGCGGTTG-----------------
SeqGr429211_18	----------TACGAAGTCGTAACAAGGTAACCGTAGGGGAACCTGCGGTTGGATCACCTC--------
SeqGr431668_2	-------------GAAGTCGTAACAAGGTAAACGTAGGGGAACCTGCGGTTGGATCACCTCCTT-----
SeqGr449650_15	-------------GATGTCGTAACAAGGTAACCGTAGGGGAACCTGCGGTTGGATCACCTCCTT-----
SeqGr467913_3	------CGAGGGTGAAGTCGTAACAAGGTAACCGTAGGGGAACCTGCGGTTGGATCA------------
SeqGr468481_6	---------------CGACGTAACAAGGTAACCGTAGGGGAACCTGCGGTTGGATCACCTCCTTAC---
SeqGr479346_1	------CTGGGGTGAAGTCGTAACAAGGTAACCGTAGGGGAACCTGCGGTTGGGTCA------------
SeqGr520648_59	-AATGACTGGGGTGAAGTCGTAACAAGGTAACCGTAGGGGAACCTGCGGTTG-----------------
SeqGr558329_3	-------------GAAGTCGTAACAAGGTAACCGTAGGGGAACCTGCGGTTGGATCAACTCCTT-----
SeqGr574459_8	--------------TAGTCGAAACAAGGTAACCGTAGGGGAACCTGCGGTTGGATCACCTCCTTA----
SeqGr579455_73	-------------AAAGTCGTAACAAGGTAACCGTAGGGGAACCTGCGGTTGGATCACCTCCTT-----
SeqGr621790_163	------CTGGGGTGAAGTCGTAACAAGGTAACCGTAGGGGAACCTGCGGTTGGATCA------------
SeqGr622186_104	--ATGACTGGGGTGAAGTCGTAACAAGGTAACCGTAGGGGAACCTGCGGTTGG----------------
SeqGr680599_68	--------------AAGTCGGAACAAGGTAACCGTAGGGGAACCTGCGGTTGGATCACCTCCTTA----
SeqGr735809_16	---GAACTGGGGTGAAGTCGTAACAAGGTAACCGTAGGGGAACCTGCGGTTGGA---------------
SeqGr738188_2	-------TGGGGTGAAGTCGTAACAAGGTAACCGTAGGGGAAACTGCGGTTGGATCAC-----------
SeqGr767777_16	---------CGATGAAGTCGTAACAAGGTAACCGTAGGGGAACCTGCGGTTGGATCACCT---------
SeqGr769898_10	------------ACGAGTCGTAACAAGGTAACCGTAGGGGAACCTGCGGTTGGATCACCTCCT------
SeqGr792852_6	-TACGACTGGGGTGAAGTCGTAACAAGGTAACCGTAGGGGAACCTGCGGTTG-----------------
SeqGr802201_34	-----------CGAAAGTCGTAACAAGGTAACCGTAGGGGAACCTGCGGTTGGATCACCTCC-------
SeqGr933855_1	-----ACTGGGGTGAAGTCGTAACAAGGTAACCGTAGGGGAACCTGCGGTTGGATT-------------
SeqGr940623_17	----------AGTGAAGTCGTAACAAGGTAACCGTAGGGGAACCTGCGGTTGGATCACCTC--------
SeqGr942878_26	----AACTGGGGTGAAGTCGTAACAAGGTAACCGTAGGGGAACCTGCGGTTGGAT--------------
SeqGr953377_81	-------------ACGATCGTAACAAGGTAACCGTAGGGGAACCTGCGGTTGGATCACCTCCTT-----
SeqGr1020817_26	-------------CGAGTCGTAACAAGGTAACCGTAGGGGAACCTGCGGTTGGATCACCTCCTT-----
SeqGr1077879_1	-------CGACGTGAAGTCGTAACAAGGTAACCGTAGGGGAACCTGCGGTTGGATCAC-----------
SeqGr1081861_1	-------TGGGGTCAAGTCGTAACAAGGTAACCGTAGGGGAACCTGCGGTTGGATCAC-----------
SeqGr1104867_9	------------GATAGTCGTAACAAGGTAACCGTAGGGGAACCTGCGGTTGGATCACCTCCT------
SeqGr1108249_1	--------------AAGTCGTAACAAGGTAACCGTAGGGGAACATGCGGTTGGATCACCTCCTTA----
SeqGr1220472_7	-------------GAAGTCGAAACAAGGTAACCGTAGGGGAACCTGCGGTTGGATCACCTCCTT-----
SeqGr1266628_3	----CACTGGGGTGAAGTCGTAACAAGGTAACCGTAGGGGAACCTGCGGTTGGAT--------------
SeqGr1283425_2	--------------ATGTCGTAACAAGGTAACCGTAGGGGAACCTGCGGTTGGATCACCTCCTTA----
SeqGr1291706_33	--------------ACGACGTAACAAGGTAACCGTAGGGGAACCTGCGGTTGGATCACCTCCTTA----
SeqGr1301004_1	-----ACTGGGGTGAAGTAGTAACAAGGTAACCGTAGGGGAACCTGCGGTTGGATA-------------
SeqGr1303582_2	----ATCTGGGGTGAAGTCGTAACAAGGTAACCGTAGGGGAACCTGCGGTTGGAT--------------
SeqGr1342504_16	----------TACG-AGTCGTAACAAGGTAACCGTAGGGGAACCTGCGGTTGGATCACCTCC-------
SeqGr1427150_34	----------------GTCGTAACAAGGTAACCGTAGGGGAACCTGCGGTTGGATCACCTCCTTACC--
SeqGr1436349_39	-----------------TCGTAACAAGGTAACCGTAGGGGAACCTGCGGTTGGATCACCTCCTTACCT-
SeqGr1441995_47	-----------ATGAAGTCGTAACAAGGTAACCGTAGGGGAACCTGCGGTTGGATCACCTCC-------
SeqGr1461307_1	---------------AGTCGTAACAAGGTAACCGTAGGGGAACCTGCGGTTGGATCACCTCCAACC---
SeqGr1542653_4	-------------ACAGTCGTAACAAGGTAACCGTAGGGGAACCTGCGGTTGGATCACCTCCTT-----
SeqGr1559969_24	----------ACGAAAGTCGTAACAAGGTAACCGTAGGGGAACCTGCGGTTGGATCACCTC--------
SeqGr1671830_5	-----ACTGGGGTGAAGTCGTAACAAGGTAACCGTAGGGGAACCTGCGGTTGGATA-------------
SeqGr1707014_1	--------------AAGTCGTAACAAGGTAAACGTAGGGGAACCTGCGGTTGGATCACCTCCTTA----
SeqGr1922829_3	---------AGGTGAAGTCGTAACAAGGTAACCGTAGGGGAACCTGCGGTTGGATCACCT---------
SeqGr1952663_7	------------GAAAGTCGTAACAAGGTAACCGTAGGGGAACCTGCGGTTGGATCACCTCCT------
SeqGr2114618_3	--CGAACTGGGGTGAAGTCGTAACAAGGTAACCGTAGGGGAACCTGCGGTTGG----------------
SeqGr2136073_6	---CGACTGGGGTGAAGTCGTAACAAGGTAACCGTAGGGGAACCTGCGGTTGGA---------------
SeqGr2140047_1	-------------GAAGTCGTAACATGGTAACCGTAGGGGAACCTGCGGTTGGATCACCTCCTT-----
SeqGr2165482_12	----GACTGGGGTGAAGTCGTAACAAGGTAACCGTAGGGGAACCTGCGGTTGGAA--------------
SeqGr2308742_1	--CTGACTGGGGTGAAGTCGTAACAAGGTAACCGTAGGGGAACCTGCGGTTGG----------------
SeqGr2378636_1	------CTGGGGTGAAGTCGTAACAAGGTAACCGTAGGGGAACATGCGGTTGGATCA------------
SeqGr2390924_7	-------------GAAGTCGGAACAAGGTAACCGTAGGGGAACCTGCGGTTGGATCACCTCCTT-----
SeqGr2431020_5	------------TGAAGTCGTAACAAGGTAACCGTAGGGGAACCTGCGGTTGGATCACCTCCC------
SeqGr2458580_24	-------CGAGGTGAAGTCGTAACAAGGTAACCGTAGGGGAACCTGCGGTTGGATCAC-----------
SeqGr2485620_1	-----ACTGGGGCGAAGTCGTAACAAGGTAACCGTAGGGGAACCTGCGGTTGGATC-------------
SeqGr2586365_7	--------------AAGTCGTAACAAGGTAACCGTAGGGGTACCTGCGGTTGGATCACCTCCTTA----
SeqGr2613685_2	------------TGAAGTCGTAACAAGGTAACCGTAGGGGAACCTGCGGTTGGATCACCTCCA------
SeqGr2708528_12	---------ATACGAAGTCGTAACAAGGTAACCGTAGGGGAACCTGCGGTTGGATCACCT---------
SeqGr2711126_2	----------GGTGAAGTCGTAACAAGGTAACCGTAGGGGAACCTGCGGTTGGATCAAAGG--------
SeqGr2714029_17	---------GAGTGAAGTCGTAACAAGGTAACCGTAGGGGAACCTGCGGTTGGATCACCT---------
SeqGr2747587_7	-------AGGGGTGAAGTCGTAACAAGGTAACCGTAGGGGAACCTGCGGTTGGATCAC-----------
SeqGr2871090_1	-------------GAAGTCGTAAAAAGGTAACCGTAGGGGAACCTGCGGTTGGATCACCTCCTT-----
SeqGr2989496_13	-----------CGATAGTCGTAACAAGGTAACCGTAGGGGAACCTGCGGTTGGATCACCTCC-------
SeqGr3055302_4	-----------TTGAAGTCGTAACAAGGTAACCGTAGGGGAACCTGCGGTTGGATCACCTCC-------
SeqGr3063195_2	----------------GACGTAACAAGGTAACCGTAGGGGAACCTGCGGTTGGATCACCTCCTTACC--
SeqGr3081449_6	----ACGAGGGGTGAAGTCGTAACAAGGTAACCGTAGGGGAACCTGCGGTTGGAT--------------
SeqGr3150895_1	-----ACTGGGGTGAAGTCGTAACAAGGTAACCGTAGGGGAACCTGCGGTTGGATG-------------
SeqGr3214074_2	-----------GTGAAGTCGTAACAAGGTAACCGTAGGGGAACCTGCGGTTGGATCACCTCT-------
SeqGr3478858_2	-------TGGGGTGAACTCGTAACAAGGTAACCGTAGGGGAACCTGCGGTTGGATCAC-----------
SeqGr3482412_1	---------GGGTGAAGTCGTAACAAGGTAACCGTAGGGGAACATGCGGTTGGATCACCT---------
SeqGr3628337_1	-----ACTGGGGTGAAGTCGTAACAAGGTAACCGTAGGGGAACCTGCGGTTGGAAA-------------
SeqGr3690646_1	-----------GTGAAGTCGTAACAAAGTAACCGTAGGGGAACCTGCGGTTGGATCACCTCC-------
SeqGr3704701_2	-------------GAAGTCGTAACAAGGTAACTGTAGGGGAACCTGCGGTTGGATCACCTCCTT-----
SeqGr3763239_12	------ATGGGGTGAAGTCGTAACAAGGTAACCGTAGGGGAACCTGCGGTTGGATCA------------
SeqGr3809881_5	---ACGATGGGGTGAAGTCGTAACAAGGTAACCGTAGGGGAACCTGCGGTTGGA---------------
SeqGr3844630_8	------------CGAAGTCGTAACAAGGTAACCGTAGGGGAACCTGCGGTTGGATCACCTCCT------
SeqGr3900103_1	-TCTGACTGGGGTGAAGTCGTAACAAGGTAACCGTAGGGGAACCTGCGGTTG-----------------
SeqGr3969764_24	-----------ACGAAGTCGTAACAAGGTAACCGTAGGGGAACCTGCGGTTGGATCACCTCC-------
SeqGr3971341_17	-------------ATAGTCGTAACAAGGTAACCGTAGGGGAACCTGCGGTTGGATCACCTCCTT-----
SeqGr3976856_3	------TTGGGGTGAAGTCGTAACAAGGTAACCGTAGGGGAACCTGCGGTTGGATCA------------
SeqGr4123437_1	-------------GAAGTCGTAACAAGGTAACCGTAGGGGAACCCGCGGTTGGATCACCTCCTT-----
SeqGr4162014_9	---GAT-TGGGGTGAAGTCGTAACAAGGTAACCGTAGGGGAACCTGCGGTTGGAT--------------
SeqGr4266775_2	-------TGGGGTGAAGTCGTAACAAGGTAACCGTAGGGGAACCTGCGGTTGCATCAC-----------
SeqGr4269281_1	---------GGATGAAGTCGTAACAAGGTAACCGTAGGGGAACCTGCGGTTGGATCACCT---------
SeqGr4281850_2	-----------GAGAAGTCGTAACAAGGTAACCGTAGGGGAACCTGCGGTTGGATCACCTCC-------
SeqGr4305496_6	---------------GATCGTAACAAGGTAACCGTAGGGGAACCTGCGGTTGGATCACCTCCTTAC---
SeqGr4423740_1	---------GTGTGAAGTCGTAACAAGGTAACCGTAGGGGAACCTGCGGTTGGATCACCT---------
SeqGr4484767_2	----------GACGAAGTCGTAACAAGGTAACCGTAGGGGAACCTGCGGTTGGATCACCTC--------
SeqGr4509887_2	----------GGTGAAGTCGTAACAAGGTAACCGTAGGGGAACTTGCGGTTGGATCACCTC--------
SeqGr4566060_4	--------ACGATGAAGTCGTAACAAGGTAACCGTAGGGGAACCTGCGGTTGGATCACC----------
SeqGr4678160_1	-------------GAAGTCGTAACAAGGTAACCGTAGGGGAACCTGCGGATGGATCACCTCCTT-----
SeqGr4768686_3	-ACGAACTGGGGTGAAGTCGTAACAAGGTAACCGTAGGGGAACCTGCGGTTG-----------------
SeqGr4782585_1	---------GGGTGAAGTCGTAACAAGGTAACCGTAAGGGAACCTGCGGTTGGATCACCT---------
SeqGr4867839_3	-----CGAGGGGTGAAGTCGTAACAAGGTAACCGTAGGGGAACCTGCGGTTGGATC-------------
SeqGr4903593_2	--------------TAGTCGGAACAAGGTAACCGTAGGGGAACCTGCGGTTGGATCACCTCCTTA----
SeqGr4990417_2	----GGCTGGGGTGAAGTCGTAACAAGGTAACCGTAGGGGAACCTGCGGTTGGAT--------------
SeqGr5017201_1	----------GGTGAAGTCATAACAAGGTAACCGTAGGGGAACCTGCGGTTGGATCACCTC--------
SeqGr5024505_2	-----ACTGGGGTCAAGTCGTAACAAGGTAACCGTAGGGGAACCTGCGGTTGGATC-------------
SeqGr5151872_1	-------------GAAGTCGTAACAAGGTAACCGTAGGGGAACCTGCGGTTGGATCCCCTCCTT-----
SeqGr5162997_3	--------------AAGTCGTAACAAGGTAACCGTAGGGGGACCTGCGGTTGGATCACCTCCTTA----
SeqGr5221367_1	----------------GTCGTAACAAGGTAACCGTAGGGGAACCTGCGGTTGGATCACCTCCTAAGG--
SeqGr5338601_1	-------TGGGGTGAAGTCGTAACAAGGTAACCGTAGGGGAACCTGCGGTTGGATAAC-----------
SeqGr5356226_1	--------------CGAACGTAACAAGGTAACCGTAGGGGAACCTGCGGTTGGATCACCTCCTTA----
SeqGr5419548_2	---------------GAGCGTAACAAGGTAACCGTAGGGGAACCTGCGGTTGGATCACCTCCTTAC---
SeqGr5419666_1	-------TGGGGTGAAGTCGTAACAAGGTAACCGTAGGGGAACCTGAGGTTGGATCAC-----------
SeqGr5532032_5	-----TCTGGGGTGAAGTCGTAACAAGGTAACCGTAGGGGAACCTGCGGTTGGATC-------------
SeqGr5542396_13	--------------GAGTCGTAACAAGGTAACCGTAGGGGAACCTGCGGTTGGATCACCTCCTTA----
SeqGr5548007_1	-----------GTGAAGTCGTAACAAGGTAACCGTAGGGGAACTTGCGGTTGGATCACCTCC-------
SeqGr5634674_7	----------CGAGAAGTCGTAACAAGGTAACCGTAGGGGAACCTGCGGTTGGATCACCTC--------
SeqGr5690537_1	-------TGGGGTGAAGTCGTAACAAGGTAACCGTAGGGGAACATGCGGTTGGATCAC-----------
SeqGr5698647_2	-------------GAAGTCGTGACAAGGTAACCGTAGGGGAACCTGCGGTTGGATCACCTCCTT-----
SeqGr5787250_3	AT-TGACTGGGGTGAAGTCGTAACAAGGTAACCGTAGGGGAACCTGCGGTTG-----------------
SeqGr5872185_1	-------------TCGATCGTAACAAGGTAACCGTAGGGGAACCTGCGGTTGGATCACCTCCTT-----
SeqGr5880618_2	----------------ATCGTAACAAGGTAACCGTAGGGGAACCTGCGGTTGGATCACCTCCTTACC--
SeqGr5920588_1	--ACGACTGGGGTGAAGTCGTAACAAGGTAACCGTAGGGGAACCTGCGGTTGA----------------
SeqGr5923919_3	--------------TAGTCGTAACAAGGTAACCGTAGGGGTACCTGCGGTTGGATCACCTCCTTA----
SeqGr6142857_1	---AGACTGGGGTGAAGTCGTAACAAGGTAACCGTAGGGGAACCTGCGGTTGGA---------------
SeqGr6185463_1	---------GGGTGAAGTCATAACAAGGTAACCGTAGGGGAACCTGCGGTTGGATCACCT---------
SeqGr6214341_2	------CTGGGGTGAAGTAGTAACAAGGTAACCGTAGGGGAACCTGCGGTTGGATCA------------
SeqGr6238309_2	---------GGGTGAAGTCGTAACAAGGTAACCGTAGGGGAACCTGCGGTTGGATCAACT---------
SeqGr6265014_1	-----ACTGGGGTGAAGTCGTAACAAGGTAACCGTAGGGGAACCTGCGGTTGGAAT-------------
SeqGr6291584_1	--------------GAGTCGAAACAAGGTAACCGTAGGGGAACCTGCGGTTGGATCACCTCCTTA----
SeqGr6385337_1	-----------GTGAAGTCGTAACAAGGTAACCGTAGGGGAACCTGCGGTTGGATCACCTCA-------
SeqGr6391701_1	------------CGAAGTCGTAACAAGGTAACCGTAGGGGAACCTGCGGTTGGATCACCTACT------
SeqGr6464936_1	-------TGGGGTGAAGTCGTAACAAAGTAACCGTAGGGGAACCTGCGGTTGGATCAC-----------
SeqGr5976972_1	-----------------TCGTAACAAGGTAACCGTAGGGGAACCTGCGGTTGGATCACCTCCTTACCT-
SeqGr6507031_1	--ATGACTGGGGTGAAGTCGTAACAAGGTAACCGTAGGGGAACCTGCGGTTGT----------------
SeqGr6842526_1	------CTGGGGTGAAGTCGTAACAAGGTAACCGTAGGTGAACCTGCGGTTGGATCA------------
SeqGr6862053_1	----------------GTCGTAACAAGGTAACCGTAGGGGAACCTGCGGTTGGATCACCTCCTTACA--
SeqGr6976880_1	---TGGCTGGGGTGAAGTCGTAACAAGGTAACCGTAGGGGAACCTGCGGTTGGA---------------
SeqGr6977906_1	---GATCTGGGGTGAAGTCGTAACAAGGTAACCGTAGGGGAACCTGCGGTTGGA---------------
SeqGr7020891_1	-------TCGAGTGAAGTCGTAACAAGGTAACCGTAGGGGAACCTGCGGTTGGATCAC-----------
SeqGr7024672_1	-----------CTGAAGTCGTAACAAGGTAACCGTAGGGGAACCTGCGGTTGGATCACCTCC-------
SeqGr7240447_1	-------TGGGGTGAAGTCGGAACAAGGTAACCGTAGGGGAACCTGCGGTTGGATCAC-----------
SeqGr7290001_1	-----------GTGAAGTCGTAACAAGGTAACCGCAGGGGAACCTGCGGTTGGATCACCTCC-------
SeqGr7315557_4	----------GGTGAAGTCGTAACAAGGTAACCGTAGGGGAACCTGCGGTTGGATCACCTT--------
SeqGr7328728_1	------ATGGGGTGAAATCGTAACAAGGTAACCGTAGGGGAACCTGCGGTTGGATCA------------
SeqGr7419903_1	--------------AAGTCGTAAAAAGGTAACCGTAGGGGAACCTGCGGTTGGATCACCTCCTTA----
SeqGr7444097_1	-----ACTGGGGTGAAGTCGTAACAGGGTAACCGTAGGGGAACCTGCGGTTGGATC-------------
SeqGr7475197_1	---------GGGTGAAGTCGTAACAAGGTAACCGTAGGGGAACCTGCGGTTGGATTACCT---------
SeqGr7501105_1	----GACTGGGGTGAAGTCGTAACAAGGTAACCGTAGGGGAACCTGCGGTTGTAT--------------
SeqGr7517069_2	-------------GAAATCGTAACAAGGTAACCGTAGGGGAACCTGCGGTTGGATCACCTCCTT-----
SeqGr7627039_2	-------------GAAGTCGTAACAAGGTAACCGTAGGGGAACCTGCGGTTGGATAACCTCCTT-----
SeqGr7655543_1	------------GACAGTCGTAACAAGGTAACCGTAGGGGAACCTGCGGTTGGATCACCTCCT------
SeqGr7696162_1	-------------AAAGTCGTAACAAGGTAGCCGTAGGGGAACCTGCGGTTGGATCACCTCCTT-----
SeqGr7735049_1	-----------------TCGTAACAAGGTAACCGTAGGGGAACCTGCGGTTGGATCACCTCCTTAATA-
SeqGr7781821_1	----------AGTGAAGTCGTAACAAGGTAACCGTAGGGGAACCTGCGGTTGGATCCCCTC--------
SeqGr7854785_5	-GATGACTGGGGTGAAGTCGTAACAAGGTAACCGTAGGGGAACCTGCGGTTG-----------------
SeqGr7855758_1	--------------AAGTCGTAACAAGGTAACCGTAGGGGAACCTGCAGTTGGATCACCTCCTTA----
SeqGr7877996_1	-------TGGGGTGAAGTCGTAACAAGGTAACCGTAGGGGAACCTGCGTTTGGATCAC-----------
SeqGr7889123_5	--------------CAGTCGTAACAAGGTAACCGTAGGGGAACCTGCGGTTGGATCACCTCCTTA----
SeqGr7896371_1	--CGAT-TGGGGTGAAGTCGTAACAAGGTAACCGTAGGGGAACCTGCGGTTGGA---------------
SeqGr8064868_1	-------TGGGGTGAAGTCGTAACAAGGTAACCGTAGGGGAACCTGCGGTTGGATCGC-----------
SeqGr8135403_1	-------GATGGTGAAGTCGTAACAAGGTAACCGTAGGGGAACCTGCGGTTGGATCAC-----------
SeqGr8212518_3	-------TGGGGTGAAGTAGTAACAAGGTAACCGTAGGGGAACCTGCGGTTGGATCAC-----------
SeqGr8300897_1	--GAGACTGGGGTGAAGTCGTAACAAGGTAACCGTAGGGGAACCTGCGGTTGG----------------
SeqGr8314791_2	----GACTGGGGTGAAGTCGTAACAAGGTAACCGTAGGGGAACCTGCGGTTGGAC--------------
SeqGr8319090_1	----GACTGGGGTGAAGTAGTAACAAGGTAACCGTAGGGGAACCTGCGGTTGGAT--------------
SeqGr8355299_1	-------TGGGGTGAAGTCGTAACAAGGTAACCGTAGGGGAACCTGCGGTTGGATTAC-----------
SeqGr8553481_1	----------GGTGAAGTCGTAACAAGGTAACCGTAGGGGAACCTGCGGTTGGATCAAAAC--------
SeqGr8557263_2	----------GGTGAAGTCGTAACAAGGTAACCGTAGGGGAACCTGCGGTTGGATCACCTA--------
SeqGr17172044_2	-------TGGGGTGAAGTGGTAACAAGGTAACCGTAGGGGAACCTGCGGTTGGATCAC-----------
SeqGr17179796_1	-----ACTGGGGTGAACTCGTAACAAGGTAACCGTAGGGGAACCTGCGGTTGGATC-------------
SeqGr17183424_1	-------------AAAGTCGTAACTAGGTAACCGTAGGGGAACCTGCGGTTGGATCACCTCCTT-----
SeqGr17281482_1	------ACGAGGTGAAGTCGTAACAAGGTAACCGTAGGGGAACCTGCGGTTGGATCA------------
SeqGr17287248_1	-------TAGGGTGAAGTCGTAACAAGGTAACCGTAGGGGAACCTGCGGTTGGATCAC-----------
SeqGr17295509_1	-----------CGACAGTCGTAACAAGGTAACCGTAGGGGAACCTGCGGTTGGATCACCTCC-------
SeqGr17327205_1	----GACTGGGGTGAAGTCGTAACAAGGTAACCGTAGGGGAACCTGCGGTTGGAG--------------
SeqGr17381380_1	-----ACTGGGGTGAATTCGTAACAAGGTAACCGTAGGGGAACCTGCGGTTGGATC-------------
SeqGr17548165_1	--------------TAGTCGTAACAAGGTAACCGTAGGGGAACCTGCGGTTGAATCACCTCCTTA----
SeqGr17549604_1	-----ACTGGGGTGAAGTCGTAACAAGGTAACCGTAGTGGAACCTGCGGTTGGATC-------------
SeqGr17556609_1	-----ATAGGGGTGAAGTCGTAACAAGGTAACCGTAGGGGAACCTGCGGTTGGATC-------------
SeqGr17612251_1	-------------GAAGTCGTAACAAGGTAACCGTAGGGGAACCTGCGGTTGGATCAGCTCCTT-----
SeqGr17618336_1	-------TGGGGTGAATTCGTAACAAGGTAACCGTAGGGGAACCTGCGGTTGGATCAC-----------
SeqGr17644455_1	-------------GAAGTCGTAACAAGGTAACCGTAGGGGAACCTGCGGTTGGATCACCTCATT-----
SeqGr17691182_1	----------------GTCGTAACAAGGTAACCGTAGGGGAACCTGCGGTTGGATCACCTCCTGACC--
SeqGr17814175_1	----------GGTGAAGTCGTAACAAGGTAACCGTAGGGGAACCTGCGGTTGGATCAAAAA--------
SeqGr17874029_1	----GACTGGGGTGACGTCGTAACAAGGTAACCGTAGGGGAACCTGCGGTTGGAT--------------
SeqGr17879862_1	-----------ATGAAGTCGTATCAAGGTAACCGTAGGGGAACCTGCGGTTGGATCACCTCC-------
SeqGr17935263_1	----CGAAGGGGTGAAGTCGTAACAAGGTAACCGTAGGGGAACCTGCGGTTGGAT--------------
SeqGr17619504_1	-------------GAAGTCGTAACAAGGTAACCGTAGGGGAACCTGCGGTTGGATCACCTCCTT-----
SeqGr8670187_1	----------------GTCGTAACAAGGTAACCGTAGGGGAACCTGCGGTTGGATCACCTCCTTAAG--
SeqGr8788671_1	--------------AAGTCGTAACAAGGTAACCGTAGGGGAACCTGCGGTTGGATCAACTCCTTA----
SeqGr8795588_1	--------GGGGTGAAGTCGAAACAAGGTAACCGTAGGGGAACCTGCGGTTGGATCACC----------
SeqGr8829080_1	-----------AAGAAGTCGTAACAAGGTAACCGTAGGGGAACCTGCGGTTGGATCACCTCC-------
SeqGr8874120_1	----------GGTGAAGTCGTAGCAAGGTAACCGTAGGGGAACCTGCGGTTGGATCACCTC--------
SeqGr8879201_1	--------------AAGTCGTAACAAGGTAACCGTAGGGGAACCTGCGGTTGGATCACCTTCTTA----
SeqGr8916490_2	----------GGTGAAGTCGTAACAAGGTAACCCTAGGGGAACCTGCGGTTGGATCACCTC--------
SeqGr8983861_3	---------GGGTGAAGTCGTAACAAGGTAACCGTAGGGGAACCTGCGGTTGGATCACCA---------
SeqGr9032818_1	------CT-GGGTGAAGTCGTAACAAGGTAACCGTAGGGGAACCTGCGGTTGGATCAC-----------
SeqGr9059141_2	------------AGAAGTCGTAACAAGGTAACCGTAGGGGAACCTGCGGTTGGATCACCTCCA------
SeqGr9127132_4	--------------GAGTCGGAACAAGGTAACCGTAGGGGAACCTGCGGTTGGATCACCTCCTTA----
SeqGr9132774_1	-------------GAGGTCGTAACAAGGTAACCGTAGGGGAACCTGCGGTTGGATCACCTCCTT-----
SeqGr9260608_2	--------GGGGTGAAGTCGTAACAAGGTAACCGTAGGGGAACCTGCGGTTGGATCAAA----------
SeqGr9364357_1	-------CGGGGTGAAGTCGTAACAAGGTAACCGTAGGGGAACCTGCGGTTGGATCAC-----------
SeqGr9411290_1	-----------GTGAAGTCGTAACAAGGTAACCGTAGGGGGACCTGCGGTTGGATCACCTCC-------
SeqGr9482368_1	--------GGGGTGAAGTCGTAACAAGTTAACCGTAGGGGAACCTGCGGTTGGATCACC----------
SeqGr9509963_2	----------GAGGAAGTCGTAACAAGGTAACCGTAGGGGAACCTGCGGTTGGATCACCTC--------
SeqGr9532603_1	---TGACTGGGGTGAAGTCGTAACAAGGTAACCGTAGGGGAACCTGCGGTTGAC---------------
SeqGr9839677_1	----GACTGGGGTGAAGTCGTAACAAGGTAACCGTTGGGGAACCTGCGGTTGGAT--------------
SeqGr9861627_2	----------------TTCGTAACAAGGTAACCGTAGGGGAACCTGCGGTTGGATCACCTCCTTACC--
SeqGr9880454_1	----GACTGGGGTGAAGTCGTATCAAGGTAACCGTAGGGGAACCTGCGGTTGGAT--------------
SeqGr9941728_1	----GACTGGGGTGAAGTCGTAACAAGGTAACCATAGGGGAACCTGCGGTTGGAT--------------
SeqGr9993888_1	----------AGTGAAGTCGTAACAAGGTAACCGTAGGGGAACCTGCGGTTGGGTCACCTC--------
SeqGr10046043_1	------CTGGGGTGAAGTCGTAACAAGGTAACCGTAGGGGAACCTGCGGTTGGAGGT------------
SeqGr10163523_1	-----------GTGAAGTCGTAACAAGGTAACCGTAGGGAAACCTGCGGTTGGATCACCTCC-------
SeqGr10217377_4	--ATGACTGGGGTGAAGTCGTAACAAGGTAACCGTAGGGGAACCTGCGGTTGA----------------
SeqGr10390435_1	--ATGACTGGGGTGAAGTCGTAACAAGGTAACCGTAGGGGAACCTGCGGTTGC----------------
SeqGr10452826_1	----------GGTGAAGTCGTAACAAGGTAACCGTAGGGGAACATGCGGTTGGATCACCTC--------
SeqGr10616883_1	----GACTGGGGTGAAGTCGTAACAAGGTAACCGTAGGGGAACCTTCGGTTGGAT--------------
SeqGr10622773_1	---------GGGTGAAGTCGTAACAAGGTAACCGTAGGGGAACCTGCGGTTGGTTCACCT---------
SeqGr10635130_2	-------------GAAGTCGTAACAAGGTAACCGTAGGGGAACCTGCGGTTGGATCACCTACTT-----
SeqGr10658888_1	----------GGTGAAGTCGTAACAAGGTAACCGTAGGGGAACCTGTGGTTGGATCACCTC--------
SeqGr10693905_1	-----ACTGGGGTGAAGTCGTAACAAGGTAACCGTAGGGGAACCTGCGGTTGACGA-------------
SeqGr10704564_1	--------GGGGTGATGTCGTAACAAGGTAACCGTAGGGGAACCTGCGGTTGGATCACC----------
SeqGr10738309_1	------ACGGGGTGAAGTCGTAACAAGGTAACCGTAGGGGAACCTGCGGTTGGATCA------------
SeqGr8747736_1	--------GGGGTGAAGTCGTAACAAGGTAACCGTAGGGGAACCTGCGGTTGGATCGTA----------
SeqGr10804831_1	-----ACTGGGGTGAAGTCGTAACAAGGTAACCGTAGGGGAAACTGCGGTTGGATC-------------
SeqGr10850174_1	--------------AAGTCGTAACAAGGAAACCGTAGGGGAACCTGCGGTTGGATCACCTCCTTA----
SeqGr10927859_1	------------TGAAGTCGTAACAAGGTAACCGTAGGGGAACCTGCGGTTGGATCACCTACT------
SeqGr11030784_1	--------------AAGTCGTCACAAGGTAACCGTAGGGGAACCTGCGGTTGGATCACCTCCTTA----
SeqGr11194802_1	-ACTGACTGGGGTGAAGTCGTAACAAGGTAACCGTAGGGGAACCTGCGGTTG-----------------
SeqGr11206204_1	----ACCTGGGGTGAAGTCGTAACAAGGTAACCGTAGGGGAACCTGCGGTTGGAT--------------
SeqGr11213026_1	-CGAGACTGGGGTGAAGTCGTAACAAGGTAACCGTAGGGGAACCTGCGGTTG-----------------
SeqGr11303240_1	-------------GAAGTAGTAACAAGGTAACCGTAGGGGAACCTGCGGTTGGATCACCTCCTT-----
SeqGr11358345_1	-------------GAAGTCGTAACAAGGTAACCGTAGGGGAACCTGCTGTTGGATCACCTCCTT-----
SeqGr11376109_1	---------------AGTCGAAACAAGGTAACCGTAGGGGAACCTGCGGTTGGATCACCTCCTTAA---
SeqGr11425231_1	------------AGAAGTCGTAACAAGGTAACCGTAGGGGAACCTGCGGTTGGATCACCTCCT------
SeqGr11441306_1	-------------GAAGTCGTAACAAGGTAACCGTAGGGGAACCTGCGGTTGGATTACCTCCTT-----
SeqGr11470076_1	----------------GTCGTAACAAGGTAACCGTAGGGGAACCTGCGGTTGGATCACCTCCTTAAA--
SeqGr11485218_3	-----ACGAGGGTGAAGTCGTAACAAGGTAACCGTAGGGGAACCTGCGGTTGGATC-------------
SeqGr11584418_2	---------------AGTCGTAACAAGGTAACCGTAGGGGAACCTGCGGTTGGATCACCTCCAGGT---
SeqGr11588599_2	-----ATTGGGGTGAAGTCGTAACAAGGTAACCGTAGGGGAACCTGCGGTTGGATC-------------
SeqGr11595464_1	-------------GACGTCGTAACAAGGTAACCGTAGGGGAACCTGCGGTTGGATCACCTCCTT-----
SeqGr11627118_4	---------ACGAGAAGTCGTAACAAGGTAACCGTAGGGGAACCTGCGGTTGGATCACCT---------
SeqGr11631124_1	----------GGTGAAGTCGTAACAAGGTAACCGTAGGGGAACCTGCGGTTGGATCACCAA--------
SeqGr11669189_1	-------------GAAGTCGTAACAAGGTAACCGTAAGGGAACCTGCGGTTGGATCACCTCCTT-----
SeqGr11672775_2	----GACTGGGGTGAAGTCGTAACAAGCTAACCGTAGGGGAACCTGCGGTTGGAT--------------
SeqGr11756794_2	-----------ATGAAGTCGTAACAAGGTAACCGTAGGGGAACCTGCGGTTGGATCGCCTCC-------
SeqGr11769977_3	-------TGGGGTGAAGTCCTAACAAGGTAACCGTAGGGGAACCTGCGGTTGGATCAC-----------
SeqGr11905470_1	--------GGGGTGAAGTCGTAACAAGGTAACCGTAGGGGAACCTGCGGTTGGATAAAC----------
SeqGr11986094_1	--------------AAGTCGTAACAAGGTAACCGTAGGGGAGCCTGCGGTTGGATCACCTCCTTA----
SeqGr12045260_2	------CTGGGGTGAAGTCGTAACAAGGTAACCGTAGGGGAACCTGCGGTTGGAAAA------------
SeqGr12303769_2	---------------TGTCGTAACAAGGTAACCGTAGGGGAACCTGCGGTTGGATCACCTCCTTAC---
SeqGr12337876_1	---TGACTGGGGTGAAGTCGTAACAAGGTAACCGTAGGGGAACCTGCGGTTGAA---------------
SeqGr12369207_1	-------TGGGGTGAAGTCGTAACAAGGTAACCGTAGGGGAACCTGCTGTTGGATCAC-----------
SeqGr12624635_1	-------------GAAGTCGTAACAAGGTTACCGTAGGGGAACCTGCGGTTGGATCACCTCCTT-----
SeqGr12725866_1	--------GGGGTGAAGTCGTAACAAGGTAACCGTAGGGGAACCTGCGGTTGGATCACG----------
SeqGr12790786_2	------GAGGGGTGAAGTCGTAACAAGGTAACCGTAGGGGAACCTGCGGTTGGATCA------------
SeqGr12827926_3	----------ATTGAAGTCGTAACAAGGTAACCGTAGGGGAACCTGCGGTTGGATCACCTC--------
SeqGr11337562_1	-----ACTGGGGTGAAGTCGTAACAAGGTAACCGTAGGGGAACCTGCGGTTGG-TCG------------
SeqGr12910787_1	-----------GTGAAGTCGTAACAAGGTAGCCGTAGGGGAACCTGCGGTTGGATCACCTCC-------
SeqGr12941801_1	-------TGGGGTGAAGTCGTAACAAGGTAACAGTAGGGGAACCTGCGGTTGGATCAC-----------
SeqGr13041629_1	----GACTAGGGTGAAGTCGTAACAAGGTAACCGTAGGGGAACCTGCGGTTGGAT--------------
SeqGr13051094_1	----------GGTGAAGTCGTAACAAGGTAACCGTAGGGGAACCTGCGGTTGGATCACGTC--------
SeqGr13177483_1	---------GGGTGAAGTCGTAAAAAGGTAACCGTAGGGGAACCTGCGGTTGGATCACCT---------
SeqGr13416191_1	-------------GAAGTCGTAACAAGGTAACCGTAGGGGAACCTGCGGTTGGATCGCCTCCTT-----
SeqGr13532348_2	--------CGAGTGAAGTCGTAACAAGGTAACCGTAGGGGAACCTGCGGTTGGATCACC----------
SeqGr13550304_2	------------CGAAGTCGGAACAAGGTAACCGTAGGGGAACCTGCGGTTGGATCACCTCCT------
SeqGr13552052_1	-------TGGGGTGAAGTCGTAACAAGGTAACTGTAGGGGAACCTGCGGTTGGATCAC-----------
SeqGr13572582_1	--------GGGGTGAAGTCGTAACAAGGTAACCGTAGGGGAACCTGCGGTTGGATCACA----------
SeqGr13634883_1	------------TGAAGTCGTAACAAGGTAACCGTAGGGGAACCTGCAGTTGGATCACCTCCT------
SeqGr13639560_1	----GACTGGGGTGAAGTCGTAACAAGGTAACCGTAGGGCAACCTGCGGTTGGAT--------------
SeqGr13718502_1	--------------AAGTCGTAACAAGGTAACCGTAGGGGAACCTGCGTTTGGATCACCTCCTTA----
SeqGr13743419_1	-------TGGGGTGAAGTCGTAATAAGGTAACCGTAGGGGAACCTGCGGTTGGATCAC-----------
SeqGr13838688_1	--------------AAGTCGTAACAAGGTAACCGTAGGGGAAACTGCGGTTGGATCACCTCCTTA----
SeqGr13859815_1	------------GAAAGTCGTAACAAGGTAACCGTAGGGGAACCTGCGGTTGGATCACCTCCC------
SeqGr13933754_1	-------------GAAGTCGTAACAAGGTACCCGTAGGGGAACCTGCGGTTGGATCACCTCCTT-----
SeqGr13940781_1	-------------GAAGTCGTAACCAGGTAACCGTAGGGGAACCTGCGGTTGGATCACCTCCTT-----
SeqGr13960164_2	-------------GAAGTCGTAACTAGGTAACCGTAGGGGAACCTGCGGTTGGATCACCTCCTT-----
SeqGr13991514_1	--------------AAGTCGTAACAAGGTAACCGTAGGGGAACCTGCGGTTGGATCACCTCCTGA----
SeqGr14034421_1	---------GGGTCAAGTCGTAACAAGGTAACCGTAGGGGAACCTGCGGTTGGATCACCT---------
SeqGr14318071_1	-------TGGGGTGAAGTCGTAGCAAGGTAACCGTAGGGGAACCTGCGGTTGGATCAC-----------
SeqGr14403575_3	--ACGACTGGGGTGAAGTCGTAACAAGGTAACCGTAGGGGAACCTGCGGTTGG----------------
SeqGr14447661_1	-----ACTGGGGTGAAGTCGTAACAAGGTAACCGTAGGGGAACCTGCGGTTGGAGG-------------
SeqGr14451695_1	----GACTGGGGTGAAGTCGTAACAAGGTAGCCGTAGGGGAACCTGCGGTTGGAT--------------
SeqGr14500065_1	---------------AGTCGTAACAAGGTAACCGTAGGGGAACCTGCGGTTGGATCGCCTCCTTAC---
SeqGr14516670_1	--------------AAGTCGTAACAAGGTAACCGTAGCGGAACCTGCGGTTGGATCACCTCCTTA----
SeqGr14555888_1	----------------GTCGTAACAAGGTAACCGTAGGGGAACCTGCGGTTGGATCACCTCCTTACT--
SeqGr14574978_1	-----------GTGAAGTCGTAACAAGGTAACCGTAGGGGAACCTGCGGTTGGATCACTTCC-------
SeqGr14717631_2	-------------GAAGTCGTAACAAGGTAACCGTAGGGGAACCTGCGGTTGGATCACATCCTT-----
SeqGr14776193_1	-------------GAAGTCGTAACAAGGTAACCGTAGGGGAACTTGCGGTTGGATCACCTCCTT-----
SeqGr14783608_1	-----ACTGGGGTGAAGTCGTAATAAGGTAACCGTAGGGGAACCTGCGGTTGGATC-------------
SeqGr14872620_1	-----ACTGGTGTGAAGTCGTAACAAGGTAACCGTAGGGGAACCTGCGGTTGGATC-------------
SeqGr15004505_1	-------TGGGTTGAAGTCGTAACAAGGTAACCGTAGGGGAACCTGCGGTTGGATCAT-----------
SeqGr15009805_1	-------------AAAGTCGTAACAAGGTAACCGTAGGGGAACCTGTGGTTGGATCACCTCCTT-----
SeqGr15044736_1	----GACTGGGGTGAAGTCGTAACAAGGTAACCGTAGGGGAAACTGCGGTTGGAT--------------
SeqGr15063188_1	-------------AAAGTCGTAACAAGGTAACCGTAGGGGAACCTGCGGTTGGATCCCCTCCTT-----
SeqGr15087642_1	---------GGGTGAAGTCGTAACAAGGTAACCGTAGGGGAACCTGCGGTTGGATCACAT---------
SeqGr15167083_1	----GAATGGGGTGAAGTCGTAACAAGGTAACCGTAGGGGAACCTGCGGTTGGAT--------------
SeqGr15195539_1	-------------GAAGTCCTAACAAGGTAACCGTAGGGGAACCTGCGGTTGGATCACCTCCTT-----
SeqGr15208392_2	------CTGGGGTGAAGTCGTAACAAGGTAACCGTAGGGGAACCTGCGGTTGGATTA------------
SeqGr15211179_1	----GACTGGGGTGAAGTCGTAACAAGGTAACCGTAGGGGAACATGCGGTTGGAT--------------
SeqGr15286108_1	-----------GTGAAGTCGTAACAAGGTAACCGTAGGGGAACCTGCGGTTGGATCACC-CCT------
SeqGr15305723_1	-------TGGTGTGAAGTCGTAACAAGGTAACCGTAGGGGAACCTGCGGTTGGATCAC-----------
SeqGr15313435_1	-------------GAACTCGTAACAAGGTAACCGTAGGGGAACCTGCGGTTGGATCACCTCCTT-----
SeqGr15402858_1	-------------GAAGTCGTAACAAGGTAACCGTAGGGGAACCTGCGGTTGGATCACTTCCTT-----
SeqGr15418921_1	---------GGGTGAAGTCGTAACAAGGTAACCGTAGGGGAACCTGCGGTTGGACCACCT---------
SeqGr15427370_1	----GACTGGGGTGAAGTCGTAACAAGGTAACCGTAGGGGAACCTGCGGCTGGAT--------------
SeqGr15546398_1	-----GATGGGGTGAAGTCGTAACAAGGTAACCGTAGGGGAACCTGCGGTTGGATA-------------
SeqGr15571523_1	-------TGGGGTGAAATCGTAACAAGGTAACCGTAGGGGAACCTGCGGTTGGATCAC-----------
SeqGr15579513_2	---------GATTGAAGTCGTAACAAGGTAACCGTAGGGGAACCTGCGGTTGGATCACCT---------
SeqGr15584559_1	-----ACTGGGGTGAAGTCGTAACAAGGTAACCGTAGGGGAACCTGTGGTTGGATC-------------
SeqGr15777462_2	-------TGGGGTGAAGTCGTAACAAGGTAACCTTAGGGGAACCTGCGGTTGGATCAC-----------
SeqGr15792543_1	-------TGGGGTGAAGTCGTAACAAGGTAACCGTAGGGGAACCTGTGGTTGGATCAC-----------
SeqGr15839505_1	------ATGGGGTGAAGTCGTAACAAGGTAACCGTAGGGGAACCTGCAGTTGGATCA------------
SeqGr15860372_1	-------TGGGGTGAAGTCTTAACAAGGTAACCGTAGGGGAACCTGCGGTTGGATCAC-----------
SeqGr15868552_1	-------------AAAGTCGAAACAAGGTAACCGTAGGGGAACCTGCGGTTGGATCACCTCCTT-----
SeqGr15879967_1	-------TGGGGTGAAGTCGTAACAAGGTAACCGTAGGGGAACCTGCGGTTGGATCAA-----------
SeqGr15883913_1	----------GAAGAAGTCGTAACAAGGTAACCGTAGGGGAACCTGCGGTTGGATCACCTC--------
SeqGr15905042_1	---------------AGTCGTAACAAGTTAACCGTAGGGGAACCTGCGGTTGGATCACCTCCTTAC---
SeqGr15924813_1	-----------GTGAAGTCGTAAGAAGGTAACCGTAGGGGAACCTGCGGTTGGATCACCTCC-------
SeqGr15942570_2	-------------GAAGTCGTAACACGGTAACCGTAGGGGAACCTGCGGTTGGATCACCTCCTT-----
SeqGr15957526_1	----GACTGGGGTGAATTCGTAACAAGGTAACCGTAGGGGAACCTGCGGTTGGAT--------------
SeqGr15974912_1	-------------GAAGTCGTAACAGGGTAACCGTAGGGGAACCTGCGGTTGGATCACCTCCTT-----
SeqGr15985642_1	-------------GAAGTCGTAACAAGGTAACCGTAGGGGAACCTGCGGTTGGATCACCTCCTC-----
SeqGr16013513_1	--------------AAGTCGTAACAACGTAACCGTAGGGGAACCTGCGGTTGGATCACCTCCTTA----
SeqGr16090448_1	-------------GAAGTCGTAACAAGGTAACCGTAGGGGAACCTGAGGTTGGATCACCTCCTT-----
SeqGr16180558_1	------------TGAAGTCGTAACAAGGTAACCGTAGGGGAACCTGCGGTTGGATCAACTCCC------
SeqGr16237249_1	-------TGGGGTGAAGTCGTAAAAAGGTAACCGTAGGGGAACCTGCGGTTGGATCAC-----------
SeqGr16376427_1	---------GGGTGAAGTCGCAACAAGGTAACCGTAGGGGAACCTGCGGTTGGATCACCT---------
SeqGr16505128_1	---------GGGTGAAGTCGTAACAAGGTAACCGTAGGGGAAACTGCGGTTGGATCACCT---------
SeqGr16521075_1	--------------ACGTCGTAACAAGGTAACCGTAGGGGAACCTGCGGTTGGATCACCTCCTTA----
SeqGr16545061_1	-------TGGGGTGAAGTCGTAACAATGTAACCGTAGGGGAACCTGCGGTTGGATCAC-----------
SeqGr16649595_1	------------CGAAGTCGTAACAAGGTAACCGTAGGGGAACCTGCGGTTGGATCACCTCAT------
SeqGr17027204_1	-----------ATGAAGTCGTAACAAGGTAACCGTAGGGGAACCTGCGGTTGGATCACCTCT-------
SeqGr17051110_1	-------------GAAGTCGTAACAAGGTAACCGTGGGGGAACCTGCGGTTGGATCACCTCCTT-----
SeqGr17090551_1	-------AGGGGTGAAGTCGTAACAAGGTAAACGTAGGGGAACCTGCGGTTGGATCAC-----------
SeqGr17092647_1	-------------GAATTCGTAACAAGGTAACCGTAGGGGAACCTGCGGTTGGATCACCTCCTT-----
SeqGr17092814_1	--------GGGCTGAAGTCGTAACAAGGTAACCGTAGGGGAACCTGCGGTTGGATCACA----------
SeqGr17101553_1	------CTGAGGTGAAGTCGTAACAAGGTAACCGTAGGGGAACCTGCGGTTGGATCA------------

## Sheet: Fig 2A
16S	--GCCGCCGAAGGUGGGACAGAUGAUUGGGGUGAAGUCGUAACAAGGUAGCCGUAUCGGAAGGUGCGGCUGGAUCACCUCCUUUCUA--
SeqGr5159_2270	-----------------------------------GUCGUAACAAGGUAGCCGUAUCGGAAGGUGCGGCUGGAUCACCUCCUUUCU---
SeqGr256468_339	-----------------------------------AUCGUAACAAGGUAGCCGUAUCGGAAGGUGCGGCUGGAUCACCUCCUUUCU---
SeqGr450493_157	-------------------------------------CGUAACAAGGUAGCCGUAUCGGAAGGUGCGGCUGGAUCACCUCCUUUCUAA-
SeqGr52455_136	--------------------------------GAAGUCGUAACAAGGUAGCCGUAUCGGAAGGUGCGGCUGGAUCACCUCCUU------
SeqGr135482_104	-----------------------------------GACGUAACAAGGUAGCCGUAUCGGAAGGUGCGGCUGGAUCACCUCCUUUCU---
SeqGr42387_103	------------------------------GUGAAGUCGUAACAAGGUAGCCGUAUCGGAAGGUGCGGCUGGAUCACCUCC--------
SeqGr114965_102	------------------------------------UCGUAACAAGGUAGCCGUAUCGGAAGGUGCGGCUGGAUCACCUCCUUUCUA--
SeqGr643134_97	-------------------------------UGAAGUCGUAACAAGGUAGCCGUAUCGGAAGGUGCGGCUGGAUCACCUCCU-------
SeqGr1429127_88	---------------------------------AAGUCGUAACAAGGUAGCCGUAUCGGAAGGUGCGGCUGGAUCACCUCCUUU-----
SeqGr217687_39	----------------------------------AGUCGUAACAAGGUAGCCGUAUCGGAAGGUGCGGCUGGAUCACCUCCUUUC----
SeqGr39416_23	-------------------------------------AGUAACAAGGUAGCCGUAUCGGAAGGUGCGGCUGGAUCACCUCCUUUCUAA-
SeqGr1453755_22	------------------------------AUGAAGUCGUAACAAGGUAGCCGUAUCGGAAGGUGCGGCUGGAUCACCUCC--------
SeqGr1912778_21	----------------------------------GAUCGUAACAAGGUAGCCGUAUCGGAAGGUGCGGCUGGAUCACCUCCUUUC----
SeqGr911443_15	--------------------------------------GUAACAAGGUAGCCGUAUCGGAAGGUGCGGCUGGAUCACCUCCUUUCUAAG
SeqGr181233_13	---------------------------------AUGUCGUAACAAGGUAGCCGUAUCGGAAGGUGCGGCUGGAUCACCUCCUUU-----
SeqGr346124_13	-------------------------------GAAAGUCGUAACAAGGUAGCCGUAUCGGAAGGUGCGGCUGGAUCACCUCCU-------
SeqGr2786390_13	--------------------------------AAAGUCGUAACAAGGUAGCCGUAUCGGAAGGUGCGGCUGGAUCACCUCCUU------
SeqGr698657_12	------------------------------------GAGUAACAAGGUAGCCGUAUCGGAAGGUGCGGCUGGAUCACCUCCUUUCUA--
SeqGr10538512_12	-----------------------------------UACGUAACAAGGUAGCCGUAUCGGAAGGUGCGGCUGGAUCACCUCCUUUCU---

## Sheet: Fig 2B
Sequences choosen has over 10 coopies
16S	-----ACUGGGGUGAAGUCGUAACAAGGUAACCGUAGGGGAACCUGCGGUUGGAUCACCUCCUUA----
SeqGr43364_1056	-------------GAAGUCGUAACAAGGUAACCGUAGGGGAACCUGCGGUUGGAUCACCUCCUU-----
SeqGr213486_438	-----------GUGAAGUCGUAACAAGGUAACCGUAGGGGAACCUGCGGUUGGAUCACCUCC-------
SeqGr52575_388	--------------AAGUCGUAACAAGGUAACCGUAGGGGAACCUGCGGUUGGAUCACCUCCUUA----
SeqGr35889_169	------------UGAAGUCGUAACAAGGUAACCGUAGGGGAACCUGCGGUUGGAUCACCUCCU------
SeqGr168416_123	---------------AGUCGUAACAAGGUAACCGUAGGGGAACCUGCGGUUGGAUCACCUCCUUAC---
SeqGr953377_81	-------------ACGAUCGUAACAAGGUAACCGUAGGGGAACCUGCGGUUGGAUCACCUCCUU-----
SeqGr56750_79	--------------AAGUCGAAACAAGGUAACCGUAGGGGAACCUGCGGUUGGAUCACCUCCUUA----
SeqGr113184_74	------------------CGUAACAAGGUAACCGUAGGGGAACCUGCGGUUGGAUCACCUCCUUACCUU
SeqGr579455_73	-------------AAAGUCGUAACAAGGUAACCGUAGGGGAACCUGCGGUUGGAUCACCUCCUU-----
SeqGr680599_68	--------------AAGUCGGAACAAGGUAACCGUAGGGGAACCUGCGGUUGGAUCACCUCCUUA----
SeqGr1441995_47	-----------AUGAAGUCGUAACAAGGUAACCGUAGGGGAACCUGCGGUUGGAUCACCUCC-------
SeqGr1436349_39	-----------------UCGUAACAAGGUAACCGUAGGGGAACCUGCGGUUGGAUCACCUCCUUACCU-
SeqGr66639_37	--------------UAGUCGUAACAAGGUAACCGUAGGGGAACCUGCGGUUGGAUCACCUCCUUA----
SeqGr802201_34	-----------CGAAAGUCGUAACAAGGUAACCGUAGGGGAACCUGCGGUUGGAUCACCUCC-------
SeqGr1427150_34	----------------GUCGUAACAAGGUAACCGUAGGGGAACCUGCGGUUGGAUCACCUCCUUACC--
SeqGr1291706_33	--------------ACGACGUAACAAGGUAACCGUAGGGGAACCUGCGGUUGGAUCACCUCCUUA----
SeqGr395414_26	--------------CGAUCGUAACAAGGUAACCGUAGGGGAACCUGCGGUUGGAUCACCUCCUUA----
SeqGr1020817_26	-------------CGAGUCGUAACAAGGUAACCGUAGGGGAACCUGCGGUUGGAUCACCUCCUU-----
SeqGr3969764_24	-----------ACGAAGUCGUAACAAGGUAACCGUAGGGGAACCUGCGGUUGGAUCACCUCC-------
SeqGr3971341_17	-------------AUAGUCGUAACAAGGUAACCGUAGGGGAACCUGCGGUUGGAUCACCUCCUU-----
SeqGr1342504_16	----------UACG-AGUCGUAACAAGGUAACCGUAGGGGAACCUGCGGUUGGAUCACCUCC-------
SeqGr449650_15	-------------GAUGUCGUAACAAGGUAACCGUAGGGGAACCUGCGGUUGGAUCACCUCCUU-----
SeqGr2989496_13	-----------CGAUAGUCGUAACAAGGUAACCGUAGGGGAACCUGCGGUUGGAUCACCUCC-------
SeqGr5542396_13	--------------GAGUCGUAACAAGGUAACCGUAGGGGAACCUGCGGUUGGAUCACCUCCUUA----
SeqGr769898_10	------------ACGAGUCGUAACAAGGUAACCGUAGGGGAACCUGCGGUUGGAUCACCUCCU------

## Sheet: Fig 3A
16S	--GCCGCCGAAGGUGGGACAGAUGAUUGGGGUGAAGUCGUAACAAGGUAGCCGUAUCGGAAGGUGCGGCUGGAUCACCUCCUUUCUA--												16S	Freq		CCUCC	CCUCCU	CCUCCUU	CCUCCUUU	CCUCCUUUC	CCUCCUUUCU	CCUCCUUUCUA	CCUCCUUUCUAA	CCUCCUUUCUAAG
SeqGr5159_2270	-----------------------------------GUCGUAACAAGGUAGCCGUAUCGGAAGGUGCGGCUGGAUCACCUCCUUUCU---												SeqGr5159	2270	sum	140	117	159	115	70	2749	116	188	15
SeqGr256468_339	-----------------------------------AUCGUAACAAGGUAGCCGUAUCGGAAGGUGCGGCUGGAUCACCUCCUUUCU---												SeqGr256468	339		103	97	136	88	39	2270	102	157	15
SeqGr450493_157	-------------------------------------CGUAACAAGGUAGCCGUAUCGGAAGGUGCGGCUGGAUCACCUCCUUUCUAA-												SeqGr450493	157		22	13	13	13	21	339	12	23
SeqGr52455_136	--------------------------------GAAGUCGUAACAAGGUAGCCGUAUCGGAAGGUGCGGCUGGAUCACCUCCUU------												SeqGr52455	136		8	7	6	6	9	104	1	8
SeqGr135482_104	-----------------------------------GACGUAACAAGGUAGCCGUAUCGGAAGGUGCGGCUGGAUCACCUCCUUUCU---												SeqGr135482	104		4		1	6	1	12	1
SeqGr42387_103	------------------------------GUGAAGUCGUAACAAGGUAGCCGUAUCGGAAGGUGCGGCUGGAUCACCUCC--------												SeqGr42387	103		3		1	1		7
SeqGr114965_102	------------------------------------UCGUAACAAGGUAGCCGUAUCGGAAGGUGCGGCUGGAUCACCUCCUUUCUA--												SeqGr114965	102				1	1		6
SeqGr643134_97	-------------------------------UGAAGUCGUAACAAGGUAGCCGUAUCGGAAGGUGCGGCUGGAUCACCUCCU-------												SeqGr643134	97				1			5
SeqGr1429127_88	---------------------------------AAGUCGUAACAAGGUAGCCGUAUCGGAAGGUGCGGCUGGAUCACCUCCUUU-----												SeqGr1429127	88							3
SeqGr217687_39	----------------------------------AGUCGUAACAAGGUAGCCGUAUCGGAAGGUGCGGCUGGAUCACCUCCUUUC----												SeqGr217687	39							2
SeqGr39416_23	-------------------------------------AGUAACAAGGUAGCCGUAUCGGAAGGUGCGGCUGGAUCACCUCCUUUCUAA-												SeqGr39416	23							1
SeqGr1453755_22	------------------------------AUGAAGUCGUAACAAGGUAGCCGUAUCGGAAGGUGCGGCUGGAUCACCUCC--------												SeqGr1453755	22
SeqGr1912778_21	----------------------------------GAUCGUAACAAGGUAGCCGUAUCGGAAGGUGCGGCUGGAUCACCUCCUUUC----												SeqGr1912778	21
SeqGr911443_15	--------------------------------------GUAACAAGGUAGCCGUAUCGGAAGGUGCGGCUGGAUCACCUCCUUUCUAAG												SeqGr911443	15
SeqGr181233_13	---------------------------------AUGUCGUAACAAGGUAGCCGUAUCGGAAGGUGCGGCUGGAUCACCUCCUUU-----												SeqGr181233	13
SeqGr346124_13	-------------------------------GAAAGUCGUAACAAGGUAGCCGUAUCGGAAGGUGCGGCUGGAUCACCUCCU-------												SeqGr346124	13
SeqGr2786390_13	--------------------------------AAAGUCGUAACAAGGUAGCCGUAUCGGAAGGUGCGGCUGGAUCACCUCCUU------												SeqGr2786390	13
SeqGr698657_12	------------------------------------GAGUAACAAGGUAGCCGUAUCGGAAGGUGCGGCUGGAUCACCUCCUUUCUA--												SeqGr698657	12
SeqGr10538512_12	-----------------------------------UACGUAACAAGGUAGCCGUAUCGGAAGGUGCGGCUGGAUCACCUCCUUUCU---												SeqGr10538512	12
SeqGr1669877_9	----------------------------------UGUCGUAACAAGGUAGCCGUAUCGGAAGGUGCGGCUGGAUCACCUCCUUUC----												SeqGr1669877	9
SeqGr6312150_8	-------------------------------------UGUAACAAGGUAGCCGUAUCGGAAGGUGCGGCUGGAUCACCUCCUUUCUAA-												SeqGr6312150	8
SeqGr4830503_8	------------------------------ACGAAGUCGUAACAAGGUAGCCGUAUCGGAAGGUGCGGCUGGAUCACCUCC--------												SeqGr4830503	8
SeqGr3445207_7	-----------------------------------ACCGUAACAAGGUAGCCGUAUCGGAAGGUGCGGCUGGAUCACCUCCUUUCU---												SeqGr3445207	7
SeqGr3184066_7	-------------------------------CGAAGUCGUAACAAGGUAGCCGUAUCGGAAGGUGCGGCUGGAUCACCUCCU-------												SeqGr3184066	7
SeqGr1903965_6	-----------------------------------AGCGUAACAAGGUAGCCGUAUCGGAAGGUGCGGCUGGAUCACCUCCUUUCU---												SeqGr1903965	6
SeqGr1952778_6	---------------------------------GAGUCGUAACAAGGUAGCCGUAUCGGAAGGUGCGGCUGGAUCACCUCCUUU-----												SeqGr1952778	6
SeqGr5546595_6	---------------------------------UAGUCGUAACAAGGUAGCCGUAUCGGAAGGUGCGGCUGGAUCACCUCCUUU-----												SeqGr5546595	6
SeqGr4456558_6	--------------------------------AUAGUCGUAACAAGGUAGCCGUAUCGGAAGGUGCGGCUGGAUCACCUCCUU------												SeqGr4456558	6
SeqGr2491406_5	-----------------------------------UUCGUAACAAGGUAGCCGUAUCGGAAGGUGCGGCUGGAUCACCUCCUUUCU---												SeqGr2491406	5
SeqGr5074719_4	------------------------------UUGAAGUCGUAACAAGGUAGCCGUAUCGGAAGGUGCGGCUGGAUCACCUCC--------												SeqGr5074719	4
SeqGr4389679_3	-----------------------------------AACGUAACAAGGUAGCCGUAUCGGAAGGUGCGGCUGGAUCACCUCCUUUCU---												SeqGr4389679	3
SeqGr3459319_3	------------------------------GAGAAGUCGUAACAAGGUAGCCGUAUCGGAAGGUGCGGCUGGAUCACCUCC--------												SeqGr3459319	3
SeqGr8611731_2	-----------------------------------GCCGUAACAAGGUAGCCGUAUCGGAAGGUGCGGCUGGAUCACCUCCUUUCU---												SeqGr8611731	2
SeqGr3902842_1	------------------------------------AAGUAACAAGGUAGCCGUAUCGGAAGGUGCGGCUGGAUCACCUCCUUUCUA--												SeqGr3902842	1
SeqGr13625992_1	------------------------------------ACGUAACAAGGUAGCCGUAUCGGAAGGUGCGGCUGGAUCACCUCCUUUCUA--												SeqGr13625992	1
SeqGr8176167_1	----------------------------------C-UCGUAACAAGGUAGCCGUAUCGGAAGGUGCGGCUGGAUCACCUCCUUUCU---												SeqGr8176167	1
SeqGr2111259_1	---------------------------------AU-UCGUAACAAGGUAGCCGUAUCGGAAGGUGCGGCUGGAUCACCUCCUUUC----												SeqGr2111259	1
SeqGr315641_1	---------------------------------UUGUCGUAACAAGGUAGCCGUAUCGGAAGGUGCGGCUGGAUCACCUCCUUU-----												SeqGr315641	1
SeqGr7018697_1	---------------------------------ACGUCGUAACAAGGUAGCCGUAUCGGAAGGUGCGGCUGGAUCACCUCCUUU-----												SeqGr7018697	1
SeqGr10751155_1	--------------------------------AGAGUCGUAACAAGGUAGCCGUAUCGGAAGGUGCGGCUGGAUCACCUCCUU------												SeqGr10751155	1
SeqGr11765330_1	--------------------------------CGAGUCGUAACAAGGUAGCCGUAUCGGAAGGUGCGGCUGGAUCACCUCCUU------												SeqGr11765330	1
SeqGr5820772_1	--------------------------------UGAGUCGUAACAAGGUAGCCGUAUCGGAAGGUGCGGCUGGAUCACCUCCUU------												SeqGr5820772	1
SeqGr10266116_1	--------------------------------GCAGUCGUAACAAGGUAGCCGUAUCGGAAGGUGCGGCUGGAUCACCUCCUU------												SeqGr10266116	1

## Sheet: Fig 3B
	10	20	30	40	50	60
	----|----|----|----|----|----|----|----|----|----|----|----|----|----
16S	-----ACUGGGGUGAAGUCGUAACAAGGUAACCGUAGGGGAACCUGCGGUUGGAUCACCUCCUUA----										CCUCC	CCUCCU	CCUCCUU	CCUCCUUA	CCUCCUUAC	CCUCCUUACC	CCUCCUUACCU	CCUCCUUACCUU
SeqGr43364_1056	-------------GAAGUCGUAACAAGGUAACCGUAGGGGAACCUGCGGUUGGAUCACCUCCUU-----									sum	591	211	1329	694	181	40	40	74
SeqGr213486_438	-----------GUGAAGUCGUAACAAGGUAACCGUAGGGGAACCUGCGGUUGGAUCACCUCC-------										438	3	1056	388	123	34	39	74
SeqGr52575_388	--------------AAGUCGUAACAAGGUAACCGUAGGGGAACCUGCGGUUGGAUCACCUCCUUA----										34	169	2	79	6	2	1
SeqGr35889_169	------------UGAAGUCGUAACAAGGUAACCGUAGGGGAACCUGCGGUUGGAUCACCUCCU------										16	10	15	37	6	2
SeqGr168416_123	---------------AGUCGUAACAAGGUAACCGUAGGGGAACCUGCGGUUGGAUCACCUCCUUAC---										47	9	73	1	2	2
SeqGr953377_81	-------------ACGAUCGUAACAAGGUAACCGUAGGGGAACCUGCGGUUGGAUCACCUCCUU-----										13	7	81	26	2
SeqGr56750_79	--------------AAGUCGAAACAAGGUAACCGUAGGGGAACCUGCGGUUGGAUCACCUCCUUA----										4	8	26	8	1
SeqGr113184_74	------------------CGUAACAAGGUAACCGUAGGGGAACCUGCGGUUGGAUCACCUCCUUACCUU										1	1	7	68	1
SeqGr579455_73	-------------AAAGUCGUAACAAGGUAACCGUAGGGGAACCUGCGGUUGGAUCACCUCCUU-----										24	1	4	1	34
SeqGr680599_68	--------------AAGUCGGAACAAGGUAACCGUAGGGGAACCUGCGGUUGGAUCACCUCCUUA----										2	2	1	2	2
SeqGr1441995_47	-----------AUGAAGUCGUAACAAGGUAACCGUAGGGGAACCUGCGGUUGGAUCACCUCC-------										1	1	7	33	2
SeqGr1436349_39	-----------------UCGUAACAAGGUAACCGUAGGGGAACCUGCGGUUGGAUCACCUCCUUACCU-										1		1	1	2
SeqGr66639_37	--------------UAGUCGUAACAAGGUAACCGUAGGGGAACCUGCGGUUGGAUCACCUCCUUA----										1		2	7
SeqGr802201_34	-----------CGAAAGUCGUAACAAGGUAACCGUAGGGGAACCUGCGGUUGGAUCACCUCC-------										1		17	2
SeqGr1427150_34	----------------GUCGUAACAAGGUAACCGUAGGGGAACCUGCGGUUGGAUCACCUCCUUACC--										1		1	3
SeqGr1291706_33	--------------ACGACGUAACAAGGUAACCGUAGGGGAACCUGCGGUUGGAUCACCUCCUUA----										1		1	1
SeqGr395414_26	--------------CGAUCGUAACAAGGUAACCGUAGGGGAACCUGCGGUUGGAUCACCUCCUUA----										1		1	13
SeqGr1020817_26	-------------CGAGUCGUAACAAGGUAACCGUAGGGGAACCUGCGGUUGGAUCACCUCCUU-----										1		2	3
SeqGr3969764_24	-----------ACGAAGUCGUAACAAGGUAACCGUAGGGGAACCUGCGGUUGGAUCACCUCC-------										2		1	1
SeqGr3971341_17	-------------AUAGUCGUAACAAGGUAACCGUAGGGGAACCUGCGGUUGGAUCACCUCCUU-----										1		2	1
SeqGr1342504_16	----------UACG-AGUCGUAACAAGGUAACCGUAGGGGAACCUGCGGUUGGAUCACCUCC-------										1		2	1
SeqGr449650_15	-------------GAUGUCGUAACAAGGUAACCGUAGGGGAACCUGCGGUUGGAUCACCUCCUU-----												1	5
SeqGr2989496_13	-----------CGAUAGUCGUAACAAGGUAACCGUAGGGGAACCUGCGGUUGGAUCACCUCC-------												1	1
SeqGr5542396_13	--------------GAGUCGUAACAAGGUAACCGUAGGGGAACCUGCGGUUGGAUCACCUCCUUA----												1	4
SeqGr769898_10	------------ACGAGUCGUAACAAGGUAACCGUAGGGGAACCUGCGGUUGGAUCACCUCCU------												1	1
SeqGr1104867_9	------------GAUAGUCGUAACAAGGUAACCGUAGGGGAACCUGCGGUUGGAUCACCUCCU------												1	1
SeqGr574459_8	--------------UAGUCGAAACAAGGUAACCGUAGGGGAACCUGCGGUUGGAUCACCUCCUUA----												1	1
SeqGr3844630_8	------------CGAAGUCGUAACAAGGUAACCGUAGGGGAACCUGCGGUUGGAUCACCUCCU------												1	1
SeqGr1220472_7	-------------GAAGUCGAAACAAGGUAACCGUAGGGGAACCUGCGGUUGGAUCACCUCCUU-----												1	1
SeqGr1952663_7	------------GAAAGUCGUAACAAGGUAACCGUAGGGGAACCUGCGGUUGGAUCACCUCCU------												1	1
SeqGr2390924_7	-------------GAAGUCGGAACAAGGUAACCGUAGGGGAACCUGCGGUUGGAUCACCUCCUU-----												1	1
SeqGr2586365_7	--------------AAGUCGUAACAAGGUAACCGUAGGGGUACCUGCGGUUGGAUCACCUCCUUA----												1	1
SeqGr468481_6	---------------CGACGUAACAAGGUAACCGUAGGGGAACCUGCGGUUGGAUCACCUCCUUAC---												1
SeqGr4305496_6	---------------GAUCGUAACAAGGUAACCGUAGGGGAACCUGCGGUUGGAUCACCUCCUUAC---												1
SeqGr7889123_5	--------------CAGUCGUAACAAGGUAACCGUAGGGGAACCUGCGGUUGGAUCACCUCCUUA----												2
SeqGr1542653_4	-------------ACAGUCGUAACAAGGUAACCGUAGGGGAACCUGCGGUUGGAUCACCUCCUU-----												1
SeqGr3055302_4	-----------UUGAAGUCGUAACAAGGUAACCGUAGGGGAACCUGCGGUUGGAUCACCUCC-------												1
SeqGr9127132_4	--------------GAGUCGGAACAAGGUAACCGUAGGGGAACCUGCGGUUGGAUCACCUCCUUA----												1
SeqGr4884_3	------------CGAUGUCGUAACAAGGUAACCGUAGGGGAACCUGCGGUUGGAUCACCUCCU------												1
SeqGr5162997_3	--------------AAGUCGUAACAAGGUAACCGUAGGGGGACCUGCGGUUGGAUCACCUCCUUA----												1
SeqGr5923919_3	--------------UAGUCGUAACAAGGUAACCGUAGGGGUACCUGCGGUUGGAUCACCUCCUUA----												1
SeqGr431668_2	-------------GAAGUCGUAACAAGGUAAACGUAGGGGAACCUGCGGUUGGAUCACCUCCUU-----												2
SeqGr1283425_2	--------------AUGUCGUAACAAGGUAACCGUAGGGGAACCUGCGGUUGGAUCACCUCCUUA----												1
SeqGr3063195_2	----------------GACGUAACAAGGUAACCGUAGGGGAACCUGCGGUUGGAUCACCUCCUUACC--												1
SeqGr3704701_2	-------------GAAGUCGUAACAAGGUAACUGUAGGGGAACCUGCGGUUGGAUCACCUCCUU-----												1
SeqGr4281850_2	-----------GAGAAGUCGUAACAAGGUAACCGUAGGGGAACCUGCGGUUGGAUCACCUCC-------												1
SeqGr4903593_2	--------------UAGUCGGAACAAGGUAACCGUAGGGGAACCUGCGGUUGGAUCACCUCCUUA----
SeqGr5419548_2	---------------GAGCGUAACAAGGUAACCGUAGGGGAACCUGCGGUUGGAUCACCUCCUUAC---
SeqGr5698647_2	-------------GAAGUCGUGACAAGGUAACCGUAGGGGAACCUGCGGUUGGAUCACCUCCUU-----
SeqGr5880618_2	----------------AUCGUAACAAGGUAACCGUAGGGGAACCUGCGGUUGGAUCACCUCCUUACC--
SeqGr7517069_2	-------------GAAAUCGUAACAAGGUAACCGUAGGGGAACCUGCGGUUGGAUCACCUCCUU-----
SeqGr7627039_2	-------------GAAGUCGUAACAAGGUAACCGUAGGGGAACCUGCGGUUGGAUAACCUCCUU-----
SeqGr9861627_2	----------------UUCGUAACAAGGUAACCGUAGGGGAACCUGCGGUUGGAUCACCUCCUUACC--
SeqGr11756794_2	-----------AUGAAGUCGUAACAAGGUAACCGUAGGGGAACCUGCGGUUGGAUCGCCUCC-------
SeqGr12303769_2	---------------UGUCGUAACAAGGUAACCGUAGGGGAACCUGCGGUUGGAUCACCUCCUUAC---
SeqGr13550304_2	------------CGAAGUCGGAACAAGGUAACCGUAGGGGAACCUGCGGUUGGAUCACCUCCU------
SeqGr13960164_2	-------------GAAGUCGUAACUAGGUAACCGUAGGGGAACCUGCGGUUGGAUCACCUCCUU-----
SeqGr15942570_2	-------------GAAGUCGUAACACGGUAACCGUAGGGGAACCUGCGGUUGGAUCACCUCCUU-----
SeqGr346263_1	--------------UAGUCGUAACAAGGUAACCGUAGGGGGACCUGCGGUUGGAUCACCUCCUUA----
SeqGr1108249_1	--------------AAGUCGUAACAAGGUAACCGUAGGGGAACAUGCGGUUGGAUCACCUCCUUA----
SeqGr1707014_1	--------------AAGUCGUAACAAGGUAAACGUAGGGGAACCUGCGGUUGGAUCACCUCCUUA----
SeqGr2140047_1	-------------GAAGUCGUAACAUGGUAACCGUAGGGGAACCUGCGGUUGGAUCACCUCCUU-----
SeqGr2871090_1	-------------GAAGUCGUAAAAAGGUAACCGUAGGGGAACCUGCGGUUGGAUCACCUCCUU-----
SeqGr3690646_1	-----------GUGAAGUCGUAACAAAGUAACCGUAGGGGAACCUGCGGUUGGAUCACCUCC-------
SeqGr4123437_1	-------------GAAGUCGUAACAAGGUAACCGUAGGGGAACCCGCGGUUGGAUCACCUCCUU-----
SeqGr4678160_1	-------------GAAGUCGUAACAAGGUAACCGUAGGGGAACCUGCGGAUGGAUCACCUCCUU-----
SeqGr5151872_1	-------------GAAGUCGUAACAAGGUAACCGUAGGGGAACCUGCGGUUGGAUCCCCUCCUU-----
SeqGr5356226_1	--------------CGAACGUAACAAGGUAACCGUAGGGGAACCUGCGGUUGGAUCACCUCCUUA----
SeqGr5548007_1	-----------GUGAAGUCGUAACAAGGUAACCGUAGGGGAACUUGCGGUUGGAUCACCUCC-------
SeqGr5872185_1	-------------UCGAUCGUAACAAGGUAACCGUAGGGGAACCUGCGGUUGGAUCACCUCCUU-----
SeqGr6291584_1	--------------GAGUCGAAACAAGGUAACCGUAGGGGAACCUGCGGUUGGAUCACCUCCUUA----
SeqGr5976972_1	-----------------UCGUAACAAGGUAACCGUAGGGGAACCUGCGGUUGGAUCACCUCCUUACCU-
SeqGr7024672_1	-----------CUGAAGUCGUAACAAGGUAACCGUAGGGGAACCUGCGGUUGGAUCACCUCC-------
SeqGr7290001_1	-----------GUGAAGUCGUAACAAGGUAACCGCAGGGGAACCUGCGGUUGGAUCACCUCC-------
SeqGr7419903_1	--------------AAGUCGUAAAAAGGUAACCGUAGGGGAACCUGCGGUUGGAUCACCUCCUUA----
SeqGr7655543_1	------------GACAGUCGUAACAAGGUAACCGUAGGGGAACCUGCGGUUGGAUCACCUCCU------
SeqGr7696162_1	-------------AAAGUCGUAACAAGGUAGCCGUAGGGGAACCUGCGGUUGGAUCACCUCCUU-----
SeqGr7855758_1	--------------AAGUCGUAACAAGGUAACCGUAGGGGAACCUGCAGUUGGAUCACCUCCUUA----
SeqGr17183424_1	-------------AAAGUCGUAACUAGGUAACCGUAGGGGAACCUGCGGUUGGAUCACCUCCUU-----
SeqGr17295509_1	-----------CGACAGUCGUAACAAGGUAACCGUAGGGGAACCUGCGGUUGGAUCACCUCC-------
SeqGr17548165_1	--------------UAGUCGUAACAAGGUAACCGUAGGGGAACCUGCGGUUGAAUCACCUCCUUA----
SeqGr17879862_1	-----------AUGAAGUCGUAUCAAGGUAACCGUAGGGGAACCUGCGGUUGGAUCACCUCC-------
SeqGr17619504_1	-------------GAAGUCGUAACAAGGUAACCGUAGGGGAACCUGCGGUUGGAUCACCUCCUU-----
SeqGr8829080_1	-----------AAGAAGUCGUAACAAGGUAACCGUAGGGGAACCUGCGGUUGGAUCACCUCC-------
SeqGr9132774_1	-------------GAGGUCGUAACAAGGUAACCGUAGGGGAACCUGCGGUUGGAUCACCUCCUU-----
SeqGr9411290_1	-----------GUGAAGUCGUAACAAGGUAACCGUAGGGGGACCUGCGGUUGGAUCACCUCC-------
SeqGr10163523_1	-----------GUGAAGUCGUAACAAGGUAACCGUAGGGAAACCUGCGGUUGGAUCACCUCC-------
SeqGr10850174_1	--------------AAGUCGUAACAAGGAAACCGUAGGGGAACCUGCGGUUGGAUCACCUCCUUA----
SeqGr11030784_1	--------------AAGUCGUCACAAGGUAACCGUAGGGGAACCUGCGGUUGGAUCACCUCCUUA----
SeqGr11303240_1	-------------GAAGUAGUAACAAGGUAACCGUAGGGGAACCUGCGGUUGGAUCACCUCCUU-----
SeqGr11358345_1	-------------GAAGUCGUAACAAGGUAACCGUAGGGGAACCUGCUGUUGGAUCACCUCCUU-----
SeqGr11425231_1	------------AGAAGUCGUAACAAGGUAACCGUAGGGGAACCUGCGGUUGGAUCACCUCCU------
SeqGr11441306_1	-------------GAAGUCGUAACAAGGUAACCGUAGGGGAACCUGCGGUUGGAUUACCUCCUU-----
SeqGr11595464_1	-------------GACGUCGUAACAAGGUAACCGUAGGGGAACCUGCGGUUGGAUCACCUCCUU-----
SeqGr11669189_1	-------------GAAGUCGUAACAAGGUAACCGUAAGGGAACCUGCGGUUGGAUCACCUCCUU-----
SeqGr11986094_1	--------------AAGUCGUAACAAGGUAACCGUAGGGGAGCCUGCGGUUGGAUCACCUCCUUA----
SeqGr12624635_1	-------------GAAGUCGUAACAAGGUUACCGUAGGGGAACCUGCGGUUGGAUCACCUCCUU-----
SeqGr12910787_1	-----------GUGAAGUCGUAACAAGGUAGCCGUAGGGGAACCUGCGGUUGGAUCACCUCC-------
SeqGr13416191_1	-------------GAAGUCGUAACAAGGUAACCGUAGGGGAACCUGCGGUUGGAUCGCCUCCUU-----
SeqGr13634883_1	------------UGAAGUCGUAACAAGGUAACCGUAGGGGAACCUGCAGUUGGAUCACCUCCU------
SeqGr13718502_1	--------------AAGUCGUAACAAGGUAACCGUAGGGGAACCUGCGUUUGGAUCACCUCCUUA----
SeqGr13838688_1	--------------AAGUCGUAACAAGGUAACCGUAGGGGAAACUGCGGUUGGAUCACCUCCUUA----
SeqGr13933754_1	-------------GAAGUCGUAACAAGGUACCCGUAGGGGAACCUGCGGUUGGAUCACCUCCUU-----
SeqGr13940781_1	-------------GAAGUCGUAACCAGGUAACCGUAGGGGAACCUGCGGUUGGAUCACCUCCUU-----
SeqGr14500065_1	---------------AGUCGUAACAAGGUAACCGUAGGGGAACCUGCGGUUGGAUCGCCUCCUUAC---
SeqGr14516670_1	--------------AAGUCGUAACAAGGUAACCGUAGCGGAACCUGCGGUUGGAUCACCUCCUUA----
SeqGr14776193_1	-------------GAAGUCGUAACAAGGUAACCGUAGGGGAACUUGCGGUUGGAUCACCUCCUU-----
SeqGr15009805_1	-------------AAAGUCGUAACAAGGUAACCGUAGGGGAACCUGUGGUUGGAUCACCUCCUU-----
SeqGr15063188_1	-------------AAAGUCGUAACAAGGUAACCGUAGGGGAACCUGCGGUUGGAUCCCCUCCUU-----
SeqGr15195539_1	-------------GAAGUCCUAACAAGGUAACCGUAGGGGAACCUGCGGUUGGAUCACCUCCUU-----
SeqGr15313435_1	-------------GAACUCGUAACAAGGUAACCGUAGGGGAACCUGCGGUUGGAUCACCUCCUU-----
SeqGr15868552_1	-------------AAAGUCGAAACAAGGUAACCGUAGGGGAACCUGCGGUUGGAUCACCUCCUU-----
SeqGr15905042_1	---------------AGUCGUAACAAGUUAACCGUAGGGGAACCUGCGGUUGGAUCACCUCCUUAC---
SeqGr15924813_1	-----------GUGAAGUCGUAAGAAGGUAACCGUAGGGGAACCUGCGGUUGGAUCACCUCC-------
SeqGr15974912_1	-------------GAAGUCGUAACAGGGUAACCGUAGGGGAACCUGCGGUUGGAUCACCUCCUU-----
SeqGr16013513_1	--------------AAGUCGUAACAACGUAACCGUAGGGGAACCUGCGGUUGGAUCACCUCCUUA----
SeqGr16090448_1	-------------GAAGUCGUAACAAGGUAACCGUAGGGGAACCUGAGGUUGGAUCACCUCCUU-----
SeqGr16521075_1	--------------ACGUCGUAACAAGGUAACCGUAGGGGAACCUGCGGUUGGAUCACCUCCUUA----
SeqGr17051110_1	-------------GAAGUCGUAACAAGGUAACCGUGGGGGAACCUGCGGUUGGAUCACCUCCUU-----
SeqGr17092647_1	-------------GAAUUCGUAACAAGGUAACCGUAGGGGAACCUGCGGUUGGAUCACCUCCUU-----

## Sheet: Fig 4A
SeqName	NumMatch	rRNAMatchAt	mRNAMatchAt	DtoStart	MatchStr	MatchLen																SeqName	NumMatch	rRNAMatchAt	mRNAMatchAt	DtoStart	MatchStr	MatchLen
BSU32719	1	0	26	4	AGAA	4																BSU06710	1	0	26	4	UAGA	4
BSU15670	1	0	25	5	AGAA	4																BSU16370	1	0	25	5	UAGA	4
BSU04530	1	0	25	5	AGAAA	5		DtoStart	GAUCACCUCCUUUCU	GAUCACCUCCUUUCU	GAUCACCUCCUUUCU	GAUCACCUCCUUUCUA	GAUCACCUCCUUUCUA	GAUCACCUCCUUUCUA								BSU32719	1	1	26	5	AGAA	4
BSU16060	1	0	25	5	AGAAA	5		4	1	0.000275028	0.0275028	1	0.000274801	0.0274801								BSU09430	1	0	25	5	UAGAA	5
BSU21090	1	0	25	5	AGAAA	5		5	6	0.00165017	0.165017	3	0.000824402	0.0824402								BSU15670	1	0	24	6	UAGAA	5
BSU21110	1	0	25	5	AGAAA	5		6	6	0.00165017	0.165017	7	0.00192361	0.192361								BSU16060	1	1	25	6	AGAAA	5
BSU27760	1	0	25	5	AGAAA	5		7	13	0.00357536	0.357536	6	0.0016488	0.16488								BSU21090	1	1	25	6	AGAAA	5
BSU10680	1	0	24	6	AGAA	4		8	13	0.00357536	0.357536	13	0.00357241	0.357241								BSU21110	1	1	25	6	AGAAA	5
BSU13140	1	1	25	6	GAAA	4		9	23	0.00632563	0.632563	13	0.00357241	0.357241								BSU23860	1	0	24	6	UAGAA	5
BSU06319	1	0	24	6	AGAAA	5		10	21	0.00577558	0.577558	22	0.00604562	0.604562								BSU27760	1	1	25	6	AGAAA	5
BSU09320	1	0	24	6	AGAAA	5		11	11	0.0030253	0.30253	22	0.00604562	0.604562								BSU04530	1	0	24	6	UAGAAA	6
BSU16270	1	1	25	6	GAAAG	5		12	34	0.00935094	0.935094	10	0.00274801	0.274801								BSU10680	1	1	24	7	AGAA	4
BSU39560	1	0	24	6	AGAAAG	6		13	31	0.00852585	0.852585	34	0.00934323	0.934323								BSU13140	1	2	25	7	GAAA	4
BSU08920	1	2	25	7	AAAG	4		14	72	0.019802	1.9802	31	0.00851882	0.851882								BSU06319	1	1	24	7	AGAAA	5
BSU12080	1	2	25	7	AAAG	4		15	160	0.0440044	4.40044	72	0.0197857	1.97857								BSU09320	1	1	24	7	AGAAA	5
BSU34120	1	1	24	7	GAAA	4		16	403	0.110836	11.0836	161	0.0442429	4.42429								BSU16270	1	2	25	7	GAAAG	5
BSU38530	1	1	24	7	GAAA	4		17	809	0.222497	22.2497	406	0.111569	11.1569								BSU39560	1	1	24	7	AGAAAG	6
BSU05180	1	2	25	7	AAAGG	5		18	767	0.210946	21.0946	802	0.22039	22.039								BSU08920	1	3	25	8	AAAG	4
BSU10670	1	2	25	7	AAAGG	5		19	476	0.130913	13.0913	762	0.209398	20.9398								BSU12080	1	3	25	8	AAAG	4
BSU20340	1	0	23	7	AGAAA	5		20	288	0.0792079	7.92079	473	0.129981	12.9981								BSU34120	1	2	24	8	GAAA	4
BSU27040	1	0	23	7	AGAAA	5		21	140	0.0385039	3.85039	286	0.078593	7.8593								BSU38530	1	2	24	8	GAAA	4
BSU29730	1	0	23	7	AGAAA	5		22	90	0.0247525	2.47525	144	0.0395713	3.95713								BSU05180	1	3	25	8	AAAGG	5
BSU04810	1	0	23	7	AGAAAG	6		23	45	0.0123762	1.23762	89	0.0244573	2.44573								BSU10670	1	3	25	8	AAAGG	5
BSU06640	1	1	24	7	GAAAGG	6		24	42	0.0115512	1.15512	47	0.0129156	1.29156								BSU20340	1	1	23	8	AGAAA	5
BSU31200	1	1	24	7	GAAAGG	6		25	19	0.00522552	0.522552	42	0.0115416	1.15416								BSU27040	1	1	23	8	AGAAA	5
BSU38760	1	0	23	7	AGAAAG	6		26	23	0.00632563	0.632563	21	0.00577082	0.577082								BSU29730	1	1	23	8	AGAAA	5
BSU17080	1	2	24	8	AAAG	4		27	24	0.00660066	0.660066	25	0.00687002	0.687002								BSU04810	1	1	23	8	AGAAAG	6
BSU28450	1	2	24	8	AAAG	4		28	21	0.00577558	0.577558	25	0.00687002	0.687002								BSU06640	1	2	24	8	GAAAGG	6
BSU32950	1	1	23	8	GAAA	4		29	24	0.00660066	0.660066	24	0.00659522	0.659522								BSU31200	1	2	24	8	GAAAGG	6
BSU04140	1	1	23	8	GAAAG	5		30	16	0.00440044	0.440044	27	0.00741962	0.741962								BSU38760	1	1	23	8	AGAAAG	6
BSU14860	1	0	22	8	AGAAA	5		31	17	0.00467547	0.467547	16	0.00439681	0.439681								BSU17080	1	3	24	9	AAAG	4
BSU03652	1	1	23	8	GAAAGG	6		32	9	0.00247525	0.247525	15	0.00412201	0.412201								BSU28450	1	3	24	9	AAAG	4
BSU08260	1	0	22	8	AGAAAG	6		33	2	0.000550055	0.0550055	8	0.00219841	0.219841								BSU32950	1	2	23	9	GAAA	4
BSU10710	1	2	24	8	AAAGGA	6		34	6	0.00165017	0.165017	2	0.000549602	0.0549602								BSU04140	1	2	23	9	GAAAG	5
BSU14710	1	2	24	8	AAAGGA	6		35	8	0.00220022	0.220022	6	0.0016488	0.16488								BSU14860	1	1	22	9	AGAAA	5
BSU17950	1	2	24	8	AAAGGA	6		36	5	0.00137514	0.137514	8	0.00219841	0.219841								BSU03652	1	2	23	9	GAAAGG	6
BSU05300	1	1	23	8	GAAAGGA	7		37	4	0.00110011	0.110011	5	0.001374	0.1374								BSU08260	1	1	22	9	AGAAAG	6
BSU13030	1	0	22	8	AGAAAGG	7		38	1	0.000275028	0.0275028	4	0.0010992	0.10992								BSU10710	1	3	24	9	AAAGGA	6
BSU28360	1	0	22	8	AGAAAGG	7		39	5	0.00137514	0.137514	1	0.000274801	0.0274801								BSU14710	1	3	24	9	AAAGGA	6
BSU00210	1	2	23	9	AAAG	4		40	1	0.000275028	0.0275028	5	0.001374	0.1374								BSU17950	1	3	24	9	AAAGGA	6
BSU11460	1	3	24	9	AAGG	4		41	0	0	0	1	0.000274801	0.0274801								BSU05300	1	2	23	9	GAAAGGA	7
BSU22140	1	1	22	9	GAAA	4																BSU13030	1	1	22	9	AGAAAGG	7
BSU24990	1	4	25	9	AGGA	4																BSU28360	1	1	22	9	AGAAAGG	7
BSU34670	1	5	26	9	GGAG	4																BSU00210	1	3	23	10	AAAG	4
BSU37800	1	1	22	9	GAAA	4																BSU11460	1	4	24	10	AAGG	4
BSU04470	1	3	24	9	AAGGA	5																BSU22140	1	2	22	10	GAAA	4
BSU04960	1	4	25	9	AGGAG	5																BSU24990	1	5	25	10	AGGA	4
BSU14660	1	1	22	9	GAAAG	5																BSU34670	1	6	26	10	GGAG	4
BSU15410	1	1	22	9	GAAAG	5																BSU37800	1	2	22	10	GAAA	4
BSU15490	1	1	22	9	GAAAG	5																BSU04470	1	4	24	10	AAGGA	5
BSU18280	1	0	21	9	AGAAA	5																BSU04960	1	5	25	10	AGGAG	5
BSU19430	1	4	25	9	AGGAG	5																BSU14660	1	2	22	10	GAAAG	5
BSU26770	1	4	25	9	AGGAG	5																BSU15490	1	2	22	10	GAAAG	5
BSU38730	1	1	22	9	GAAAG	5																BSU18280	1	1	21	10	AGAAA	5
BSU05450	1	0	21	9	AGAAAG	6																BSU19430	1	5	25	10	AGGAG	5
BSU16040	1	3	24	9	AAGGAG	6																BSU26770	1	5	25	10	AGGAG	5
BSU17710	1	2	23	9	AAAGGA	6																BSU38730	1	2	22	10	GAAAG	5
BSU31250	1	2	23	9	AAAGGA	6																BSU05450	1	1	21	10	AGAAAG	6
BSU36840	1	0	21	9	AGAAAG	6																BSU16040	1	4	24	10	AAGGAG	6
BSU37210	1	0	21	9	AGAAAG	6																BSU17710	1	3	23	10	AAAGGA	6
BSU05350	1	2	23	9	AAAGGAG	7																BSU31250	1	3	23	10	AAAGGA	6
BSU07130	1	0	21	9	AGAAAGG	7																BSU36840	1	1	21	10	AGAAAG	6
BSU11180	1	2	22	10	AAAG	4																BSU37210	1	1	21	10	AGAAAG	6
BSU17540	1	1	21	10	GAAA	4																BSU05350	1	3	23	10	AAAGGAG	7
BSU22420	1	1	21	10	GAAA	4																BSU07130	1	1	21	10	AGAAAGG	7
BSU26820	1	1	21	10	GAAA	4																BSU11180	1	3	22	11	AAAG	4
BSU39630	1	1	21	10	GAAA	4																BSU17540	1	2	21	11	GAAA	4
BSU03140	1	0	20	10	AGAAA	5																BSU22420	1	2	21	11	GAAA	4
BSU09040	1	0	20	10	AGAAA	5																BSU26820	1	2	21	11	GAAA	4
BSU09520	1	0	20	10	AGAAA	5																BSU39630	1	2	21	11	GAAA	4
BSU13430	1	0	20	10	AGAAA	5																BSU03140	1	1	20	11	AGAAA	5
BSU20999	1	2	22	10	AAAGG	5																BSU09040	1	1	20	11	AGAAA	5
BSU22230	1	0	20	10	AGAAA	5																BSU09520	1	1	20	11	AGAAA	5
BSU28160	1	1	21	10	GAAAG	5																BSU13430	1	1	20	11	AGAAA	5
BSU29950	1	0	20	10	AGAAA	5																BSU20999	1	3	22	11	AAAGG	5
BSU32460	1	1	21	10	GAAAG	5																BSU22230	1	1	20	11	AGAAA	5
BSU38170	1	3	23	10	AAGGA	5																BSU28160	1	2	21	11	GAAAG	5
BSU38210	1	0	20	10	AGAAA	5																BSU29950	1	1	20	11	AGAAA	5
BSU04000	1	3	23	10	AAGGAG	6																BSU32460	1	2	21	11	GAAAG	5
BSU09760	1	3	23	10	AAGGAG	6																BSU38170	1	4	23	11	AAGGA	5
BSU22869	1	3	23	10	AAGGAG	6																BSU38210	1	1	20	11	AGAAA	5
BSU40022	1	0	20	10	AGAAAG	6																BSU04000	1	4	23	11	AAGGAG	6
BSU34040	1	1	21	10	GAAAGGA	7																BSU09760	1	4	23	11	AAGGAG	6
BSU14240	1	6	25	11	GAGG	4																BSU12000	1	0	19	11	UAGAAA	6
BSU37480	1	1	20	11	GAAA	4																BSU22869	1	4	23	11	AAGGAG	6
BSU00790	1	0	19	11	AGAAA	5																BSU40022	1	1	20	11	AGAAAG	6
BSU04630	1	0	19	11	AGAAA	5																BSU34040	1	2	21	11	GAAAGGA	7
BSU11730	1	5	24	11	GGAGG	5																BSU14240	1	7	25	12	GAGG	4
BSU16825	1	0	19	11	AGAAA	5																BSU37480	1	2	20	12	GAAA	4
BSU21010	1	2	21	11	AAAGG	5																BSU00790	1	1	19	12	AGAAA	5
BSU27900	1	0	19	11	AGAAA	5																BSU04630	1	1	19	12	AGAAA	5
BSU40190	1	2	21	11	AAAGG	5																BSU16825	1	1	19	12	AGAAA	5
BSU12190	1	1	20	11	GAAAGGA	7																BSU21010	1	3	21	12	AAAGG	5
BSU09410	1	2	21	11	AAAGGAGG	8																BSU27900	1	1	19	12	AGAAA	5
BSU05530	1	4	22	12	AGGA	4																BSU40190	1	3	21	12	AAAGG	5
BSU06100	1	1	19	12	GAAA	4																BSU12190	1	2	20	12	GAAAGGA	7
BSU09570	1	3	21	12	AAGG	4																BSU09410	1	3	21	12	AAAGGAGG	8
BSU25080	1	3	21	12	AAGG	4																BSU05530	1	5	22	13	AGGA	4
BSU27490	1	6	24	12	GAGG	4																BSU06100	1	2	19	13	GAAA	4
BSU35890	1	1	19	12	GAAA	4																BSU09570	1	4	21	13	AAGG	4
BSU03280	1	3	21	12	AAGGA	5																BSU25080	1	4	21	13	AAGG	4
BSU04970	1	1	19	12	GAAAG	5																BSU27490	1	7	24	13	GAGG	4
BSU06940	1	7	25	12	AGGUG	5																BSU35890	1	2	19	13	GAAA	4
BSU08930	1	0	18	12	AGAAA	5																BSU03280	1	4	21	13	AAGGA	5
BSU10880	1	2	20	12	AAAGG	5																BSU04970	1	2	19	13	GAAAG	5
BSU11000	1	0	18	12	AGAAA	5																BSU06940	1	8	25	13	AGGUG	5
BSU11820	1	1	19	12	GAAAG	5																BSU08930	1	1	18	13	AGAAA	5
BSU16800	1	7	25	12	AGGUG	5																BSU10880	1	3	20	13	AAAGG	5
BSU22650	1	6	24	12	GAGGU	5																BSU11820	1	2	19	13	GAAAG	5
BSU25250	1	7	25	12	AGGUG	5																BSU16800	1	8	25	13	AGGUG	5
BSU07930	1	0	18	12	AGAAAG	6																BSU22650	1	7	24	13	GAGGU	5
BSU13560	1	5	23	12	GGAGGU	6																BSU25250	1	8	25	13	AGGUG	5
BSU17860	1	5	23	12	GGAGGU	6																BSU11000	1	0	17	13	UAGAAA	6
BSU24070	1	5	23	12	GGAGGU	6																BSU13560	1	6	23	13	GGAGGU	6
BSU25070	1	3	21	12	AAGGAG	6																BSU17860	1	6	23	13	GGAGGU	6
BSU31710	1	3	21	12	AAGGAG	6																BSU24070	1	6	23	13	GGAGGU	6
BSU33230	1	3	21	12	AAGGAG	6																BSU25070	1	4	21	13	AAGGAG	6
BSU41040	1	4	22	12	AGGAGG	6																BSU31710	1	4	21	13	AAGGAG	6
BSU07360	1	2	20	12	AAAGGAG	7																BSU33230	1	4	21	13	AAGGAG	6
BSU08770	1	2	20	12	AAAGGAG	7																BSU41040	1	5	22	13	AGGAGG	6
BSU09270	1	2	20	12	AAAGGAG	7																BSU07360	1	3	20	13	AAAGGAG	7
BSU18890	1	5	23	12	GGAGGUG	7																BSU07930	1	0	17	13	UAGAAAG	7
BSU26510	1	4	22	12	AGGAGGU	7																BSU08770	1	3	20	13	AAAGGAG	7
BSU28040	1	2	20	12	AAAGGAG	7																BSU09270	1	3	20	13	AAAGGAG	7
BSU31340	1	0	18	12	AGAAAGG	7																BSU18890	1	6	23	13	GGAGGUG	7
BSU33620	1	0	18	12	AGAAAGG	7																BSU26510	1	5	22	13	AGGAGGU	7
BSU13730	1	1	19	12	GAAAGGAG	8																BSU28040	1	3	20	13	AAAGGAG	7
BSU17320	1	2	20	12	AAAGGAGG	8																BSU31340	1	1	18	13	AGAAAGG	7
BSU01590	1	5	22	13	GGAG	4																BSU13730	1	2	19	13	GAAAGGAG	8
BSU03390	1	5	22	13	GGAG	4																BSU17320	1	3	20	13	AAAGGAGG	8
BSU07010	1	5	22	13	GGAG	4																BSU33620	1	0	17	13	UAGAAAGG	8
BSU16000	1	3	20	13	AAGG	4																BSU01590	1	6	22	14	GGAG	4
BSU22300	1	9	26	13	GUGA	4																BSU03390	1	6	22	14	GGAG	4
BSU23180	1	5	22	13	GGAG	4																BSU07010	1	6	22	14	GGAG	4
BSU34730	1	0	17	13	AGAA	4																BSU16000	1	4	20	14	AAGG	4
BSU00370	1	5	22	13	GGAGG	5																BSU22300	1	10	26	14	GUGA	4
BSU05770	1	4	21	13	AGGAG	5																BSU23180	1	6	22	14	GGAG	4
BSU07940	1	4	21	13	AGGAG	5																BSU34730	1	1	17	14	AGAA	4
BSU11970	1	0	17	13	AGAAA	5																BSU00370	1	6	22	14	GGAGG	5
BSU13270	1	5	22	13	GGAGG	5																BSU05770	1	5	21	14	AGGAG	5
BSU13660	1	7	24	13	AGGUG	5																BSU07940	1	5	21	14	AGGAG	5
BSU18040	1	0	17	13	AGAAA	5																BSU11970	1	1	17	14	AGAAA	5
BSU18210	1	2	19	13	AAAGG	5																BSU13270	1	6	22	14	GGAGG	5
BSU24830	1	2	19	13	AAAGG	5																BSU13660	1	8	24	14	AGGUG	5
BSU25230	1	4	21	13	AGGAG	5																BSU18040	1	1	17	14	AGAAA	5
BSU27540	1	6	23	13	GAGGU	5																BSU18210	1	3	19	14	AAAGG	5
BSU02019	1	0	17	13	AGAAAG	6																BSU24830	1	3	19	14	AAAGG	5
BSU11690	1	4	21	13	AGGAGG	6																BSU25230	1	5	21	14	AGGAG	5
BSU13940	1	3	20	13	AAGGAG	6																BSU27540	1	7	23	14	GAGGU	5
BSU18670	1	6	23	13	GAGGUG	6																BSU02019	1	1	17	14	AGAAAG	6
BSU23430	1	2	19	13	AAAGGA	6																BSU11690	1	5	21	14	AGGAGG	6
BSU25660	1	6	23	13	GAGGUG	6																BSU13940	1	4	20	14	AAGGAG	6
BSU26259	1	7	24	13	AGGUGA	6																BSU18670	1	7	23	14	GAGGUG	6
BSU09190	1	1	18	13	GAAAGGA	7																BSU23430	1	3	19	14	AAAGGA	6
BSU24750	1	5	22	13	GGAGGUG	7																BSU25660	1	7	23	14	GAGGUG	6
BSU32070	1	6	23	13	GAGGUGA	7																BSU26259	1	8	24	14	AGGUGA	6
BSU09910	1	1	18	13	GAAAGGAG	8																BSU09190	1	2	18	14	GAAAGGA	7
BSU33850	1	3	20	13	AAGGAGGU	8																BSU24750	1	6	22	14	GGAGGUG	7
BSU11320	1	1	18	13	GAAAGGAGG	9																BSU32070	1	7	23	14	GAGGUGA	7
BSU02170	1	5	21	14	GGAG	4																BSU09910	1	2	18	14	GAAAGGAG	8
BSU02670	1	6	22	14	GAGG	4																BSU33850	1	4	20	14	AAGGAGGU	8
BSU03560	1	5	21	14	GGAG	4																BSU11320	1	2	18	14	GAAAGGAGG	9
BSU05099	1	5	21	14	GGAG	4																BSU02170	1	6	21	15	GGAG	4
BSU07190	1	7	23	14	AGGU	4																BSU02670	1	7	22	15	GAGG	4
BSU07280	1	4	20	14	AGGA	4																BSU03560	1	6	21	15	GGAG	4
BSU08490	1	10	26	14	UGAU	4																BSU05099	1	6	21	15	GGAG	4
BSU09220	1	4	20	14	AGGA	4																BSU07190	1	8	23	15	AGGU	4
BSU11470	1	0	16	14	AGAA	4																BSU07280	1	5	20	15	AGGA	4
BSU17650	1	3	19	14	AAGG	4																BSU08490	1	11	26	15	UGAU	4
BSU18270	1	5	21	14	GGAG	4																BSU09220	1	5	20	15	AGGA	4
BSU19710	1	6	22	14	GAGG	4																BSU11470	1	1	16	15	AGAA	4
BSU20540	1	3	19	14	AAGG	4																BSU17650	1	4	19	15	AAGG	4
BSU21329	1	5	21	14	GGAG	4																BSU18270	1	6	21	15	GGAG	4
BSU25180	1	5	21	14	GGAG	4																BSU19710	1	7	22	15	GAGG	4
BSU26720	1	9	25	14	GUGA	4																BSU20540	1	4	19	15	AAGG	4
BSU28590	1	10	26	14	UGAU	4																BSU21329	1	6	21	15	GGAG	4
BSU31300	1	3	19	14	AAGG	4																BSU25180	1	6	21	15	GGAG	4
BSU32840	1	1	17	14	GAAA	4																BSU26720	1	10	25	15	GUGA	4
BSU37410	1	2	18	14	AAAG	4																BSU28590	1	11	26	15	UGAU	4
BSU37720	1	3	19	14	AAGG	4																BSU31300	1	4	19	15	AAGG	4
BSU40160	1	1	17	14	GAAA	4																BSU32840	1	2	17	15	GAAA	4
BSU40800	1	6	22	14	GAGG	4																BSU37410	1	3	18	15	AAAG	4
BSU00280	1	4	20	14	AGGAG	5																BSU37720	1	4	19	15	AAGG	4
BSU03050	1	3	19	14	AAGGA	5																BSU40160	1	2	17	15	GAAA	4
BSU04420	1	4	20	14	AGGAG	5																BSU40800	1	7	22	15	GAGG	4
BSU08120	1	4	20	14	AGGAG	5																BSU03050	1	4	19	15	AAGGA	5
BSU10210	1	5	21	14	GGAGG	5																BSU04420	1	5	20	15	AGGAG	5
BSU12390	1	6	22	14	GAGGU	5																BSU08120	1	5	20	15	AGGAG	5
BSU12960	1	3	19	14	AAGGA	5																BSU10210	1	6	21	15	GGAGG	5
BSU13500	1	3	19	14	AAGGA	5																BSU12390	1	7	22	15	GAGGU	5
BSU15069	1	1	17	14	GAAAG	5																BSU12960	1	4	19	15	AAGGA	5
BSU16560	1	7	23	14	AGGUG	5																BSU13500	1	4	19	15	AAGGA	5
BSU17750	1	7	23	14	AGGUG	5																BSU15069	1	2	17	15	GAAAG	5
BSU19020	1	4	20	14	AGGAG	5																BSU15410	1	0	15	15	UAGAA	5
BSU22550	1	8	24	14	GGUGA	5																BSU16560	1	8	23	15	AGGUG	5
BSU24720	1	8	24	14	GGUGA	5																BSU17750	1	8	23	15	AGGUG	5
BSU25220	1	4	20	14	AGGAG	5																BSU19020	1	5	20	15	AGGAG	5
BSU26089	1	8	24	14	GGUGA	5																BSU22550	1	9	24	15	GGUGA	5
BSU26290	1	7	23	14	AGGUG	5																BSU24720	1	9	24	15	GGUGA	5
BSU27110	1	5	21	14	GGAGG	5																BSU25220	1	5	20	15	AGGAG	5
BSU28680	1	8	24	14	GGUGA	5																BSU26089	1	9	24	15	GGUGA	5
BSU29430	1	5	21	14	GGAGG	5																BSU26290	1	8	23	15	AGGUG	5
BSU29890	1	5	21	14	GGAGG	5																BSU27110	1	6	21	15	GGAGG	5
BSU33890	1	7	23	14	AGGUG	5																BSU28680	1	9	24	15	GGUGA	5
BSU34620	1	2	18	14	AAAGG	5																BSU29430	1	6	21	15	GGAGG	5
BSU34680	1	2	18	14	AAAGG	5																BSU29890	1	6	21	15	GGAGG	5
BSU38820	1	4	20	14	AGGAG	5																BSU33890	1	8	23	15	AGGUG	5
BSU01870	1	3	19	14	AAGGAG	6																BSU34620	1	3	18	15	AAAGG	5
BSU04290	1	2	18	14	AAAGGA	6																BSU34680	1	3	18	15	AAAGG	5
BSU10480	1	3	19	14	AAGGAG	6																BSU38820	1	5	20	15	AGGAG	5
BSU18800	1	4	20	14	AGGAGG	6																BSU01870	1	4	19	15	AAGGAG	6
BSU19050	1	2	18	14	AAAGGA	6																BSU04290	1	3	18	15	AAAGGA	6
BSU19860	1	5	21	14	GGAGGU	6																BSU10480	1	4	19	15	AAGGAG	6
BSU21710	1	3	19	14	AAGGAG	6																BSU18800	1	5	20	15	AGGAGG	6
BSU25740	1	7	23	14	AGGUGA	6																BSU19050	1	3	18	15	AAAGGA	6
BSU36260	1	5	21	14	GGAGGU	6																BSU19860	1	6	21	15	GGAGGU	6
BSU37020	1	4	20	14	AGGAGG	6																BSU21710	1	4	19	15	AAGGAG	6
BSU39220	1	4	20	14	AGGAGG	6																BSU25740	1	8	23	15	AGGUGA	6
BSU03800	1	3	19	14	AAGGAGG	7																BSU36260	1	6	21	15	GGAGGU	6
BSU20980	1	3	19	14	AAGGAGG	7																BSU37020	1	5	20	15	AGGAGG	6
BSU24480	1	5	21	14	GGAGGUG	7																BSU39220	1	5	20	15	AGGAGG	6
BSU32940	1	2	18	14	AAAGGAG	7																BSU03800	1	4	19	15	AAGGAGG	7
BSU34970	1	1	17	14	GAAAGGA	7																BSU20980	1	4	19	15	AAGGAGG	7
BSU40360	1	1	17	14	GAAAGGA	7																BSU24480	1	6	21	15	GGAGGUG	7
BSU05060	1	1	17	14	GAAAGGAG	8																BSU32940	1	3	18	15	AAAGGAG	7
BSU09140	1	2	18	14	AAAGGAGG	8																BSU34970	1	2	17	15	GAAAGGA	7
BSU11950	1	1	17	14	GAAAGGAG	8																BSU40360	1	2	17	15	GAAAGGA	7
BSU14790	1	6	22	14	GAGGUGAU	8																BSU05060	1	2	17	15	GAAAGGAG	8
BSU25110	1	1	17	14	GAAAGGAG	8																BSU09140	1	3	18	15	AAAGGAGG	8
BSU29970	1	0	16	14	AGAAAGGA	8																BSU11950	1	2	17	15	GAAAGGAG	8
BSU38460	1	2	18	14	AAAGGAGG	8																BSU14790	1	7	22	15	GAGGUGAU	8
BSU02740	1	10	25	15	UGAU	4																BSU25110	1	2	17	15	GAAAGGAG	8
BSU05880	1	5	20	15	GGAG	4																BSU29970	1	1	16	15	AGAAAGGA	8
BSU06750	1	6	21	15	GAGG	4																BSU38460	1	3	18	15	AAAGGAGG	8
BSU10870	1	5	20	15	GGAG	4																BSU02740	1	11	25	16	UGAU	4
BSU11170	1	5	20	15	GGAG	4																BSU05880	1	6	20	16	GGAG	4
BSU13260	1	3	18	15	AAGG	4																BSU06750	1	7	21	16	GAGG	4
BSU18480	1	9	24	15	GUGA	4																BSU10810	1	0	14	16	UAGA	4
BSU22019	1	3	18	15	AAGG	4																BSU10870	1	6	20	16	GGAG	4
BSU22370	1	5	20	15	GGAG	4																BSU11170	1	6	20	16	GGAG	4
BSU23980	1	11	26	15	GAUC	4																BSU13260	1	4	18	16	AAGG	4
BSU37000	1	7	22	15	AGGU	4																BSU18480	1	10	24	16	GUGA	4
BSU37360	1	10	25	15	UGAU	4																BSU22019	1	4	18	16	AAGG	4
BSU39680	1	5	20	15	GGAG	4																BSU22370	1	6	20	16	GGAG	4
BSU00410	1	5	20	15	GGAGG	5																BSU23980	1	12	26	16	GAUC	4
BSU02619	1	0	15	15	AGAAA	5																BSU37000	1	8	22	16	AGGU	4
BSU03170	1	5	20	15	GGAGG	5																BSU37360	1	11	25	16	UGAU	4
BSU03750	1	5	20	15	GGAGG	5																BSU39680	1	6	20	16	GGAG	4
BSU04250	1	3	18	15	AAGGA	5																BSU00410	1	6	20	16	GGAGG	5
BSU04730	1	10	25	15	UGAUC	5																BSU02619	1	1	15	16	AGAAA	5
BSU05030	1	2	17	15	AAAGG	5																BSU03170	1	6	20	16	GGAGG	5
BSU05160	1	4	19	15	AGGAG	5																BSU03750	1	6	20	16	GGAGG	5
BSU05529	1	4	19	15	AGGAG	5																BSU04250	1	4	18	16	AAGGA	5
BSU05760	1	4	19	15	AGGAG	5																BSU04730	1	11	25	16	UGAUC	5
BSU06920	1	5	20	15	GGAGG	5																BSU05030	1	3	17	16	AAAGG	5
BSU07430	1	4	19	15	AGGAG	5																BSU05160	1	5	19	16	AGGAG	5
BSU08340	1	5	20	15	GGAGG	5																BSU05529	1	5	19	16	AGGAG	5
BSU08780	1	9	24	15	GUGAU	5																BSU05760	1	5	19	16	AGGAG	5
BSU09070	1	5	20	15	GGAGG	5																BSU06920	1	6	20	16	GGAGG	5
BSU09420	1	5	20	15	GGAGG	5																BSU07430	1	5	19	16	AGGAG	5
BSU11210	1	2	17	15	AAAGG	5																BSU08340	1	6	20	16	GGAGG	5
BSU13340	1	6	21	15	GAGGU	5																BSU08780	1	10	24	16	GUGAU	5
BSU13650	1	1	16	15	GAAAG	5																BSU09070	1	6	20	16	GGAGG	5
BSU15730	1	3	18	15	AAGGA	5																BSU09420	1	6	20	16	GGAGG	5
BSU16230	1	5	20	15	GGAGG	5																BSU11210	1	3	17	16	AAAGG	5
BSU16640	1	0	15	15	AGAAA	5																BSU13340	1	7	21	16	GAGGU	5
BSU17630	1	2	17	15	AAAGG	5																BSU13650	1	2	16	16	GAAAG	5
BSU17870	1	1	16	15	GAAAG	5																BSU15320	1	0	14	16	UAGAA	5
BSU17940	1	5	20	15	GGAGG	5																BSU15730	1	4	18	16	AAGGA	5
BSU19170	1	5	20	15	GGAGG	5																BSU16230	1	6	20	16	GGAGG	5
BSU19980	1	6	21	15	GAGGU	5																BSU16640	1	1	15	16	AGAAA	5
BSU21640	1	5	20	15	GGAGG	5																BSU17630	1	3	17	16	AAAGG	5
BSU24160	1	2	17	15	AAAGG	5																BSU17870	1	2	16	16	GAAAG	5
BSU26670	1	5	20	15	GGAGG	5																BSU17940	1	6	20	16	GGAGG	5
BSU27920	1	5	20	15	GGAGG	5																BSU19170	1	6	20	16	GGAGG	5
BSU28730	1	5	20	15	GGAGG	5																BSU19980	1	7	21	16	GAGGU	5
BSU28940	1	4	19	15	AGGAG	5																BSU21640	1	6	20	16	GGAGG	5
BSU29710	1	2	17	15	AAAGG	5																BSU24160	1	3	17	16	AAAGG	5
BSU29990	1	5	20	15	GGAGG	5																BSU26670	1	6	20	16	GGAGG	5
BSU34570	1	5	20	15	GGAGG	5																BSU28730	1	6	20	16	GGAGG	5
BSU38220	1	4	19	15	AGGAG	5																BSU28940	1	5	19	16	AGGAG	5
BSU40680	1	3	18	15	AAGGA	5																BSU29710	1	3	17	16	AAAGG	5
BSU00670	1	4	19	15	AGGAGG	6																BSU29990	1	6	20	16	GGAGG	5
BSU05260	1	4	19	15	AGGAGG	6																BSU34570	1	6	20	16	GGAGG	5
BSU05470	1	4	19	15	AGGAGG	6																BSU38220	1	5	19	16	AGGAG	5
BSU09510	1	6	21	15	GAGGUG	6																BSU40680	1	4	18	16	AAGGA	5
BSU10240	1	4	19	15	AGGAGG	6																BSU00670	1	5	19	16	AGGAGG	6
BSU12100	1	3	18	15	AAGGAG	6																BSU05260	1	5	19	16	AGGAGG	6
BSU13490	1	5	20	15	GGAGGU	6																BSU05470	1	5	19	16	AGGAGG	6
BSU14320	1	1	16	15	GAAAGG	6																BSU09510	1	7	21	16	GAGGUG	6
BSU15030	1	5	20	15	GGAGGU	6																BSU10240	1	5	19	16	AGGAGG	6
BSU15630	1	5	20	15	GGAGGU	6																BSU12100	1	4	18	16	AAGGAG	6
BSU15930	1	5	20	15	GGAGGU	6																BSU13490	1	6	20	16	GGAGGU	6
BSU16510	1	5	20	15	GGAGGU	6																BSU14320	1	2	16	16	GAAAGG	6
BSU17170	1	4	19	15	AGGAGG	6																BSU15030	1	6	20	16	GGAGGU	6
BSU18120	1	5	20	15	GGAGGU	6																BSU15630	1	6	20	16	GGAGGU	6
BSU18849	1	4	19	15	AGGAGG	6																BSU15930	1	6	20	16	GGAGGU	6
BSU18900	1	4	19	15	AGGAGG	6																BSU16510	1	6	20	16	GGAGGU	6
BSU19000	1	3	18	15	AAGGAG	6																BSU17170	1	5	19	16	AGGAGG	6
BSU20070	1	9	24	15	GUGAUC	6																BSU18120	1	6	20	16	GGAGGU	6
BSU20170	1	2	17	15	AAAGGA	6																BSU18849	1	5	19	16	AGGAGG	6
BSU20570	1	5	20	15	GGAGGU	6																BSU18900	1	5	19	16	AGGAGG	6
BSU21490	1	0	15	15	AGAAAG	6																BSU19000	1	4	18	16	AAGGAG	6
BSU21650	1	4	19	15	AGGAGG	6																BSU20070	1	10	24	16	GUGAUC	6
BSU23340	1	3	18	15	AAGGAG	6																BSU20170	1	3	17	16	AAAGGA	6
BSU23710	1	6	21	15	GAGGUG	6																BSU20570	1	6	20	16	GGAGGU	6
BSU28740	1	5	20	15	GGAGGU	6																BSU21490	1	1	15	16	AGAAAG	6
BSU29980	1	1	16	15	GAAAGG	6																BSU21650	1	5	19	16	AGGAGG	6
BSU30990	1	3	18	15	AAGGAG	6																BSU23340	1	4	18	16	AAGGAG	6
BSU34230	1	2	17	15	AAAGGA	6																BSU23710	1	7	21	16	GAGGUG	6
BSU34940	1	3	18	15	AAGGAG	6																BSU28740	1	6	20	16	GGAGGU	6
BSU35550	1	9	24	15	GUGAUC	6																BSU29980	1	2	16	16	GAAAGG	6
BSU36440	1	3	18	15	AAGGAG	6																BSU30990	1	4	18	16	AAGGAG	6
BSU37100	1	3	18	15	AAGGAG	6																BSU34230	1	3	17	16	AAAGGA	6
BSU37220	1	4	19	15	AGGAGG	6																BSU34940	1	4	18	16	AAGGAG	6
BSU37980	1	3	18	15	AAGGAG	6																BSU35550	1	10	24	16	GUGAUC	6
BSU38229	1	5	20	15	GGAGGU	6																BSU36440	1	4	18	16	AAGGAG	6
BSU40270	1	3	18	15	AAGGAG	6																BSU37100	1	4	18	16	AAGGAG	6
BSU00340	1	1	16	15	GAAAGGA	7																BSU37220	1	5	19	16	AGGAGG	6
BSU01650	1	3	18	15	AAGGAGG	7																BSU37980	1	4	18	16	AAGGAG	6
BSU02300	1	0	15	15	AGAAAGG	7																BSU38229	1	6	20	16	GGAGGU	6
BSU02350	1	2	17	15	AAAGGAG	7																BSU40270	1	4	18	16	AAGGAG	6
BSU03330	1	0	15	15	AGAAAGG	7																BSU00340	1	2	16	16	GAAAGGA	7
BSU05460	1	0	15	15	AGAAAGG	7																BSU01650	1	4	18	16	AAGGAGG	7
BSU05800	1	2	17	15	AAAGGAG	7																BSU02300	1	1	15	16	AGAAAGG	7
BSU08230	1	3	18	15	AAGGAGG	7																BSU02350	1	3	17	16	AAAGGAG	7
BSU08280	1	4	19	15	AGGAGGU	7																BSU05460	1	1	15	16	AGAAAGG	7
BSU08970	1	4	19	15	AGGAGGU	7																BSU05800	1	3	17	16	AAAGGAG	7
BSU10460	1	3	18	15	AAGGAGG	7																BSU08230	1	4	18	16	AAGGAGG	7
BSU10500	1	2	17	15	AAAGGAG	7																BSU08280	1	5	19	16	AGGAGGU	7
BSU11140	1	2	17	15	AAAGGAG	7																BSU08970	1	5	19	16	AGGAGGU	7
BSU11590	1	2	17	15	AAAGGAG	7																BSU10460	1	4	18	16	AAGGAGG	7
BSU13330	1	3	18	15	AAGGAGG	7																BSU10500	1	3	17	16	AAAGGAG	7
BSU13840	1	1	16	15	GAAAGGA	7																BSU11140	1	3	17	16	AAAGGAG	7
BSU14210	1	2	17	15	AAAGGAG	7																BSU11590	1	3	17	16	AAAGGAG	7
BSU14940	1	3	18	15	AAGGAGG	7																BSU13330	1	4	18	16	AAGGAGG	7
BSU17420	1	6	21	15	GAGGUGA	7																BSU13840	1	2	16	16	GAAAGGA	7
BSU17470	1	2	17	15	AAAGGAG	7																BSU14210	1	3	17	16	AAAGGAG	7
BSU17880	1	2	17	15	AAAGGAG	7																BSU14940	1	4	18	16	AAGGAGG	7
BSU19750	1	2	17	15	AAAGGAG	7																BSU17420	1	7	21	16	GAGGUGA	7
BSU20820	1	4	19	15	AGGAGGU	7																BSU17470	1	3	17	16	AAAGGAG	7
BSU24650	1	0	15	15	AGAAAGG	7																BSU17880	1	3	17	16	AAAGGAG	7
BSU24840	1	4	19	15	AGGAGGU	7																BSU19750	1	3	17	16	AAAGGAG	7
BSU25330	1	4	19	15	AGGAGGU	7																BSU20820	1	5	19	16	AGGAGGU	7
BSU25860	1	1	16	15	GAAAGGA	7																BSU24650	1	1	15	16	AGAAAGG	7
BSU25940	1	4	19	15	AGGAGGU	7																BSU24840	1	5	19	16	AGGAGGU	7
BSU29250	1	2	17	15	AAAGGAG	7																BSU25330	1	5	19	16	AGGAGGU	7
BSU30270	1	3	18	15	AAGGAGG	7																BSU25860	1	2	16	16	GAAAGGA	7
BSU31060	1	3	18	15	AAGGAGG	7																BSU25940	1	5	19	16	AGGAGGU	7
BSU33980	1	2	17	15	AAAGGAG	7																BSU29250	1	3	17	16	AAAGGAG	7
BSU34130	1	3	18	15	AAGGAGG	7																BSU30270	1	4	18	16	AAGGAGG	7
BSU36190	1	0	15	15	AGAAAGG	7																BSU31060	1	4	18	16	AAGGAGG	7
BSU39450	1	2	17	15	AAAGGAG	7																BSU33980	1	3	17	16	AAAGGAG	7
BSU40260	1	3	18	15	AAGGAGG	7																BSU34130	1	4	18	16	AAGGAGG	7
BSU40870	1	2	17	15	AAAGGAG	7																BSU36190	1	1	15	16	AGAAAGG	7
BSU01990	1	1	16	15	GAAAGGAG	8																BSU39450	1	3	17	16	AAAGGAG	7
BSU02700	1	2	17	15	AAAGGAGG	8																BSU40260	1	4	18	16	AAGGAGG	7
BSU03430	1	5	20	15	GGAGGUGA	8																BSU40870	1	3	17	16	AAAGGAG	7
BSU04020	1	2	17	15	AAAGGAGG	8																BSU01990	1	2	16	16	GAAAGGAG	8
BSU04450	1	1	16	15	GAAAGGAG	8																BSU02700	1	3	17	16	AAAGGAGG	8
BSU05190	1	0	15	15	AGAAAGGA	8																BSU03330	1	0	14	16	UAGAAAGG	8
BSU05430	1	1	16	15	GAAAGGAG	8																BSU03430	1	6	20	16	GGAGGUGA	8
BSU14140	1	2	17	15	AAAGGAGG	8																BSU04020	1	3	17	16	AAAGGAGG	8
BSU15800	1	0	15	15	AGAAAGGA	8																BSU04450	1	2	16	16	GAAAGGAG	8
BSU17270	1	1	16	15	GAAAGGAG	8																BSU05430	1	2	16	16	GAAAGGAG	8
BSU21580	1	1	16	15	GAAAGGAG	8																BSU14140	1	3	17	16	AAAGGAGG	8
BSU21990	1	1	16	15	GAAAGGAG	8																BSU15800	1	1	15	16	AGAAAGGA	8
BSU23940	1	2	17	15	AAAGGAGG	8																BSU17270	1	2	16	16	GAAAGGAG	8
BSU26530	1	2	17	15	AAAGGAGG	8																BSU21580	1	2	16	16	GAAAGGAG	8
BSU26580	1	3	18	15	AAGGAGGU	8																BSU21990	1	2	16	16	GAAAGGAG	8
BSU30700	1	1	16	15	GAAAGGAG	8																BSU23940	1	3	17	16	AAAGGAGG	8
BSU30980	1	0	15	15	AGAAAGGA	8																BSU26530	1	3	17	16	AAAGGAGG	8
BSU31280	1	1	16	15	GAAAGGAG	8																BSU26580	1	4	18	16	AAGGAGGU	8
BSU32020	1	2	17	15	AAAGGAGG	8																BSU30700	1	2	16	16	GAAAGGAG	8
BSU32270	1	7	22	15	AGGUGAUC	8																BSU30980	1	1	15	16	AGAAAGGA	8
BSU32640	1	0	15	15	AGAAAGGA	8																BSU31280	1	2	16	16	GAAAGGAG	8
BSU34100	1	1	16	15	GAAAGGAG	8																BSU32020	1	3	17	16	AAAGGAGG	8
BSU38130	1	1	16	15	GAAAGGAG	8																BSU32270	1	8	22	16	AGGUGAUC	8
BSU38250	1	1	16	15	GAAAGGAG	8																BSU32640	1	1	15	16	AGAAAGGA	8
BSU38780	1	0	15	15	AGAAAGGA	8																BSU34100	1	2	16	16	GAAAGGAG	8
BSU39570	1	2	17	15	AAAGGAGG	8																BSU38130	1	2	16	16	GAAAGGAG	8
BSU39870	1	2	17	15	AAAGGAGG	8																BSU38250	1	2	16	16	GAAAGGAG	8
BSU40940	1	6	21	15	GAGGUGAU	8																BSU39570	1	3	17	16	AAAGGAGG	8
BSU41000	1	0	15	15	AGAAAGGA	8																BSU39870	1	3	17	16	AAAGGAGG	8
BSU02930	1	1	16	15	GAAAGGAGG	9																BSU40940	1	7	21	16	GAGGUGAU	8
BSU15310	1	0	15	15	AGAAAGGAG	9																BSU02930	1	2	16	16	GAAAGGAGG	9
BSU20260	1	0	15	15	AGAAAGGAG	9																BSU05190	1	0	14	16	UAGAAAGGA	9
BSU40300	1	0	15	15	AGAAAGGAG	9																BSU15310	1	1	15	16	AGAAAGGAG	9
BSU27580	1	0	15	15	AGAAAGGAGG	10																BSU20260	1	1	15	16	AGAAAGGAG	9
BSU38380	1	2	17	15	AAAGGAGGUG	10																BSU38780	1	0	14	16	UAGAAAGGA	9
BSU20050	1	2	17	15	AAAGGAGGUGA	11																BSU40300	1	1	15	16	AGAAAGGAG	9
BSU08610	1	5	19	16	GGAG	4																BSU41000	1	0	14	16	UAGAAAGGA	9
BSU13790	1	3	17	16	AAGG	4																BSU27580	1	1	15	16	AGAAAGGAGG	10
BSU15710	1	5	19	16	GGAG	4																BSU38380	1	3	17	16	AAAGGAGGUG	10
BSU18530	1	5	19	16	GGAG	4																BSU20050	1	3	17	16	AAAGGAGGUGA	11
BSU20350	1	3	17	16	AAGG	4																BSU01460	1	0	13	17	UAGA	4
BSU20870	1	5	19	16	GGAG	4																BSU08610	1	6	19	17	GGAG	4
BSU22720	1	5	19	16	GGAG	4																BSU12180	1	0	13	17	UAGA	4
BSU27590	1	0	14	16	AGAA	4																BSU13790	1	4	17	17	AAGG	4
BSU28770	1	1	15	16	GAAA	4																BSU15710	1	6	19	17	GGAG	4
BSU29610	1	3	17	16	AAGG	4																BSU18530	1	6	19	17	GGAG	4
BSU30020	1	5	19	16	GGAG	4																BSU20350	1	4	17	17	AAGG	4
BSU30340	1	3	17	16	AAGG	4																BSU20870	1	6	19	17	GGAG	4
BSU30370	1	8	22	16	GGUG	4																BSU22720	1	6	19	17	GGAG	4
BSU30530	1	5	19	16	GGAG	4																BSU27590	1	1	14	17	AGAA	4
BSU32370	1	5	19	16	GGAG	4																BSU28770	1	2	15	17	GAAA	4
BSU32650	1	5	19	16	GGAG	4																BSU29610	1	4	17	17	AAGG	4
BSU33140	1	10	24	16	UGAU	4																BSU30020	1	6	19	17	GGAG	4
BSU33210	1	3	17	16	AAGG	4																BSU30340	1	4	17	17	AAGG	4
BSU37130	1	8	22	16	GGUG	4																BSU30370	1	9	22	17	GGUG	4
BSU38550	1	5	19	16	GGAG	4																BSU30530	1	6	19	17	GGAG	4
BSU00420	1	5	19	16	GGAGG	5																BSU32370	1	6	19	17	GGAG	4
BSU02180	1	2	16	16	AAAGG	5																BSU32650	1	6	19	17	GGAG	4
BSU02340	1	2	16	16	AAAGG	5																BSU33140	1	11	24	17	UGAU	4
BSU02980	1	5	19	16	GGAGG	5																BSU33210	1	4	17	17	AAGG	4
BSU03030	1	5	19	16	GGAGG	5																BSU37130	1	9	22	17	GGUG	4
BSU03200	1	6	20	16	GAGGU	5																BSU38550	1	6	19	17	GGAG	4
BSU03450	1	3	17	16	AAGGA	5																BSU00420	1	6	19	17	GGAGG	5
BSU04100	1	2	16	16	AAAGG	5																BSU02180	1	3	16	17	AAAGG	5
BSU04480	1	4	18	16	AGGAG	5																BSU02340	1	3	16	17	AAAGG	5
BSU04880	1	5	19	16	GGAGG	5																BSU02980	1	6	19	17	GGAGG	5
BSU04980	1	4	18	16	AGGAG	5																BSU03030	1	6	19	17	GGAGG	5
BSU05280	1	0	14	16	AGAAA	5																BSU03200	1	7	20	17	GAGGU	5
BSU05850	1	5	19	16	GGAGG	5																BSU03450	1	4	17	17	AAGGA	5
BSU07460	1	5	19	16	GGAGG	5																BSU04100	1	3	16	17	AAAGG	5
BSU07540	1	2	16	16	AAAGG	5																BSU04480	1	5	18	17	AGGAG	5
BSU07970	1	5	19	16	GGAGG	5																BSU04880	1	6	19	17	GGAGG	5
BSU08010	1	2	16	16	AAAGG	5																BSU04980	1	5	18	17	AGGAG	5
BSU08440	1	5	19	16	GGAGG	5																BSU05280	1	1	14	17	AGAAA	5
BSU08530	1	4	18	16	AGGAG	5																BSU05850	1	6	19	17	GGAGG	5
BSU09965	1	3	17	16	AAGGA	5																BSU07460	1	6	19	17	GGAGG	5
BSU10750	1	5	19	16	GGAGG	5																BSU07540	1	3	16	17	AAAGG	5
BSU12229	1	5	19	16	GGAGG	5																BSU07970	1	6	19	17	GGAGG	5
BSU12430	1	2	16	16	AAAGG	5																BSU08010	1	3	16	17	AAAGG	5
BSU12800	1	2	16	16	AAAGG	5																BSU08390	1	0	13	17	UAGAA	5
BSU13710	1	5	19	16	GGAGG	5																BSU08440	1	6	19	17	GGAGG	5
BSU13740	1	2	16	16	AAAGG	5																BSU08530	1	5	18	17	AGGAG	5
BSU13880	1	6	20	16	GAGGU	5																BSU09965	1	4	17	17	AAGGA	5
BSU14160	1	3	17	16	AAGGA	5																BSU10750	1	6	19	17	GGAGG	5
BSU14330	1	5	19	16	GGAGG	5																BSU12229	1	6	19	17	GGAGG	5
BSU14420	1	5	19	16	GGAGG	5																BSU12430	1	3	16	17	AAAGG	5
BSU14620	1	4	18	16	AGGAG	5																BSU12800	1	3	16	17	AAAGG	5
BSU15300	1	2	16	16	AAAGG	5																BSU13710	1	6	19	17	GGAGG	5
BSU16450	1	2	16	16	AAAGG	5																BSU13740	1	3	16	17	AAAGG	5
BSU16530	1	5	19	16	GGAGG	5																BSU13880	1	7	20	17	GAGGU	5
BSU16810	1	5	19	16	GGAGG	5																BSU14160	1	4	17	17	AAGGA	5
BSU16920	1	5	19	16	GGAGG	5																BSU14330	1	6	19	17	GGAGG	5
BSU17000	1	2	16	16	AAAGG	5																BSU14420	1	6	19	17	GGAGG	5
BSU17200	1	4	18	16	AGGAG	5																BSU14620	1	5	18	17	AGGAG	5
BSU17230	1	4	18	16	AGGAG	5																BSU15300	1	3	16	17	AAAGG	5
BSU18230	1	5	19	16	GGAGG	5																BSU16450	1	3	16	17	AAAGG	5
BSU18898	1	2	16	16	AAAGG	5																BSU16530	1	6	19	17	GGAGG	5
BSU19350	1	4	18	16	AGGAG	5																BSU16810	1	6	19	17	GGAGG	5
BSU19520	1	5	19	16	GGAGG	5																BSU16920	1	6	19	17	GGAGG	5
BSU19570	1	4	18	16	AGGAG	5																BSU17000	1	3	16	17	AAAGG	5
BSU19700	1	5	19	16	GGAGG	5																BSU17200	1	5	18	17	AGGAG	5
BSU20770	1	4	18	16	AGGAG	5																BSU17230	1	5	18	17	AGGAG	5
BSU20900	1	4	18	16	AGGAG	5																BSU18230	1	6	19	17	GGAGG	5
BSU20920	1	5	19	16	GGAGG	5																BSU18898	1	3	16	17	AAAGG	5
BSU21390	1	5	19	16	GGAGG	5																BSU19350	1	5	18	17	AGGAG	5
BSU22120	1	4	18	16	AGGAG	5																BSU19520	1	6	19	17	GGAGG	5
BSU22570	1	2	16	16	AAAGG	5																BSU19570	1	5	18	17	AGGAG	5
BSU22910	1	1	15	16	GAAAG	5																BSU19700	1	6	19	17	GGAGG	5
BSU23670	1	4	18	16	AGGAG	5																BSU20770	1	5	18	17	AGGAG	5
BSU23950	1	0	14	16	AGAAA	5																BSU20900	1	5	18	17	AGGAG	5
BSU24010	1	2	16	16	AAAGG	5																BSU20920	1	6	19	17	GGAGG	5
BSU24100	1	2	16	16	AAAGG	5																BSU21390	1	6	19	17	GGAGG	5
BSU24520	1	5	19	16	GGAGG	5																BSU22120	1	5	18	17	AGGAG	5
BSU24560	1	4	18	16	AGGAG	5																BSU22570	1	3	16	17	AAAGG	5
BSU25290	1	5	19	16	GGAGG	5																BSU22910	1	2	15	17	GAAAG	5
BSU25530	1	5	19	16	GGAGG	5																BSU23670	1	5	18	17	AGGAG	5
BSU25570	1	9	23	16	GUGAU	5																BSU24010	1	3	16	17	AAAGG	5
BSU26300	1	4	18	16	AGGAG	5																BSU24100	1	3	16	17	AAAGG	5
BSU26340	1	8	22	16	GGUGA	5																BSU24520	1	6	19	17	GGAGG	5
BSU26540	1	4	18	16	AGGAG	5																BSU24560	1	5	18	17	AGGAG	5
BSU26590	1	2	16	16	AAAGG	5																BSU25290	1	6	19	17	GGAGG	5
BSU28090	1	5	19	16	GGAGG	5																BSU25530	1	6	19	17	GGAGG	5
BSU28150	1	5	19	16	GGAGG	5																BSU25570	1	10	23	17	GUGAU	5
BSU28190	1	4	18	16	AGGAG	5																BSU26300	1	5	18	17	AGGAG	5
BSU28390	1	0	14	16	AGAAA	5																BSU26340	1	9	22	17	GGUGA	5
BSU29110	1	5	19	16	GGAGG	5																BSU26540	1	5	18	17	AGGAG	5
BSU29580	1	6	20	16	GAGGU	5																BSU26590	1	3	16	17	AAAGG	5
BSU29720	1	2	16	16	AAAGG	5																BSU28090	1	6	19	17	GGAGG	5
BSU30070	1	8	22	16	GGUGA	5																BSU28150	1	6	19	17	GGAGG	5
BSU30160	1	5	19	16	GGAGG	5																BSU28190	1	5	18	17	AGGAG	5
BSU30230	1	5	19	16	GGAGG	5																BSU28390	1	1	14	17	AGAAA	5
BSU30910	1	5	19	16	GGAGG	5																BSU29110	1	6	19	17	GGAGG	5
BSU31120	1	3	17	16	AAGGA	5																BSU29580	1	7	20	17	GAGGU	5
BSU31321	1	0	14	16	AGAAA	5																BSU29720	1	3	16	17	AAAGG	5
BSU31330	1	2	16	16	AAAGG	5																BSU30070	1	9	22	17	GGUGA	5
BSU31520	1	3	17	16	AAGGA	5																BSU30160	1	6	19	17	GGAGG	5
BSU31760	1	5	19	16	GGAGG	5																BSU30230	1	6	19	17	GGAGG	5
BSU32200	1	2	16	16	AAAGG	5																BSU30910	1	6	19	17	GGAGG	5
BSU34810	1	5	19	16	GGAGG	5																BSU31120	1	4	17	17	AAGGA	5
BSU35500	1	5	19	16	GGAGG	5																BSU31321	1	1	14	17	AGAAA	5
BSU36100	1	2	16	16	AAAGG	5																BSU31330	1	3	16	17	AAAGG	5
BSU36230	1	5	19	16	GGAGG	5																BSU31520	1	4	17	17	AAGGA	5
BSU36520	1	4	18	16	AGGAG	5																BSU31760	1	6	19	17	GGAGG	5
BSU36740	1	2	16	16	AAAGG	5																BSU32200	1	3	16	17	AAAGG	5
BSU39090	1	4	18	16	AGGAG	5																BSU34810	1	6	19	17	GGAGG	5
BSU39110	1	4	18	16	AGGAG	5																BSU35500	1	6	19	17	GGAGG	5
BSU39690	1	4	18	16	AGGAG	5																BSU36100	1	3	16	17	AAAGG	5
BSU39880	1	5	19	16	GGAGG	5																BSU36230	1	6	19	17	GGAGG	5
BSU40150	1	4	18	16	AGGAG	5																BSU36520	1	5	18	17	AGGAG	5
BSU40690	1	3	17	16	AAGGA	5																BSU36740	1	3	16	17	AAAGG	5
BSU40840	1	2	16	16	AAAGG	5																BSU39090	1	5	18	17	AGGAG	5
BSU00020	1	4	18	16	AGGAGG	6																BSU39110	1	5	18	17	AGGAG	5
BSU00270	1	2	16	16	AAAGGA	6																BSU39690	1	5	18	17	AGGAG	5
BSU00550	1	4	18	16	AGGAGG	6																BSU39880	1	6	19	17	GGAGG	5
BSU00570	1	3	17	16	AAGGAG	6																BSU40150	1	5	18	17	AGGAG	5
BSU01480	1	6	20	16	GAGGUG	6																BSU40690	1	4	17	17	AAGGA	5
BSU01510	1	3	17	16	AAGGAG	6																BSU40840	1	3	16	17	AAAGG	5
BSU02220	1	4	18	16	AGGAGG	6																BSU00020	1	5	18	17	AGGAGG	6
BSU02400	1	0	14	16	AGAAAG	6																BSU00270	1	3	16	17	AAAGGA	6
BSU02430	1	4	18	16	AGGAGG	6																BSU00550	1	5	18	17	AGGAGG	6
BSU02810	1	0	14	16	AGAAAG	6																BSU00570	1	4	17	17	AAGGAG	6
BSU03490	1	6	20	16	GAGGUG	6																BSU01480	1	7	20	17	GAGGUG	6
BSU03700	1	1	15	16	GAAAGG	6																BSU01510	1	4	17	17	AAGGAG	6
BSU03930	1	4	18	16	AGGAGG	6																BSU02220	1	5	18	17	AGGAGG	6
BSU04050	1	4	18	16	AGGAGG	6																BSU02430	1	5	18	17	AGGAGG	6
BSU04130	1	0	14	16	AGAAAG	6																BSU02810	1	1	14	17	AGAAAG	6
BSU04360	1	7	21	16	AGGUGA	6																BSU03490	1	7	20	17	GAGGUG	6
BSU04790	1	6	20	16	GAGGUG	6																BSU03700	1	2	15	17	GAAAGG	6
BSU05510	1	3	17	16	AAGGAG	6																BSU03930	1	5	18	17	AGGAGG	6
BSU06330	1	4	18	16	AGGAGG	6																BSU04050	1	5	18	17	AGGAGG	6
BSU06450	1	4	18	16	AGGAGG	6																BSU04130	1	1	14	17	AGAAAG	6
BSU06820	1	3	17	16	AAGGAG	6																BSU04360	1	8	21	17	AGGUGA	6
BSU06950	1	0	14	16	AGAAAG	6																BSU04790	1	7	20	17	GAGGUG	6
BSU07450	1	4	18	16	AGGAGG	6																BSU05510	1	4	17	17	AAGGAG	6
BSU07520	1	2	16	16	AAAGGA	6																BSU06330	1	5	18	17	AGGAGG	6
BSU07860	1	3	17	16	AAGGAG	6																BSU06450	1	5	18	17	AGGAGG	6
BSU09310	1	4	18	16	AGGAGG	6																BSU06820	1	4	17	17	AAGGAG	6
BSU09530	1	3	17	16	AAGGAG	6																BSU06950	1	1	14	17	AGAAAG	6
BSU09540	1	2	16	16	AAAGGA	6																BSU07450	1	5	18	17	AGGAGG	6
BSU09610	1	2	16	16	AAAGGA	6																BSU07520	1	3	16	17	AAAGGA	6
BSU09690	1	1	15	16	GAAAGG	6																BSU07860	1	4	17	17	AAGGAG	6
BSU10220	1	5	19	16	GGAGGU	6																BSU09310	1	5	18	17	AGGAGG	6
BSU10770	1	4	18	16	AGGAGG	6																BSU09530	1	4	17	17	AAGGAG	6
BSU10940	1	3	17	16	AAGGAG	6																BSU09540	1	3	16	17	AAAGGA	6
BSU11360	1	1	15	16	GAAAGG	6																BSU09610	1	3	16	17	AAAGGA	6
BSU11490	1	3	17	16	AAGGAG	6																BSU09690	1	2	15	17	GAAAGG	6
BSU11740	1	4	18	16	AGGAGG	6																BSU10220	1	6	19	17	GGAGGU	6
BSU11910	1	5	19	16	GGAGGU	6																BSU10770	1	5	18	17	AGGAGG	6
BSU12310	1	6	20	16	GAGGUG	6																BSU10940	1	4	17	17	AAGGAG	6
BSU12710	1	3	17	16	AAGGAG	6																BSU11360	1	2	15	17	GAAAGG	6
BSU13230	1	0	14	16	AGAAAG	6																BSU11490	1	4	17	17	AAGGAG	6
BSU13350	1	4	18	16	AGGAGG	6																BSU11740	1	5	18	17	AGGAGG	6
BSU13509	1	4	18	16	AGGAGG	6																BSU11910	1	6	19	17	GGAGGU	6
BSU13720	1	3	17	16	AAGGAG	6																BSU12310	1	7	20	17	GAGGUG	6
BSU13830	1	3	17	16	AAGGAG	6																BSU12710	1	4	17	17	AAGGAG	6
BSU13870	1	0	14	16	AGAAAG	6																BSU13230	1	1	14	17	AGAAAG	6
BSU13920	1	4	18	16	AGGAGG	6																BSU13350	1	5	18	17	AGGAGG	6
BSU14030	1	3	17	16	AAGGAG	6																BSU13509	1	5	18	17	AGGAGG	6
BSU14080	1	3	17	16	AAGGAG	6																BSU13720	1	4	17	17	AAGGAG	6
BSU15230	1	5	19	16	GGAGGU	6																BSU13830	1	4	17	17	AAGGAG	6
BSU15340	1	4	18	16	AGGAGG	6																BSU13920	1	5	18	17	AGGAGG	6
BSU15580	1	3	17	16	AAGGAG	6																BSU14030	1	4	17	17	AAGGAG	6
BSU16190	1	4	18	16	AGGAGG	6																BSU14080	1	4	17	17	AAGGAG	6
BSU17140	1	6	20	16	GAGGUG	6																BSU15230	1	6	19	17	GGAGGU	6
BSU17610	1	3	17	16	AAGGAG	6																BSU15340	1	5	18	17	AGGAGG	6
BSU17790	1	0	14	16	AGAAAG	6																BSU15580	1	4	17	17	AAGGAG	6
BSU18390	1	3	17	16	AAGGAG	6																BSU16190	1	5	18	17	AGGAGG	6
BSU18410	1	4	18	16	AGGAGG	6																BSU17140	1	7	20	17	GAGGUG	6
BSU18660	1	2	16	16	AAAGGA	6																BSU17610	1	4	17	17	AAGGAG	6
BSU18880	1	2	16	16	AAAGGA	6																BSU17790	1	1	14	17	AGAAAG	6
BSU18910	1	0	14	16	AGAAAG	6																BSU18390	1	4	17	17	AAGGAG	6
BSU19200	1	2	16	16	AAAGGA	6																BSU18410	1	5	18	17	AGGAGG	6
BSU20080	1	3	17	16	AAGGAG	6																BSU18660	1	3	16	17	AAAGGA	6
BSU20200	1	3	17	16	AAGGAG	6																BSU18880	1	3	16	17	AAAGGA	6
BSU20370	1	3	17	16	AAGGAG	6																BSU18910	1	1	14	17	AGAAAG	6
BSU20490	1	2	16	16	AAAGGA	6																BSU19200	1	3	16	17	AAAGGA	6
BSU20670	1	5	19	16	GGAGGU	6																BSU20080	1	4	17	17	AAGGAG	6
BSU20929	1	3	17	16	AAGGAG	6																BSU20200	1	4	17	17	AAGGAG	6
BSU20940	1	3	17	16	AAGGAG	6																BSU20370	1	4	17	17	AAGGAG	6
BSU21430	1	4	18	16	AGGAGG	6																BSU20490	1	3	16	17	AAAGGA	6
BSU21820	1	2	16	16	AAAGGA	6																BSU20670	1	6	19	17	GGAGGU	6
BSU21870	1	4	18	16	AGGAGG	6																BSU20929	1	4	17	17	AAGGAG	6
BSU21880	1	4	18	16	AGGAGG	6																BSU20940	1	4	17	17	AAGGAG	6
BSU22810	1	2	16	16	AAAGGA	6																BSU21430	1	5	18	17	AGGAGG	6
BSU22890	1	3	17	16	AAGGAG	6																BSU21820	1	3	16	17	AAAGGA	6
BSU23450	1	3	17	16	AAGGAG	6																BSU21870	1	5	18	17	AGGAGG	6
BSU23790	1	3	17	16	AAGGAG	6																BSU21880	1	5	18	17	AGGAGG	6
BSU24020	1	3	17	16	AAGGAG	6																BSU22810	1	3	16	17	AAAGGA	6
BSU24260	1	2	16	16	AAAGGA	6																BSU22890	1	4	17	17	AAGGAG	6
BSU24340	1	3	17	16	AAGGAG	6																BSU23450	1	4	17	17	AAGGAG	6
BSU24880	1	4	18	16	AGGAGG	6																BSU23790	1	4	17	17	AAGGAG	6
BSU24950	1	4	18	16	AGGAGG	6																BSU23950	1	0	13	17	UAGAAA	6
BSU25090	1	3	17	16	AAGGAG	6																BSU24020	1	4	17	17	AAGGAG	6
BSU25650	1	4	18	16	AGGAGG	6																BSU24260	1	3	16	17	AAAGGA	6
BSU25770	1	3	17	16	AAGGAG	6																BSU24340	1	4	17	17	AAGGAG	6
BSU26920	1	0	14	16	AGAAAG	6																BSU24880	1	5	18	17	AGGAGG	6
BSU27080	1	2	16	16	AAAGGA	6																BSU24950	1	5	18	17	AGGAGG	6
BSU27160	1	1	15	16	GAAAGG	6																BSU25090	1	4	17	17	AAGGAG	6
BSU27430	1	4	18	16	AGGAGG	6																BSU25650	1	5	18	17	AGGAGG	6
BSU27980	1	2	16	16	AAAGGA	6																BSU25770	1	4	17	17	AAGGAG	6
BSU28370	1	5	19	16	GGAGGU	6																BSU26920	1	1	14	17	AGAAAG	6
BSU30770	1	4	18	16	AGGAGG	6																BSU27080	1	3	16	17	AAAGGA	6
BSU31290	1	3	17	16	AAGGAG	6																BSU27160	1	2	15	17	GAAAGG	6
BSU31319	1	2	16	16	AAAGGA	6																BSU27430	1	5	18	17	AGGAGG	6
BSU31322	1	3	17	16	AAGGAG	6																BSU27980	1	3	16	17	AAAGGA	6
BSU32450	1	2	16	16	AAAGGA	6																BSU28370	1	6	19	17	GGAGGU	6
BSU32830	1	4	18	16	AGGAGG	6																BSU30770	1	5	18	17	AGGAGG	6
BSU32930	1	3	17	16	AAGGAG	6																BSU31290	1	4	17	17	AAGGAG	6
BSU32980	1	4	18	16	AGGAGG	6																BSU31319	1	3	16	17	AAAGGA	6
BSU33030	1	1	15	16	GAAAGG	6																BSU31322	1	4	17	17	AAGGAG	6
BSU33880	1	4	18	16	AGGAGG	6																BSU32450	1	3	16	17	AAAGGA	6
BSU34850	1	5	19	16	GGAGGU	6																BSU32830	1	5	18	17	AGGAGG	6
BSU35080	1	0	14	16	AGAAAG	6																BSU32930	1	4	17	17	AAGGAG	6
BSU35590	1	2	16	16	AAAGGA	6																BSU32980	1	5	18	17	AGGAGG	6
BSU35780	1	0	14	16	AGAAAG	6																BSU33030	1	2	15	17	GAAAGG	6
BSU35800	1	3	17	16	AAGGAG	6																BSU33880	1	5	18	17	AGGAGG	6
BSU36300	1	2	16	16	AAAGGA	6																BSU34850	1	6	19	17	GGAGGU	6
BSU36490	1	4	18	16	AGGAGG	6																BSU35080	1	1	14	17	AGAAAG	6
BSU37570	1	1	15	16	GAAAGG	6																BSU35590	1	3	16	17	AAAGGA	6
BSU38280	1	4	18	16	AGGAGG	6																BSU35780	1	1	14	17	AGAAAG	6
BSU38370	1	4	18	16	AGGAGG	6																BSU35800	1	4	17	17	AAGGAG	6
BSU38800	1	0	14	16	AGAAAG	6																BSU36300	1	3	16	17	AAAGGA	6
BSU38880	1	3	17	16	AAGGAG	6																BSU36490	1	5	18	17	AGGAGG	6
BSU38910	1	3	17	16	AAGGAG	6																BSU37570	1	2	15	17	GAAAGG	6
BSU38990	1	1	15	16	GAAAGG	6																BSU38280	1	5	18	17	AGGAGG	6
BSU39550	1	3	17	16	AAGGAG	6																BSU38370	1	5	18	17	AGGAGG	6
BSU39780	1	4	18	16	AGGAGG	6																BSU38800	1	1	14	17	AGAAAG	6
BSU39930	1	3	17	16	AAGGAG	6																BSU38880	1	4	17	17	AAGGAG	6
BSU40290	1	3	17	16	AAGGAG	6																BSU38910	1	4	17	17	AAGGAG	6
BSU00150	1	3	17	16	AAGGAGG	7																BSU38990	1	2	15	17	GAAAGG	6
BSU00360	1	3	17	16	AAGGAGG	7																BSU39550	1	4	17	17	AAGGAG	6
BSU00690	1	4	18	16	AGGAGGU	7																BSU39780	1	5	18	17	AGGAGG	6
BSU01670	1	0	14	16	AGAAAGG	7																BSU39930	1	4	17	17	AAGGAG	6
BSU02000	1	0	14	16	AGAAAGG	7																BSU40290	1	4	17	17	AAGGAG	6
BSU02520	1	0	14	16	AGAAAGG	7																BSU00150	1	4	17	17	AAGGAGG	7
BSU03120	1	2	16	16	AAAGGAG	7																BSU00360	1	4	17	17	AAGGAGG	7
BSU03651	1	1	15	16	GAAAGGA	7																BSU00690	1	5	18	17	AGGAGGU	7
BSU04030	1	2	16	16	AAAGGAG	7																BSU01670	1	1	14	17	AGAAAGG	7
BSU04800	1	2	16	16	AAAGGAG	7																BSU02000	1	1	14	17	AGAAAGG	7
BSU05109	1	2	16	16	AAAGGAG	7																BSU02400	1	0	13	17	UAGAAAG	7
BSU05390	1	3	17	16	AAGGAGG	7																BSU02520	1	1	14	17	AGAAAGG	7
BSU06320	1	4	18	16	AGGAGGU	7																BSU03120	1	3	16	17	AAAGGAG	7
BSU06620	1	1	15	16	GAAAGGA	7																BSU03651	1	2	15	17	GAAAGGA	7
BSU06790	1	2	16	16	AAAGGAG	7																BSU04030	1	3	16	17	AAAGGAG	7
BSU07250	1	1	15	16	GAAAGGA	7																BSU04800	1	3	16	17	AAAGGAG	7
BSU07710	1	2	16	16	AAAGGAG	7																BSU05109	1	3	16	17	AAAGGAG	7
BSU08140	1	2	16	16	AAAGGAG	7																BSU05390	1	4	17	17	AAGGAGG	7
BSU08360	1	2	16	16	AAAGGAG	7																BSU06320	1	5	18	17	AGGAGGU	7
BSU08960	1	3	17	16	AAGGAGG	7																BSU06620	1	2	15	17	GAAAGGA	7
BSU09090	1	4	18	16	AGGAGGU	7																BSU06790	1	3	16	17	AAAGGAG	7
BSU09370	1	2	16	16	AAAGGAG	7																BSU07250	1	2	15	17	GAAAGGA	7
BSU09480	1	2	16	16	AAAGGAG	7																BSU07710	1	3	16	17	AAAGGAG	7
BSU11070	1	2	16	16	AAAGGAG	7																BSU08140	1	3	16	17	AAAGGAG	7
BSU11580	1	1	15	16	GAAAGGA	7																BSU08360	1	3	16	17	AAAGGAG	7
BSU11670	1	2	16	16	AAAGGAG	7																BSU08960	1	4	17	17	AAGGAGG	7
BSU11790	1	2	16	16	AAAGGAG	7																BSU09090	1	5	18	17	AGGAGGU	7
BSU12160	1	0	14	16	AGAAAGG	7																BSU09370	1	3	16	17	AAAGGAG	7
BSU12470	1	4	18	16	AGGAGGU	7																BSU09480	1	3	16	17	AAAGGAG	7
BSU12910	1	1	15	16	GAAAGGA	7																BSU11070	1	3	16	17	AAAGGAG	7
BSU12940	1	0	14	16	AGAAAGG	7																BSU11580	1	2	15	17	GAAAGGA	7
BSU13480	1	6	20	16	GAGGUGA	7																BSU11670	1	3	16	17	AAAGGAG	7
BSU14020	1	2	16	16	AAAGGAG	7																BSU11790	1	3	16	17	AAAGGAG	7
BSU14110	1	2	16	16	AAAGGAG	7																BSU12160	1	1	14	17	AGAAAGG	7
BSU14460	1	3	17	16	AAGGAGG	7																BSU12470	1	5	18	17	AGGAGGU	7
BSU14510	1	2	16	16	AAAGGAG	7																BSU12910	1	2	15	17	GAAAGGA	7
BSU14650	1	3	17	16	AAGGAGG	7																BSU12940	1	1	14	17	AGAAAGG	7
BSU15460	1	2	16	16	AAAGGAG	7																BSU13480	1	7	20	17	GAGGUGA	7
BSU15780	1	3	17	16	AAGGAGG	7																BSU13870	1	0	13	17	UAGAAAG	7
BSU15850	1	3	17	16	AAGGAGG	7																BSU14020	1	3	16	17	AAAGGAG	7
BSU15940	1	3	17	16	AAGGAGG	7																BSU14110	1	3	16	17	AAAGGAG	7
BSU15960	1	3	17	16	AAGGAGG	7																BSU14460	1	4	17	17	AAGGAGG	7
BSU16590	1	3	17	16	AAGGAGG	7																BSU14510	1	3	16	17	AAAGGAG	7
BSU17660	1	2	16	16	AAAGGAG	7																BSU14650	1	4	17	17	AAGGAGG	7
BSU17699	1	2	16	16	AAAGGAG	7																BSU15460	1	3	16	17	AAAGGAG	7
BSU17740	1	4	18	16	AGGAGGU	7																BSU15780	1	4	17	17	AAGGAGG	7
BSU18010	1	5	19	16	GGAGGUG	7																BSU15850	1	4	17	17	AAGGAGG	7
BSU18500	1	0	14	16	AGAAAGG	7																BSU15940	1	4	17	17	AAGGAGG	7
BSU18510	1	2	16	16	AAAGGAG	7																BSU15960	1	4	17	17	AAGGAGG	7
BSU18840	1	4	18	16	AGGAGGU	7																BSU16590	1	4	17	17	AAGGAGG	7
BSU19330	1	2	16	16	AAAGGAG	7																BSU17660	1	3	16	17	AAAGGAG	7
BSU19479	1	2	16	16	AAAGGAG	7																BSU17699	1	3	16	17	AAAGGAG	7
BSU19900	1	3	17	16	AAGGAGG	7																BSU17740	1	5	18	17	AGGAGGU	7
BSU20000	1	2	16	16	AAAGGAG	7																BSU18010	1	6	19	17	GGAGGUG	7
BSU20230	1	2	16	16	AAAGGAG	7																BSU18500	1	1	14	17	AGAAAGG	7
BSU20390	1	2	16	16	AAAGGAG	7																BSU18510	1	3	16	17	AAAGGAG	7
BSU21120	1	6	20	16	GAGGUGA	7																BSU18840	1	5	18	17	AGGAGGU	7
BSU21260	1	4	18	16	AGGAGGU	7																BSU19330	1	3	16	17	AAAGGAG	7
BSU21440	1	1	15	16	GAAAGGA	7																BSU19479	1	3	16	17	AAAGGAG	7
BSU21750	1	1	15	16	GAAAGGA	7																BSU19900	1	4	17	17	AAGGAGG	7
BSU21780	1	2	16	16	AAAGGAG	7																BSU20000	1	3	16	17	AAAGGAG	7
BSU22840	1	1	15	16	GAAAGGA	7																BSU20230	1	3	16	17	AAAGGAG	7
BSU23620	1	2	16	16	AAAGGAG	7																BSU20390	1	3	16	17	AAAGGAG	7
BSU23800	1	3	17	16	AAGGAGG	7																BSU21120	1	7	20	17	GAGGUGA	7
BSU24090	1	0	14	16	AGAAAGG	7																BSU21260	1	5	18	17	AGGAGGU	7
BSU24320	1	2	16	16	AAAGGAG	7																BSU21440	1	2	15	17	GAAAGGA	7
BSU24470	1	2	16	16	AAAGGAG	7																BSU21750	1	2	15	17	GAAAGGA	7
BSU24640	1	4	18	16	AGGAGGU	7																BSU21780	1	3	16	17	AAAGGAG	7
BSU24710	1	1	15	16	GAAAGGA	7																BSU22840	1	2	15	17	GAAAGGA	7
BSU26140	1	3	17	16	AAGGAGG	7																BSU23620	1	3	16	17	AAAGGAG	7
BSU26360	1	2	16	16	AAAGGAG	7																BSU23800	1	4	17	17	AAGGAGG	7
BSU26370	1	3	17	16	AAGGAGG	7																BSU24090	1	1	14	17	AGAAAGG	7
BSU26830	1	2	16	16	AAAGGAG	7																BSU24320	1	3	16	17	AAAGGAG	7
BSU26860	1	5	19	16	GGAGGUG	7																BSU24470	1	3	16	17	AAAGGAG	7
BSU26890	1	0	14	16	AGAAAGG	7																BSU24640	1	5	18	17	AGGAGGU	7
BSU27680	1	5	19	16	GGAGGUG	7																BSU24710	1	2	15	17	GAAAGGA	7
BSU28050	1	1	15	16	GAAAGGA	7																BSU26140	1	4	17	17	AAGGAGG	7
BSU28240	1	1	15	16	GAAAGGA	7																BSU26360	1	3	16	17	AAAGGAG	7
BSU28870	1	5	19	16	GGAGGUG	7																BSU26370	1	4	17	17	AAGGAGG	7
BSU29340	1	3	17	16	AAGGAGG	7																BSU26830	1	3	16	17	AAAGGAG	7
BSU29750	1	1	15	16	GAAAGGA	7																BSU26860	1	6	19	17	GGAGGUG	7
BSU30350	1	0	14	16	AGAAAGG	7																BSU27680	1	6	19	17	GGAGGUG	7
BSU30780	1	2	16	16	AAAGGAG	7																BSU28050	1	2	15	17	GAAAGGA	7
BSU31530	1	3	17	16	AAGGAGG	7																BSU28240	1	2	15	17	GAAAGGA	7
BSU33640	1	2	16	16	AAAGGAG	7																BSU28870	1	6	19	17	GGAGGUG	7
BSU33710	1	3	17	16	AAGGAGG	7																BSU29340	1	4	17	17	AAGGAGG	7
BSU33740	1	1	15	16	GAAAGGA	7																BSU29750	1	2	15	17	GAAAGGA	7
BSU33870	1	2	16	16	AAAGGAG	7																BSU30350	1	1	14	17	AGAAAGG	7
BSU34540	1	3	17	16	AAGGAGG	7																BSU30780	1	3	16	17	AAAGGAG	7
BSU34840	1	2	16	16	AAAGGAG	7																BSU31530	1	4	17	17	AAGGAGG	7
BSU35420	1	2	16	16	AAAGGAG	7																BSU33640	1	3	16	17	AAAGGAG	7
BSU36269	1	1	15	16	GAAAGGA	7																BSU33710	1	4	17	17	AAGGAGG	7
BSU36980	1	4	18	16	AGGAGGU	7																BSU33740	1	2	15	17	GAAAGGA	7
BSU37200	1	2	16	16	AAAGGAG	7																BSU33870	1	3	16	17	AAAGGAG	7
BSU37960	1	2	16	16	AAAGGAG	7																BSU34540	1	4	17	17	AAGGAGG	7
BSU38310	1	0	14	16	AGAAAGG	7																BSU34840	1	3	16	17	AAAGGAG	7
BSU38400	1	2	16	16	AAAGGAG	7																BSU35420	1	3	16	17	AAAGGAG	7
BSU38750	1	4	18	16	AGGAGGU	7																BSU36269	1	2	15	17	GAAAGGA	7
BSU39230	1	2	16	16	AAAGGAG	7																BSU36980	1	5	18	17	AGGAGGU	7
BSU39370	1	2	16	16	AAAGGAG	7																BSU37200	1	3	16	17	AAAGGAG	7
BSU39430	1	5	19	16	GGAGGUG	7																BSU37960	1	3	16	17	AAAGGAG	7
BSU39520	1	2	16	16	AAAGGAG	7																BSU38400	1	3	16	17	AAAGGAG	7
BSU39640	1	3	17	16	AAGGAGG	7																BSU38750	1	5	18	17	AGGAGGU	7
BSU40460	1	3	17	16	AAGGAGG	7																BSU39230	1	3	16	17	AAAGGAG	7
BSU01550	1	1	15	16	GAAAGGAG	8																BSU39370	1	3	16	17	AAAGGAG	7
BSU02860	1	0	14	16	AGAAAGGA	8																BSU39430	1	6	19	17	GGAGGUG	7
BSU06280	1	2	16	16	AAAGGAGG	8																BSU39520	1	3	16	17	AAAGGAG	7
BSU06490	1	1	15	16	GAAAGGAG	8																BSU39640	1	4	17	17	AAGGAGG	7
BSU07020	1	1	15	16	GAAAGGAG	8																BSU40460	1	4	17	17	AAGGAGG	7
BSU07110	1	1	15	16	GAAAGGAG	8																BSU01550	1	2	15	17	GAAAGGAG	8
BSU07760	1	0	14	16	AGAAAGGA	8																BSU02860	1	1	14	17	AGAAAGGA	8
BSU07890	1	1	15	16	GAAAGGAG	8																BSU06280	1	3	16	17	AAAGGAGG	8
BSU08620	1	3	17	16	AAGGAGGU	8																BSU06490	1	2	15	17	GAAAGGAG	8
BSU09330	1	2	16	16	AAAGGAGG	8																BSU07020	1	2	15	17	GAAAGGAG	8
BSU10250	1	2	16	16	AAAGGAGG	8																BSU07110	1	2	15	17	GAAAGGAG	8
BSU11010	1	2	16	16	AAAGGAGG	8																BSU07760	1	1	14	17	AGAAAGGA	8
BSU11810	1	2	16	16	AAAGGAGG	8																BSU07890	1	2	15	17	GAAAGGAG	8
BSU12640	1	2	16	16	AAAGGAGG	8																BSU08620	1	4	17	17	AAGGAGGU	8
BSU12780	1	2	16	16	AAAGGAGG	8																BSU09330	1	3	16	17	AAAGGAGG	8
BSU12920	1	2	16	16	AAAGGAGG	8																BSU10250	1	3	16	17	AAAGGAGG	8
BSU13200	1	1	15	16	GAAAGGAG	8																BSU11010	1	3	16	17	AAAGGAGG	8
BSU13210	1	4	18	16	AGGAGGUG	8																BSU11810	1	3	16	17	AAAGGAGG	8
BSU13750	1	0	14	16	AGAAAGGA	8																BSU12640	1	3	16	17	AAAGGAGG	8
BSU13990	1	2	16	16	AAAGGAGG	8																BSU12780	1	3	16	17	AAAGGAGG	8
BSU16150	1	2	16	16	AAAGGAGG	8																BSU12920	1	3	16	17	AAAGGAGG	8
BSU16845	1	3	17	16	AAGGAGGU	8																BSU13200	1	2	15	17	GAAAGGAG	8
BSU16970	1	0	14	16	AGAAAGGA	8																BSU13210	1	5	18	17	AGGAGGUG	8
BSU17430	1	0	14	16	AGAAAGGA	8																BSU13990	1	3	16	17	AAAGGAGG	8
BSU19070	1	0	14	16	AGAAAGGA	8																BSU16150	1	3	16	17	AAAGGAGG	8
BSU19160	1	1	15	16	GAAAGGAG	8																BSU16845	1	4	17	17	AAGGAGGU	8
BSU20030	1	0	14	16	AGAAAGGA	8																BSU16970	1	1	14	17	AGAAAGGA	8
BSU20480	1	2	16	16	AAAGGAGG	8																BSU17430	1	1	14	17	AGAAAGGA	8
BSU21100	1	5	19	16	GGAGGUGA	8																BSU19070	1	1	14	17	AGAAAGGA	8
BSU21620	1	1	15	16	GAAAGGAG	8																BSU19160	1	2	15	17	GAAAGGAG	8
BSU21770	1	0	14	16	AGAAAGGA	8																BSU20030	1	1	14	17	AGAAAGGA	8
BSU21790	1	1	15	16	GAAAGGAG	8																BSU20480	1	3	16	17	AAAGGAGG	8
BSU22290	1	4	18	16	AGGAGGUG	8																BSU21100	1	6	19	17	GGAGGUGA	8
BSU26180	1	3	17	16	AAGGAGGU	8																BSU21620	1	2	15	17	GAAAGGAG	8
BSU26440	1	1	15	16	GAAAGGAG	8																BSU21770	1	1	14	17	AGAAAGGA	8
BSU26780	1	2	16	16	AAAGGAGG	8																BSU21790	1	2	15	17	GAAAGGAG	8
BSU26870	1	0	14	16	AGAAAGGA	8																BSU22290	1	5	18	17	AGGAGGUG	8
BSU29040	1	2	16	16	AAAGGAGG	8																BSU26180	1	4	17	17	AAGGAGGU	8
BSU29780	1	3	17	16	AAGGAGGU	8																BSU26440	1	2	15	17	GAAAGGAG	8
BSU31020	1	0	14	16	AGAAAGGA	8																BSU26780	1	3	16	17	AAAGGAGG	8
BSU31945	1	2	16	16	AAAGGAGG	8																BSU26890	1	0	13	17	UAGAAAGG	8
BSU32060	1	0	14	16	AGAAAGGA	8																BSU29040	1	3	16	17	AAAGGAGG	8
BSU32859	1	2	16	16	AAAGGAGG	8																BSU29780	1	4	17	17	AAGGAGGU	8
BSU33221	1	0	14	16	AGAAAGGA	8																BSU31020	1	1	14	17	AGAAAGGA	8
BSU34470	1	2	16	16	AAAGGAGG	8																BSU31945	1	3	16	17	AAAGGAGG	8
BSU34920	1	0	14	16	AGAAAGGA	8																BSU32859	1	3	16	17	AAAGGAGG	8
BSU35210	1	2	16	16	AAAGGAGG	8																BSU33221	1	1	14	17	AGAAAGGA	8
BSU35920	1	0	14	16	AGAAAGGA	8																BSU34470	1	3	16	17	AAAGGAGG	8
BSU36040	1	2	16	16	AAAGGAGG	8																BSU34920	1	1	14	17	AGAAAGGA	8
BSU37190	1	1	15	16	GAAAGGAG	8																BSU35210	1	3	16	17	AAAGGAGG	8
BSU37300	1	2	16	16	AAAGGAGG	8																BSU35920	1	1	14	17	AGAAAGGA	8
BSU37920	1	2	16	16	AAAGGAGG	8																BSU36040	1	3	16	17	AAAGGAGG	8
BSU38230	1	2	16	16	AAAGGAGG	8																BSU37190	1	2	15	17	GAAAGGAG	8
BSU38350	1	0	14	16	AGAAAGGA	8																BSU37300	1	3	16	17	AAAGGAGG	8
BSU38490	1	0	14	16	AGAAAGGA	8																BSU37920	1	3	16	17	AAAGGAGG	8
BSU39950	1	2	16	16	AAAGGAGG	8																BSU38230	1	3	16	17	AAAGGAGG	8
BSU40259	1	2	16	16	AAAGGAGG	8																BSU38310	1	0	13	17	UAGAAAGG	8
BSU02110	1	0	14	16	AGAAAGGAG	9																BSU38350	1	1	14	17	AGAAAGGA	8
BSU04840	1	1	15	16	GAAAGGAGG	9																BSU39950	1	3	16	17	AAAGGAGG	8
BSU06310	1	2	16	16	AAAGGAGGU	9																BSU40259	1	3	16	17	AAAGGAGG	8
BSU12010	1	2	16	16	AAAGGAGGU	9																BSU04840	1	2	15	17	GAAAGGAGG	9
BSU14380	1	4	18	16	AGGAGGUGA	9																BSU06310	1	3	16	17	AAAGGAGGU	9
BSU31840	1	2	16	16	AAAGGAGGU	9																BSU12010	1	3	16	17	AAAGGAGGU	9
BSU33130	1	1	15	16	GAAAGGAGG	9																BSU13750	1	0	13	17	UAGAAAGGA	9
BSU38690	1	0	14	16	AGAAAGGAG	9																BSU14380	1	5	18	17	AGGAGGUGA	9
BSU08850	1	4	18	16	AGGAGGUGAUC	11																BSU26870	1	0	13	17	UAGAAAGGA	9
BSU01620	1	7	20	17	AGGU	4																BSU31840	1	3	16	17	AAAGGAGGU	9
BSU01920	1	3	16	17	AAGG	4																BSU32060	1	0	13	17	UAGAAAGGA	9
BSU04740	1	5	18	17	GGAG	4																BSU33130	1	2	15	17	GAAAGGAGG	9
BSU04930	1	3	16	17	AAGG	4																BSU38490	1	0	13	17	UAGAAAGGA	9
BSU06270	1	9	22	17	GUGA	4																BSU38690	1	1	14	17	AGAAAGGAG	9
BSU06550	1	6	19	17	GAGG	4																BSU02110	1	0	13	17	UAGAAAGGAG	10
BSU07270	1	6	19	17	GAGG	4																BSU08850	1	5	18	17	AGGAGGUGAUC	11
BSU07610	1	3	16	17	AAGG	4																BSU01620	1	8	20	18	AGGU	4
BSU08130	1	5	18	17	GGAG	4																BSU01920	1	4	16	18	AAGG	4
BSU09660	1	5	18	17	GGAG	4																BSU04740	1	6	18	18	GGAG	4
BSU09680	1	8	21	17	GGUG	4																BSU04930	1	4	16	18	AAGG	4
BSU12840	1	6	19	17	GAGG	4																BSU06270	1	10	22	18	GUGA	4
BSU13310	1	8	21	17	GGUG	4																BSU06550	1	7	19	18	GAGG	4
BSU14010	1	6	19	17	GAGG	4																BSU07610	1	4	16	18	AAGG	4
BSU17600	1	3	16	17	AAGG	4																BSU08130	1	6	18	18	GGAG	4
BSU21340	1	8	21	17	GGUG	4																BSU09660	1	6	18	18	GGAG	4
BSU21850	1	5	18	17	GGAG	4																BSU09680	1	9	21	18	GGUG	4
BSU22130	1	3	16	17	AAGG	4																BSU12840	1	7	19	18	GAGG	4
BSU23240	1	6	19	17	GAGG	4																BSU13310	1	9	21	18	GGUG	4
BSU23460	1	8	21	17	GGUG	4																BSU14010	1	7	19	18	GAGG	4
BSU23560	1	3	16	17	AAGG	4																BSU15610	1	0	12	18	UAGA	4
BSU23680	1	6	19	17	GAGG	4																BSU17600	1	4	16	18	AAGG	4
BSU24420	1	9	22	17	GUGA	4																BSU21340	1	9	21	18	GGUG	4
BSU24870	1	5	18	17	GGAG	4																BSU21850	1	6	18	18	GGAG	4
BSU25340	1	5	18	17	GGAG	4																BSU22130	1	4	16	18	AAGG	4
BSU25700	1	8	21	17	GGUG	4																BSU22480	1	0	12	18	UAGA	4
BSU26270	1	2	15	17	AAAG	4																BSU23240	1	7	19	18	GAGG	4
BSU27050	1	3	16	17	AAGG	4																BSU23460	1	9	21	18	GGUG	4
BSU27210	1	3	16	17	AAGG	4																BSU23560	1	4	16	18	AAGG	4
BSU28750	1	3	16	17	AAGG	4																BSU23680	1	7	19	18	GAGG	4
BSU28960	1	3	16	17	AAGG	4																BSU24420	1	10	22	18	GUGA	4
BSU29280	1	8	21	17	GGUG	4																BSU24870	1	6	18	18	GGAG	4
BSU30260	1	6	19	17	GAGG	4																BSU25340	1	6	18	18	GGAG	4
BSU30630	1	6	19	17	GAGG	4																BSU25700	1	9	21	18	GGUG	4
BSU31270	1	3	16	17	AAGG	4																BSU26270	1	3	15	18	AAAG	4
BSU31670	1	8	21	17	GGUG	4																BSU27050	1	4	16	18	AAGG	4
BSU32030	1	3	16	17	AAGG	4																BSU27210	1	4	16	18	AAGG	4
BSU34370	1	3	16	17	AAGG	4																BSU28750	1	4	16	18	AAGG	4
BSU34640	1	5	18	17	GGAG	4																BSU28960	1	4	16	18	AAGG	4
BSU35050	1	6	19	17	GAGG	4																BSU30630	1	7	19	18	GAGG	4
BSU36460	1	1	14	17	GAAA	4																BSU31270	1	4	16	18	AAGG	4
BSU36480	1	9	22	17	GUGA	4																BSU31670	1	9	21	18	GGUG	4
BSU36500	1	6	19	17	GAGG	4																BSU32030	1	4	16	18	AAGG	4
BSU37390	1	3	16	17	AAGG	4																BSU34370	1	4	16	18	AAGG	4
BSU37420	1	3	16	17	AAGG	4																BSU35050	1	7	19	18	GAGG	4
BSU38000	1	5	18	17	GGAG	4																BSU36460	1	2	14	18	GAAA	4
BSU39140	1	3	16	17	AAGG	4																BSU36480	1	10	22	18	GUGA	4
BSU39460	1	5	18	17	GGAG	4																BSU36500	1	7	19	18	GAGG	4
BSU00300	1	3	16	17	AAGGA	5																BSU37390	1	4	16	18	AAGG	4
BSU00310	1	9	22	17	GUGAU	5																BSU37420	1	4	16	18	AAGG	4
BSU00470	1	8	21	17	GGUGA	5																BSU38000	1	6	18	18	GGAG	4
BSU00500	1	5	18	17	GGAGG	5																BSU39140	1	4	16	18	AAGG	4
BSU00530	1	5	18	17	GGAGG	5																BSU39460	1	6	18	18	GGAG	4
BSU00960	1	5	18	17	GGAGG	5																BSU00300	1	4	16	18	AAGGA	5
BSU01530	1	5	18	17	GGAGG	5																BSU00310	1	10	22	18	GUGAU	5
BSU01600	1	2	15	17	AAAGG	5																BSU00470	1	9	21	18	GGUGA	5
BSU01680	1	5	18	17	GGAGG	5																BSU00500	1	6	18	18	GGAGG	5
BSU01720	1	4	17	17	AGGAG	5																BSU00530	1	6	18	18	GGAGG	5
BSU01950	1	4	17	17	AGGAG	5																BSU00960	1	6	18	18	GGAGG	5
BSU02050	1	5	18	17	GGAGG	5																BSU01530	1	6	18	18	GGAGG	5
BSU02720	1	5	18	17	GGAGG	5																BSU01600	1	3	15	18	AAAGG	5
BSU02730	1	4	17	17	AGGAG	5																BSU01680	1	6	18	18	GGAGG	5
BSU02890	1	4	17	17	AGGAG	5																BSU01720	1	5	17	18	AGGAG	5
BSU03230	1	4	17	17	AGGAG	5																BSU01950	1	5	17	18	AGGAG	5
BSU03340	1	4	17	17	AGGAG	5																BSU02050	1	6	18	18	GGAGG	5
BSU03360	1	5	18	17	GGAGG	5																BSU02720	1	6	18	18	GGAGG	5
BSU03740	1	5	18	17	GGAGG	5																BSU02730	1	5	17	18	AGGAG	5
BSU03770	1	8	21	17	GGUGA	5																BSU02890	1	5	17	18	AGGAG	5
BSU03790	1	4	17	17	AGGAG	5																BSU03230	1	5	17	18	AGGAG	5
BSU04040	1	6	19	17	GAGGU	5																BSU03340	1	5	17	18	AGGAG	5
BSU04110	1	5	18	17	GGAGG	5																BSU03360	1	6	18	18	GGAGG	5
BSU04170	1	4	17	17	AGGAG	5																BSU03740	1	6	18	18	GGAGG	5
BSU04440	1	5	18	17	GGAGG	5																BSU03770	1	9	21	18	GGUGA	5
BSU05000	1	5	18	17	GGAGG	5																BSU03790	1	5	17	18	AGGAG	5
BSU05140	1	7	20	17	AGGUG	5																BSU04040	1	7	19	18	GAGGU	5
BSU05290	1	4	17	17	AGGAG	5																BSU04110	1	6	18	18	GGAGG	5
BSU05320	1	3	16	17	AAGGA	5																BSU04170	1	5	17	18	AGGAG	5
BSU05360	1	4	17	17	AGGAG	5																BSU04440	1	6	18	18	GGAGG	5
BSU05408	1	3	16	17	AAGGA	5																BSU05000	1	6	18	18	GGAGG	5
BSU05500	1	4	17	17	AGGAG	5																BSU05140	1	8	20	18	AGGUG	5
BSU05560	1	2	15	17	AAAGG	5																BSU05290	1	5	17	18	AGGAG	5
BSU05690	1	5	18	17	GGAGG	5																BSU05320	1	4	16	18	AAGGA	5
BSU05730	1	5	18	17	GGAGG	5																BSU05360	1	5	17	18	AGGAG	5
BSU05970	1	5	18	17	GGAGG	5																BSU05408	1	4	16	18	AAGGA	5
BSU06170	1	9	22	17	GUGAU	5																BSU05500	1	5	17	18	AGGAG	5
BSU06300	1	3	16	17	AAGGA	5																BSU05560	1	3	15	18	AAAGG	5
BSU06380	1	4	17	17	AGGAG	5																BSU05690	1	6	18	18	GGAGG	5
BSU06480	1	5	18	17	GGAGG	5																BSU05730	1	6	18	18	GGAGG	5
BSU06800	1	5	18	17	GGAGG	5																BSU05970	1	6	18	18	GGAGG	5
BSU06880	1	4	17	17	AGGAG	5																BSU06170	1	10	22	18	GUGAU	5
BSU06970	1	2	15	17	AAAGG	5																BSU06300	1	4	16	18	AAGGA	5
BSU07040	1	8	21	17	GGUGA	5																BSU06380	1	5	17	18	AGGAG	5
BSU07720	1	0	13	17	AGAAA	5																BSU06480	1	6	18	18	GGAGG	5
BSU07800	1	5	18	17	GGAGG	5																BSU06800	1	6	18	18	GGAGG	5
BSU08080	1	2	15	17	AAAGG	5																BSU06880	1	5	17	18	AGGAG	5
BSU08150	1	4	17	17	AGGAG	5																BSU06970	1	3	15	18	AAAGG	5
BSU08210	1	5	18	17	GGAGG	5																BSU07040	1	9	21	18	GGUGA	5
BSU08410	1	9	22	17	GUGAU	5																BSU07800	1	6	18	18	GGAGG	5
BSU08510	1	4	17	17	AGGAG	5																BSU08080	1	3	15	18	AAAGG	5
BSU08600	1	7	20	17	AGGUG	5																BSU08150	1	5	17	18	AGGAG	5
BSU08750	1	5	18	17	GGAGG	5																BSU08210	1	6	18	18	GGAGG	5
BSU08860	1	2	15	17	AAAGG	5																BSU08410	1	10	22	18	GUGAU	5
BSU09165	1	5	18	17	GGAGG	5																BSU08600	1	8	20	18	AGGUG	5
BSU09380	1	6	19	17	GAGGU	5																BSU08750	1	6	18	18	GGAGG	5
BSU10060	1	6	19	17	GAGGU	5																BSU08860	1	3	15	18	AAAGG	5
BSU10160	1	5	18	17	GGAGG	5																BSU09165	1	6	18	18	GGAGG	5
BSU10370	1	5	18	17	GGAGG	5																BSU10060	1	7	19	18	GAGGU	5
BSU10560	1	3	16	17	AAGGA	5																BSU10370	1	6	18	18	GGAGG	5
BSU11040	1	6	19	17	GAGGU	5																BSU10560	1	4	16	18	AAGGA	5
BSU11100	1	3	16	17	AAGGA	5																BSU11040	1	7	19	18	GAGGU	5
BSU11840	1	4	17	17	AGGAG	5																BSU11100	1	4	16	18	AAGGA	5
BSU12510	1	6	19	17	GAGGU	5																BSU11840	1	5	17	18	AGGAG	5
BSU12540	1	3	16	17	AAGGA	5																BSU12510	1	7	19	18	GAGGU	5
BSU12850	1	5	18	17	GGAGG	5																BSU12540	1	4	16	18	AAGGA	5
BSU13450	1	5	18	17	GGAGG	5																BSU12850	1	6	18	18	GGAGG	5
BSU13850	1	4	17	17	AGGAG	5																BSU13450	1	6	18	18	GGAGG	5
BSU13960	1	5	18	17	GGAGG	5																BSU13850	1	5	17	18	AGGAG	5
BSU14050	1	2	15	17	AAAGG	5																BSU13960	1	6	18	18	GGAGG	5
BSU14060	1	5	18	17	GGAGG	5																BSU14060	1	6	18	18	GGAGG	5
BSU14130	1	2	15	17	AAAGG	5																BSU14130	1	3	15	18	AAAGG	5
BSU14220	1	5	18	17	GGAGG	5																BSU14220	1	6	18	18	GGAGG	5
BSU14390	1	2	15	17	AAAGG	5																BSU14390	1	3	15	18	AAAGG	5
BSU14430	1	5	18	17	GGAGG	5																BSU14430	1	6	18	18	GGAGG	5
BSU14470	1	8	21	17	GGUGA	5																BSU14470	1	9	21	18	GGUGA	5
BSU14490	1	7	20	17	AGGUG	5																BSU14490	1	8	20	18	AGGUG	5
BSU14550	1	2	15	17	AAAGG	5																BSU14550	1	3	15	18	AAAGG	5
BSU14700	1	2	15	17	AAAGG	5																BSU14700	1	3	15	18	AAAGG	5
BSU14770	1	4	17	17	AGGAG	5																BSU14770	1	5	17	18	AGGAG	5
BSU14840	1	5	18	17	GGAGG	5																BSU14840	1	6	18	18	GGAGG	5
BSU15330	1	5	18	17	GGAGG	5																BSU15330	1	6	18	18	GGAGG	5
BSU15430	1	5	18	17	GGAGG	5																BSU15430	1	6	18	18	GGAGG	5
BSU15450	1	5	18	17	GGAGG	5																BSU15450	1	6	18	18	GGAGG	5
BSU16260	1	4	17	17	AGGAG	5																BSU16260	1	5	17	18	AGGAG	5
BSU16280	1	5	18	17	GGAGG	5																BSU16280	1	6	18	18	GGAGG	5
BSU16630	1	8	21	17	GGUGA	5																BSU16630	1	9	21	18	GGUGA	5
BSU17300	1	4	17	17	AGGAG	5																BSU17300	1	5	17	18	AGGAG	5
BSU17360	1	8	21	17	GGUGA	5																BSU17360	1	9	21	18	GGUGA	5
BSU17500	1	5	18	17	GGAGG	5																BSU17500	1	6	18	18	GGAGG	5
BSU17770	1	5	18	17	GGAGG	5																BSU17770	1	6	18	18	GGAGG	5
BSU17900	1	2	15	17	AAAGG	5																BSU17780	1	0	12	18	UAGAA	5
BSU18200	1	2	15	17	AAAGG	5																BSU17900	1	3	15	18	AAAGG	5
BSU18290	1	5	18	17	GGAGG	5																BSU18200	1	3	15	18	AAAGG	5
BSU18310	1	4	17	17	AGGAG	5																BSU18290	1	6	18	18	GGAGG	5
BSU18340	1	5	18	17	GGAGG	5																BSU18340	1	6	18	18	GGAGG	5
BSU18560	1	1	14	17	GAAAG	5																BSU18560	1	2	14	18	GAAAG	5
BSU18580	1	5	18	17	GGAGG	5																BSU18580	1	6	18	18	GGAGG	5
BSU18590	1	8	21	17	GGUGA	5																BSU18590	1	9	21	18	GGUGA	5
BSU18600	1	5	18	17	GGAGG	5																BSU18600	1	6	18	18	GGAGG	5
BSU18680	1	1	14	17	GAAAG	5																BSU18680	1	2	14	18	GAAAG	5
BSU18700	1	2	15	17	AAAGG	5																BSU18700	1	3	15	18	AAAGG	5
BSU18780	1	5	18	17	GGAGG	5																BSU18780	1	6	18	18	GGAGG	5
BSU19190	1	6	19	17	GAGGU	5																BSU19190	1	7	19	18	GAGGU	5
BSU19230	1	5	18	17	GGAGG	5																BSU19230	1	6	18	18	GGAGG	5
BSU19850	1	1	14	17	GAAAG	5																BSU19850	1	2	14	18	GAAAG	5
BSU19890	1	10	23	17	UGAUC	5																BSU19890	1	11	23	18	UGAUC	5
BSU20240	1	4	17	17	AGGAG	5																BSU20240	1	5	17	18	AGGAG	5
BSU20330	1	4	17	17	AGGAG	5																BSU20330	1	5	17	18	AGGAG	5
BSU20420	1	4	17	17	AGGAG	5																BSU20420	1	5	17	18	AGGAG	5
BSU20430	1	2	15	17	AAAGG	5																BSU20430	1	3	15	18	AAAGG	5
BSU20660	1	5	18	17	GGAGG	5																BSU20660	1	6	18	18	GGAGG	5
BSU20720	1	5	18	17	GGAGG	5																BSU20720	1	6	18	18	GGAGG	5
BSU20860	1	0	13	17	AGAAA	5																BSU20860	1	1	13	18	AGAAA	5
BSU20910	1	6	19	17	GAGGU	5																BSU20910	1	7	19	18	GAGGU	5
BSU21300	1	8	21	17	GGUGA	5																BSU21300	1	9	21	18	GGUGA	5
BSU21400	1	7	20	17	AGGUG	5																BSU21400	1	8	20	18	AGGUG	5
BSU21610	1	2	15	17	AAAGG	5																BSU21610	1	3	15	18	AAAGG	5
BSU21800	1	5	18	17	GGAGG	5																BSU21800	1	6	18	18	GGAGG	5
BSU22860	1	5	18	17	GGAGG	5																BSU22860	1	6	18	18	GGAGG	5
BSU23220	1	8	21	17	GGUGA	5																BSU23220	1	9	21	18	GGUGA	5
BSU23280	1	5	18	17	GGAGG	5																BSU23280	1	6	18	18	GGAGG	5
BSU23310	1	5	18	17	GGAGG	5																BSU23310	1	6	18	18	GGAGG	5
BSU23530	1	5	18	17	GGAGG	5																BSU23530	1	6	18	18	GGAGG	5
BSU23930	1	1	14	17	GAAAG	5																BSU23930	1	2	14	18	GAAAG	5
BSU24190	1	5	18	17	GGAGG	5																BSU24190	1	6	18	18	GGAGG	5
BSU24220	1	5	18	17	GGAGG	5																BSU24220	1	6	18	18	GGAGG	5
BSU24400	1	3	16	17	AAGGA	5																BSU24400	1	4	16	18	AAGGA	5
BSU24620	1	2	15	17	AAAGG	5																BSU24620	1	3	15	18	AAAGG	5
BSU24800	1	2	15	17	AAAGG	5																BSU24800	1	3	15	18	AAAGG	5
BSU24900	1	5	18	17	GGAGG	5																BSU24900	1	6	18	18	GGAGG	5
BSU24940	1	7	20	17	AGGUG	5																BSU24940	1	8	20	18	AGGUG	5
BSU24960	1	1	14	17	GAAAG	5																BSU25010	1	3	15	18	AAAGG	5
BSU25010	1	2	15	17	AAAGG	5																BSU25060	1	6	18	18	GGAGG	5
BSU25060	1	5	18	17	GGAGG	5																BSU25100	1	3	15	18	AAAGG	5
BSU25100	1	2	15	17	AAAGG	5																BSU25190	1	3	15	18	AAAGG	5
BSU25190	1	2	15	17	AAAGG	5																BSU25280	1	8	20	18	AGGUG	5
BSU25280	1	7	20	17	AGGUG	5																BSU25580	1	6	18	18	GGAGG	5
BSU25580	1	5	18	17	GGAGG	5																BSU25710	1	6	18	18	GGAGG	5
BSU25710	1	5	18	17	GGAGG	5																BSU26120	1	3	15	18	AAAGG	5
BSU26120	1	2	15	17	AAAGG	5																BSU26410	1	5	17	18	AGGAG	5
BSU26410	1	4	17	17	AGGAG	5																BSU26500	1	5	17	18	AGGAG	5
BSU26500	1	4	17	17	AGGAG	5																BSU26690	1	6	18	18	GGAGG	5
BSU26690	1	5	18	17	GGAGG	5																BSU26800	1	6	18	18	GGAGG	5
BSU26800	1	5	18	17	GGAGG	5																BSU27140	1	6	18	18	GGAGG	5
BSU27140	1	5	18	17	GGAGG	5																BSU27150	1	6	18	18	GGAGG	5
BSU27150	1	5	18	17	GGAGG	5																BSU27620	1	9	21	18	GGUGA	5
BSU27620	1	8	21	17	GGUGA	5																BSU27910	1	3	15	18	AAAGG	5
BSU27910	1	2	15	17	AAAGG	5																BSU28220	1	9	21	18	GGUGA	5
BSU28220	1	8	21	17	GGUGA	5																BSU28230	1	6	18	18	GGAGG	5
BSU28230	1	5	18	17	GGAGG	5																BSU28300	1	9	21	18	GGUGA	5
BSU28300	1	8	21	17	GGUGA	5																BSU28470	1	3	15	18	AAAGG	5
BSU28470	1	2	15	17	AAAGG	5																BSU28570	1	3	15	18	AAAGG	5
BSU28570	1	2	15	17	AAAGG	5																BSU29390	1	5	17	18	AGGAG	5
BSU29390	1	4	17	17	AGGAG	5																BSU29690	1	9	21	18	GGUGA	5
BSU29690	1	8	21	17	GGUGA	5																BSU29700	1	3	15	18	AAAGG	5
BSU29700	1	2	15	17	AAAGG	5																BSU30300	1	3	15	18	AAAGG	5
BSU30300	1	2	15	17	AAAGG	5																BSU30310	1	5	17	18	AGGAG	5
BSU30310	1	4	17	17	AGGAG	5																BSU30540	1	6	18	18	GGAGG	5
BSU30540	1	5	18	17	GGAGG	5																BSU31160	1	6	18	18	GGAGG	5
BSU31160	1	5	18	17	GGAGG	5																BSU31480	1	1	13	18	AGAAA	5
BSU31480	1	0	13	17	AGAAA	5																BSU31700	1	3	15	18	AAAGG	5
BSU31490	1	4	17	17	AGGAG	5																BSU31780	1	7	19	18	GAGGU	5
BSU31700	1	2	15	17	AAAGG	5																BSU31820	1	3	15	18	AAAGG	5
BSU31780	1	6	19	17	GAGGU	5																BSU32130	1	5	17	18	AGGAG	5
BSU31820	1	2	15	17	AAAGG	5																BSU32300	1	3	15	18	AAAGG	5
BSU32130	1	4	17	17	AGGAG	5																BSU32430	1	6	18	18	GGAGG	5
BSU32300	1	2	15	17	AAAGG	5																BSU32480	1	6	18	18	GGAGG	5
BSU32430	1	5	18	17	GGAGG	5																BSU32610	1	5	17	18	AGGAG	5
BSU32480	1	5	18	17	GGAGG	5																BSU32730	1	6	18	18	GGAGG	5
BSU32610	1	4	17	17	AGGAG	5																BSU32800	1	6	18	18	GGAGG	5
BSU32730	1	5	18	17	GGAGG	5																BSU32850	1	6	18	18	GGAGG	5
BSU32800	1	5	18	17	GGAGG	5																BSU33110	1	4	16	18	AAGGA	5
BSU32850	1	5	18	17	GGAGG	5																BSU33860	1	4	16	18	AAGGA	5
BSU33110	1	3	16	17	AAGGA	5																BSU34580	1	3	15	18	AAAGG	5
BSU33860	1	3	16	17	AAGGA	5																BSU34710	1	4	16	18	AAGGA	5
BSU34580	1	2	15	17	AAAGG	5																BSU34729	1	8	20	18	AGGUG	5
BSU34710	1	3	16	17	AAGGA	5																BSU34980	1	3	15	18	AAAGG	5
BSU34729	1	7	20	17	AGGUG	5																BSU35300	1	5	17	18	AGGAG	5
BSU34980	1	2	15	17	AAAGG	5																BSU35330	1	6	18	18	GGAGG	5
BSU35300	1	4	17	17	AGGAG	5																BSU35350	1	11	23	18	UGAUC	5
BSU35330	1	5	18	17	GGAGG	5																BSU35460	1	5	17	18	AGGAG	5
BSU35350	1	10	23	17	UGAUC	5																BSU35690	1	7	19	18	GAGGU	5
BSU35460	1	4	17	17	AGGAG	5																BSU35710	1	4	16	18	AAGGA	5
BSU35690	1	6	19	17	GAGGU	5																BSU35930	1	5	17	18	AGGAG	5
BSU35710	1	3	16	17	AAGGA	5																BSU36240	1	3	15	18	AAAGG	5
BSU35930	1	4	17	17	AGGAG	5																BSU36270	1	5	17	18	AGGAG	5
BSU36240	1	2	15	17	AAAGG	5																BSU36380	1	7	19	18	GAGGU	5
BSU36270	1	4	17	17	AGGAG	5																BSU36720	1	3	15	18	AAAGG	5
BSU36380	1	6	19	17	GAGGU	5																BSU36990	1	3	15	18	AAAGG	5
BSU36720	1	2	15	17	AAAGG	5																BSU37150	1	5	17	18	AGGAG	5
BSU36990	1	2	15	17	AAAGG	5																BSU37180	1	3	15	18	AAAGG	5
BSU37150	1	4	17	17	AGGAG	5																BSU37580	1	5	17	18	AGGAG	5
BSU37180	1	2	15	17	AAAGG	5																BSU37630	1	3	15	18	AAAGG	5
BSU37580	1	4	17	17	AGGAG	5																BSU37760	1	3	15	18	AAAGG	5
BSU37630	1	2	15	17	AAAGG	5																BSU37840	1	4	16	18	AAGGA	5
BSU37760	1	2	15	17	AAAGG	5																BSU37880	1	3	15	18	AAAGG	5
BSU37840	1	3	16	17	AAGGA	5																BSU37900	1	9	21	18	GGUGA	5
BSU37880	1	2	15	17	AAAGG	5																BSU38040	1	5	17	18	AGGAG	5
BSU37900	1	8	21	17	GGUGA	5																BSU38090	1	3	15	18	AAAGG	5
BSU38040	1	4	17	17	AGGAG	5																BSU38320	1	6	18	18	GGAGG	5
BSU38090	1	2	15	17	AAAGG	5																BSU38510	1	7	19	18	GAGGU	5
BSU38320	1	5	18	17	GGAGG	5																BSU38810	1	3	15	18	AAAGG	5
BSU38510	1	6	19	17	GAGGU	5																BSU39020	1	5	17	18	AGGAG	5
BSU38810	1	2	15	17	AAAGG	5																BSU39050	1	3	15	18	AAAGG	5
BSU39020	1	4	17	17	AGGAG	5																BSU39180	1	5	17	18	AGGAG	5
BSU39050	1	2	15	17	AAAGG	5																BSU39610	1	6	18	18	GGAGG	5
BSU39180	1	4	17	17	AGGAG	5																BSU39790	1	6	18	18	GGAGG	5
BSU39610	1	5	18	17	GGAGG	5																BSU39920	1	6	18	18	GGAGG	5
BSU39790	1	5	18	17	GGAGG	5																BSU40040	1	2	14	18	GAAAG	5
BSU39920	1	5	18	17	GGAGG	5																BSU40540	1	6	18	18	GGAGG	5
BSU40040	1	1	14	17	GAAAG	5																BSU40570	1	5	17	18	AGGAG	5
BSU40540	1	5	18	17	GGAGG	5																BSU40610	1	4	16	18	AAGGA	5
BSU40570	1	4	17	17	AGGAG	5																BSU40770	1	6	18	18	GGAGG	5
BSU40610	1	3	16	17	AAGGA	5																BSU40880	1	6	18	18	GGAGG	5
BSU40770	1	5	18	17	GGAGG	5																BSU40920	1	5	17	18	AGGAG	5
BSU40880	1	5	18	17	GGAGG	5																BSU40980	1	9	21	18	GGUGA	5
BSU40920	1	4	17	17	AGGAG	5																BSU00070	1	6	18	18	GGAGGU	6
BSU40980	1	8	21	17	GGUGA	5																BSU00320	1	5	17	18	AGGAGG	6
BSU00070	1	5	18	17	GGAGGU	6																BSU00510	1	6	18	18	GGAGGU	6
BSU00320	1	4	17	17	AGGAGG	6																BSU00580	1	4	16	18	AAGGAG	6
BSU00510	1	5	18	17	GGAGGU	6																BSU00650	1	5	17	18	AGGAGG	6
BSU00580	1	3	16	17	AAGGAG	6																BSU00880	1	5	17	18	AGGAGG	6
BSU00650	1	4	17	17	AGGAGG	6																BSU00910	1	1	13	18	AGAAAG	6
BSU00880	1	4	17	17	AGGAGG	6																BSU01200	1	6	18	18	GGAGGU	6
BSU00910	1	0	13	17	AGAAAG	6																BSU01210	1	5	17	18	AGGAGG	6
BSU01200	1	5	18	17	GGAGGU	6																BSU01740	1	9	21	18	GGUGAU	6
BSU01210	1	4	17	17	AGGAGG	6																BSU02070	1	2	14	18	GAAAGG	6
BSU01740	1	8	21	17	GGUGAU	6																BSU02120	1	2	14	18	GAAAGG	6
BSU02070	1	1	14	17	GAAAGG	6																BSU02230	1	5	17	18	AGGAGG	6
BSU02120	1	1	14	17	GAAAGG	6																BSU02470	1	2	14	18	GAAAGG	6
BSU02160	1	0	13	17	AGAAAG	6																BSU02570	1	4	16	18	AAGGAG	6
BSU02230	1	4	17	17	AGGAGG	6																BSU02630	1	4	16	18	AAGGAG	6
BSU02470	1	1	14	17	GAAAGG	6																BSU02690	1	4	16	18	AAGGAG	6
BSU02570	1	3	16	17	AAGGAG	6																BSU02710	1	4	16	18	AAGGAG	6
BSU02630	1	3	16	17	AAGGAG	6																BSU02800	1	2	14	18	GAAAGG	6
BSU02690	1	3	16	17	AAGGAG	6																BSU02920	1	5	17	18	AGGAGG	6
BSU02710	1	3	16	17	AAGGAG	6																BSU03040	1	4	16	18	AAGGAG	6
BSU02800	1	1	14	17	GAAAGG	6																BSU03240	1	9	21	18	GGUGAU	6
BSU02920	1	4	17	17	AGGAGG	6																BSU03250	1	6	18	18	GGAGGU	6
BSU03040	1	3	16	17	AAGGAG	6																BSU03290	1	5	17	18	AGGAGG	6
BSU03240	1	8	21	17	GGUGAU	6																BSU03810	1	4	16	18	AAGGAG	6
BSU03250	1	5	18	17	GGAGGU	6																BSU03940	1	4	16	18	AAGGAG	6
BSU03290	1	4	17	17	AGGAGG	6																BSU05250	1	7	19	18	GAGGUG	6
BSU03730	1	0	13	17	AGAAAG	6																BSU05550	1	4	16	18	AAGGAG	6
BSU03810	1	3	16	17	AAGGAG	6																BSU05750	1	5	17	18	AGGAGG	6
BSU03940	1	3	16	17	AAGGAG	6																BSU05930	1	9	21	18	GGUGAU	6
BSU05250	1	6	19	17	GAGGUG	6																BSU06060	1	9	21	18	GGUGAU	6
BSU05550	1	3	16	17	AAGGAG	6																BSU06960	1	7	19	18	GAGGUG	6
BSU05750	1	4	17	17	AGGAGG	6																BSU07120	1	5	17	18	AGGAGG	6
BSU05930	1	8	21	17	GGUGAU	6																BSU07160	1	6	18	18	GGAGGU	6
BSU06060	1	8	21	17	GGUGAU	6																BSU07260	1	1	13	18	AGAAAG	6
BSU06960	1	6	19	17	GAGGUG	6																BSU07420	1	7	19	18	GAGGUG	6
BSU07120	1	4	17	17	AGGAGG	6																BSU07720	1	0	12	18	UAGAAA	6
BSU07160	1	5	18	17	GGAGGU	6																BSU07750	1	9	21	18	GGUGAU	6
BSU07260	1	0	13	17	AGAAAG	6																BSU07840	1	2	14	18	GAAAGG	6
BSU07420	1	6	19	17	GAGGUG	6																BSU07980	1	4	16	18	AAGGAG	6
BSU07750	1	8	21	17	GGUGAU	6																BSU08250	1	5	17	18	AGGAGG	6
BSU07840	1	1	14	17	GAAAGG	6																BSU08320	1	5	17	18	AGGAGG	6
BSU07980	1	3	16	17	AAGGAG	6																BSU08370	1	1	13	18	AGAAAG	6
BSU08250	1	4	17	17	AGGAGG	6																BSU08380	1	5	17	18	AGGAGG	6
BSU08320	1	4	17	17	AGGAGG	6																BSU08720	1	6	18	18	GGAGGU	6
BSU08370	1	0	13	17	AGAAAG	6																BSU08950	1	5	17	18	AGGAGG	6
BSU08380	1	4	17	17	AGGAGG	6																BSU09030	1	4	16	18	AAGGAG	6
BSU08720	1	5	18	17	GGAGGU	6																BSU09050	1	6	18	18	GGAGGU	6
BSU08950	1	4	17	17	AGGAGG	6																BSU09060	1	7	19	18	GAGGUG	6
BSU09030	1	3	16	17	AAGGAG	6																BSU09100	1	5	17	18	AGGAGG	6
BSU09050	1	5	18	17	GGAGGU	6																BSU09230	1	2	14	18	GAAAGG	6
BSU09060	1	6	19	17	GAGGUG	6																BSU09500	1	7	19	18	GAGGUG	6
BSU09100	1	4	17	17	AGGAGG	6																BSU09990	1	8	20	18	AGGUGA	6
BSU09230	1	1	14	17	GAAAGG	6																BSU10120	1	2	14	18	GAAAGG	6
BSU09500	1	6	19	17	GAGGUG	6																BSU10170	1	4	16	18	AAGGAG	6
BSU09980	1	0	13	17	AGAAAG	6																BSU10260	1	5	17	18	AGGAGG	6
BSU09990	1	7	20	17	AGGUGA	6																BSU10580	1	2	14	18	GAAAGG	6
BSU10120	1	1	14	17	GAAAGG	6																BSU10650	1	5	17	18	AGGAGG	6
BSU10170	1	3	16	17	AAGGAG	6																BSU10720	1	3	15	18	AAAGGA	6
BSU10260	1	4	17	17	AGGAGG	6																BSU10890	1	3	15	18	AAAGGA	6
BSU10580	1	1	14	17	GAAAGG	6																BSU11020	1	6	18	18	GGAGGU	6
BSU10650	1	4	17	17	AGGAGG	6																BSU11055	1	10	22	18	GUGAUC	6
BSU10720	1	2	15	17	AAAGGA	6																BSU11090	1	5	17	18	AGGAGG	6
BSU10890	1	2	15	17	AAAGGA	6																BSU11250	1	3	15	18	AAAGGA	6
BSU11020	1	5	18	17	GGAGGU	6																BSU11270	1	7	19	18	GAGGUG	6
BSU11055	1	9	22	17	GUGAUC	6																BSU11350	1	5	17	18	AGGAGG	6
BSU11090	1	4	17	17	AGGAGG	6																BSU12150	1	5	17	18	AGGAGG	6
BSU11250	1	2	15	17	AAAGGA	6																BSU12200	1	4	16	18	AAGGAG	6
BSU11270	1	6	19	17	GAGGUG	6																BSU12350	1	7	19	18	GAGGUG	6
BSU11350	1	4	17	17	AGGAGG	6																BSU12500	1	2	14	18	GAAAGG	6
BSU12150	1	4	17	17	AGGAGG	6																BSU12519	1	10	22	18	GUGAUC	6
BSU12200	1	3	16	17	AAGGAG	6																BSU12810	1	4	16	18	AAGGAG	6
BSU12350	1	6	19	17	GAGGUG	6																BSU12890	1	5	17	18	AGGAGG	6
BSU12500	1	1	14	17	GAAAGG	6																BSU13130	1	5	17	18	AGGAGG	6
BSU12519	1	9	22	17	GUGAUC	6																BSU13170	1	5	17	18	AGGAGG	6
BSU12810	1	3	16	17	AAGGAG	6																BSU13360	1	8	20	18	AGGUGA	6
BSU12890	1	4	17	17	AGGAGG	6																BSU13600	1	2	14	18	GAAAGG	6
BSU13130	1	4	17	17	AGGAGG	6																BSU14150	1	9	21	18	GGUGAU	6
BSU13170	1	4	17	17	AGGAGG	6																BSU14190	1	5	17	18	AGGAGG	6
BSU13360	1	7	20	17	AGGUGA	6																BSU14280	1	5	17	18	AGGAGG	6
BSU13600	1	1	14	17	GAAAGG	6																BSU14410	1	5	17	18	AGGAGG	6
BSU14150	1	8	21	17	GGUGAU	6																BSU14640	1	4	16	18	AAGGAG	6
BSU14190	1	4	17	17	AGGAGG	6																BSU14740	1	5	17	18	AGGAGG	6
BSU14280	1	4	17	17	AGGAGG	6																BSU14810	1	5	17	18	AGGAGG	6
BSU14410	1	4	17	17	AGGAGG	6																BSU14960	1	9	21	18	GGUGAU	6
BSU14640	1	3	16	17	AAGGAG	6																BSU15250	1	3	15	18	AAAGGA	6
BSU14740	1	4	17	17	AGGAGG	6																BSU15290	1	5	17	18	AGGAGG	6
BSU14810	1	4	17	17	AGGAGG	6																BSU15360	1	3	15	18	AAAGGA	6
BSU14960	1	8	21	17	GGUGAU	6																BSU15370	1	2	14	18	GAAAGG	6
BSU15250	1	2	15	17	AAAGGA	6																BSU15550	1	4	16	18	AAGGAG	6
BSU15290	1	4	17	17	AGGAGG	6																BSU15820	1	5	17	18	AGGAGG	6
BSU15360	1	2	15	17	AAAGGA	6																BSU15840	1	5	17	18	AGGAGG	6
BSU15370	1	1	14	17	GAAAGG	6																BSU16090	1	5	17	18	AGGAGG	6
BSU15550	1	3	16	17	AAGGAG	6																BSU16420	1	5	17	18	AGGAGG	6
BSU15820	1	4	17	17	AGGAGG	6																BSU16490	1	5	17	18	AGGAGG	6
BSU15840	1	4	17	17	AGGAGG	6																BSU16710	1	5	17	18	AGGAGG	6
BSU16090	1	4	17	17	AGGAGG	6																BSU16750	1	4	16	18	AAGGAG	6
BSU16420	1	4	17	17	AGGAGG	6																BSU17260	1	5	17	18	AGGAGG	6
BSU16490	1	4	17	17	AGGAGG	6																BSU18020	1	5	17	18	AGGAGG	6
BSU16710	1	4	17	17	AGGAGG	6																BSU18150	1	4	16	18	AAGGAG	6
BSU16750	1	3	16	17	AAGGAG	6																BSU18490	1	4	16	18	AAGGAG	6
BSU17260	1	4	17	17	AGGAGG	6																BSU18520	1	5	17	18	AGGAGG	6
BSU18020	1	4	17	17	AGGAGG	6																BSU18630	1	5	17	18	AGGAGG	6
BSU18150	1	3	16	17	AAGGAG	6																BSU18810	1	5	17	18	AGGAGG	6
BSU18490	1	3	16	17	AAGGAG	6																BSU18990	1	7	19	18	GAGGUG	6
BSU18520	1	4	17	17	AGGAGG	6																BSU19280	1	3	15	18	AAAGGA	6
BSU18630	1	4	17	17	AGGAGG	6																BSU19530	1	5	17	18	AGGAGG	6
BSU18810	1	4	17	17	AGGAGG	6																BSU19579	1	5	17	18	AGGAGG	6
BSU18990	1	6	19	17	GAGGUG	6																BSU19630	1	5	17	18	AGGAGG	6
BSU19280	1	2	15	17	AAAGGA	6																BSU19690	1	5	17	18	AGGAGG	6
BSU19530	1	4	17	17	AGGAGG	6																BSU19740	1	7	19	18	GAGGUG	6
BSU19579	1	4	17	17	AGGAGG	6																BSU19800	1	5	17	18	AGGAGG	6
BSU19630	1	4	17	17	AGGAGG	6																BSU20010	1	2	14	18	GAAAGG	6
BSU19690	1	4	17	17	AGGAGG	6																BSU20100	1	5	17	18	AGGAGG	6
BSU19740	1	6	19	17	GAGGUG	6																BSU20250	1	6	18	18	GGAGGU	6
BSU19800	1	4	17	17	AGGAGG	6																BSU20650	1	1	13	18	AGAAAG	6
BSU20010	1	1	14	17	GAAAGG	6																BSU20690	1	5	17	18	AGGAGG	6
BSU20100	1	4	17	17	AGGAGG	6																BSU21170	1	5	17	18	AGGAGG	6
BSU20250	1	5	18	17	GGAGGU	6																BSU21220	1	5	17	18	AGGAGG	6
BSU20650	1	0	13	17	AGAAAG	6																BSU21370	1	5	17	18	AGGAGG	6
BSU20690	1	4	17	17	AGGAGG	6																BSU21460	1	4	16	18	AAGGAG	6
BSU21170	1	4	17	17	AGGAGG	6																BSU21740	1	4	16	18	AAGGAG	6
BSU21220	1	4	17	17	AGGAGG	6																BSU21900	1	5	17	18	AGGAGG	6
BSU21370	1	4	17	17	AGGAGG	6																BSU22170	1	9	21	18	GGUGAU	6
BSU21410	1	3	16	17	AAGGAG	6																BSU22200	1	2	14	18	GAAAGG	6
BSU21460	1	3	16	17	AAGGAG	6																BSU22320	1	2	14	18	GAAAGG	6
BSU21570	1	0	13	17	AGAAAG	6																BSU22350	1	7	19	18	GAGGUG	6
BSU21740	1	3	16	17	AAGGAG	6																BSU22380	1	8	20	18	AGGUGA	6
BSU21900	1	4	17	17	AGGAGG	6																BSU22430	1	5	17	18	AGGAGG	6
BSU22170	1	8	21	17	GGUGAU	6																BSU22450	1	10	22	18	GUGAUC	6
BSU22200	1	1	14	17	GAAAGG	6																BSU22580	1	5	17	18	AGGAGG	6
BSU22320	1	1	14	17	GAAAGG	6																BSU22680	1	4	16	18	AAGGAG	6
BSU22350	1	6	19	17	GAGGUG	6																BSU22970	1	5	17	18	AGGAGG	6
BSU22380	1	7	20	17	AGGUGA	6																BSU23000	1	5	17	18	AGGAGG	6
BSU22430	1	4	17	17	AGGAGG	6																BSU23170	1	8	20	18	AGGUGA	6
BSU22450	1	9	22	17	GUGAUC	6																BSU23300	1	6	18	18	GGAGGU	6
BSU22580	1	4	17	17	AGGAGG	6																BSU23360	1	1	13	18	AGAAAG	6
BSU22680	1	3	16	17	AAGGAG	6																BSU23380	1	1	13	18	AGAAAG	6
BSU22970	1	4	17	17	AGGAGG	6																BSU23520	1	5	17	18	AGGAGG	6
BSU23000	1	4	17	17	AGGAGG	6																BSU23540	1	10	22	18	GUGAUC	6
BSU23170	1	7	20	17	AGGUGA	6																BSU24080	1	5	17	18	AGGAGG	6
BSU23300	1	5	18	17	GGAGGU	6																BSU24200	1	7	19	18	GAGGUG	6
BSU23360	1	0	13	17	AGAAAG	6																BSU24250	1	7	19	18	GAGGUG	6
BSU23380	1	0	13	17	AGAAAG	6																BSU24310	1	5	17	18	AGGAGG	6
BSU23520	1	4	17	17	AGGAGG	6																BSU24670	1	5	17	18	AGGAGG	6
BSU23540	1	9	22	17	GUGAUC	6																BSU25569	1	5	17	18	AGGAGG	6
BSU24080	1	4	17	17	AGGAGG	6																BSU25730	1	5	17	18	AGGAGG	6
BSU24200	1	6	19	17	GAGGUG	6																BSU26230	1	6	18	18	GGAGGU	6
BSU24250	1	6	19	17	GAGGUG	6																BSU26320	1	5	17	18	AGGAGG	6
BSU24310	1	4	17	17	AGGAGG	6																BSU26640	1	9	21	18	GGUGAU	6
BSU24670	1	4	17	17	AGGAGG	6																BSU26760	1	5	17	18	AGGAGG	6
BSU25569	1	4	17	17	AGGAGG	6																BSU26810	1	1	13	18	AGAAAG	6
BSU25730	1	4	17	17	AGGAGG	6																BSU27020	1	5	17	18	AGGAGG	6
BSU26230	1	5	18	17	GGAGGU	6																BSU27230	1	5	17	18	AGGAGG	6
BSU26320	1	4	17	17	AGGAGG	6																BSU27410	1	5	17	18	AGGAGG	6
BSU26640	1	8	21	17	GGUGAU	6																BSU27820	1	8	20	18	AGGUGA	6
BSU26760	1	4	17	17	AGGAGG	6																BSU27870	1	5	17	18	AGGAGG	6
BSU26810	1	0	13	17	AGAAAG	6																BSU28010	1	5	17	18	AGGAGG	6
BSU27020	1	4	17	17	AGGAGG	6																BSU28099	1	5	17	18	AGGAGG	6
BSU27230	1	4	17	17	AGGAGG	6																BSU28210	1	5	17	18	AGGAGG	6
BSU27410	1	4	17	17	AGGAGG	6																BSU28250	1	4	16	18	AAGGAG	6
BSU27820	1	7	20	17	AGGUGA	6																BSU28330	1	5	17	18	AGGAGG	6
BSU27870	1	4	17	17	AGGAGG	6																BSU28380	1	5	17	18	AGGAGG	6
BSU28010	1	4	17	17	AGGAGG	6																BSU28840	1	3	15	18	AAAGGA	6
BSU28099	1	4	17	17	AGGAGG	6																BSU29090	1	5	17	18	AGGAGG	6
BSU28210	1	4	17	17	AGGAGG	6																BSU29210	1	6	18	18	GGAGGU	6
BSU28250	1	3	16	17	AAGGAG	6																BSU29400	1	5	17	18	AGGAGG	6
BSU28330	1	4	17	17	AGGAGG	6																BSU29420	1	6	18	18	GGAGGU	6
BSU28380	1	4	17	17	AGGAGG	6																BSU29460	1	7	19	18	GAGGUG	6
BSU28840	1	2	15	17	AAAGGA	6																BSU29630	1	4	16	18	AAGGAG	6
BSU29090	1	4	17	17	AGGAGG	6																BSU29770	1	5	17	18	AGGAGG	6
BSU29210	1	5	18	17	GGAGGU	6																BSU29790	1	6	18	18	GGAGGU	6
BSU29400	1	4	17	17	AGGAGG	6																BSU29860	1	0	12	18	UAGAAA	6
BSU29420	1	5	18	17	GGAGGU	6																BSU30120	1	2	14	18	GAAAGG	6
BSU29460	1	6	19	17	GAGGUG	6																BSU30240	1	2	14	18	GAAAGG	6
BSU29630	1	3	16	17	AAGGAG	6																BSU30250	1	9	21	18	GGUGAU	6
BSU29770	1	4	17	17	AGGAGG	6																BSU30470	1	5	17	18	AGGAGG	6
BSU29790	1	5	18	17	GGAGGU	6																BSU30560	1	3	15	18	AAAGGA	6
BSU30120	1	1	14	17	GAAAGG	6																BSU30570	1	2	14	18	GAAAGG	6
BSU30240	1	1	14	17	GAAAGG	6																BSU30750	1	4	16	18	AAGGAG	6
BSU30250	1	8	21	17	GGUGAU	6																BSU30940	1	4	16	18	AAGGAG	6
BSU30460	1	0	13	17	AGAAAG	6																BSU31000	1	2	14	18	GAAAGG	6
BSU30470	1	4	17	17	AGGAGG	6																BSU31030	1	5	17	18	AGGAGG	6
BSU30560	1	2	15	17	AAAGGA	6																BSU31260	1	4	16	18	AAGGAG	6
BSU30570	1	1	14	17	GAAAGG	6																BSU31360	1	6	18	18	GGAGGU	6
BSU30750	1	3	16	17	AAGGAG	6																BSU31640	1	4	16	18	AAGGAG	6
BSU30940	1	3	16	17	AAGGAG	6																BSU31730	1	7	19	18	GAGGUG	6
BSU31000	1	1	14	17	GAAAGG	6																BSU32630	1	0	12	18	UAGAAA	6
BSU31030	1	4	17	17	AGGAGG	6																BSU32710	1	6	18	18	GGAGGU	6
BSU31260	1	3	16	17	AAGGAG	6																BSU32910	1	4	16	18	AAGGAG	6
BSU31360	1	5	18	17	GGAGGU	6																BSU33190	1	3	15	18	AAAGGA	6
BSU31640	1	3	16	17	AAGGAG	6																BSU33250	1	4	16	18	AAGGAG	6
BSU31730	1	6	19	17	GAGGUG	6																BSU33280	1	1	13	18	AGAAAG	6
BSU32710	1	5	18	17	GGAGGU	6																BSU33330	1	6	18	18	GGAGGU	6
BSU32910	1	3	16	17	AAGGAG	6																BSU33480	1	7	19	18	GAGGUG	6
BSU33190	1	2	15	17	AAAGGA	6																BSU33520	1	7	19	18	GAGGUG	6
BSU33250	1	3	16	17	AAGGAG	6																BSU33540	1	2	14	18	GAAAGG	6
BSU33280	1	0	13	17	AGAAAG	6																BSU33550	1	3	15	18	AAAGGA	6
BSU33330	1	5	18	17	GGAGGU	6																BSU34020	1	5	17	18	AGGAGG	6
BSU33480	1	6	19	17	GAGGUG	6																BSU34160	1	2	14	18	GAAAGG	6
BSU33510	1	4	17	17	AGGAGG	6																BSU34310	1	3	15	18	AAAGGA	6
BSU33520	1	6	19	17	GAGGUG	6																BSU34750	1	7	19	18	GAGGUG	6
BSU33540	1	1	14	17	GAAAGG	6																BSU34790	1	4	16	18	AAGGAG	6
BSU33550	1	2	15	17	AAAGGA	6																BSU34820	1	5	17	18	AGGAGG	6
BSU34020	1	4	17	17	AGGAGG	6																BSU34880	1	8	20	18	AGGUGA	6
BSU34160	1	1	14	17	GAAAGG	6																BSU34890	1	2	14	18	GAAAGG	6
BSU34310	1	2	15	17	AAAGGA	6																BSU35180	1	5	17	18	AGGAGG	6
BSU34750	1	6	19	17	GAGGUG	6																BSU35380	1	3	15	18	AAAGGA	6
BSU34790	1	3	16	17	AAGGAG	6																BSU35440	1	4	16	18	AAGGAG	6
BSU34820	1	4	17	17	AGGAGG	6																BSU35570	1	2	14	18	GAAAGG	6
BSU34880	1	7	20	17	AGGUGA	6																BSU35700	1	4	16	18	AAGGAG	6
BSU34890	1	1	14	17	GAAAGG	6																BSU35730	1	2	14	18	GAAAGG	6
BSU35180	1	4	17	17	AGGAGG	6																BSU35960	1	5	17	18	AGGAGG	6
BSU35380	1	2	15	17	AAAGGA	6																BSU36010	1	4	16	18	AAGGAG	6
BSU35440	1	3	16	17	AAGGAG	6																BSU36050	1	5	17	18	AGGAGG	6
BSU35570	1	1	14	17	GAAAGG	6																BSU36090	1	5	17	18	AGGAGG	6
BSU35700	1	3	16	17	AAGGAG	6																BSU36470	1	2	14	18	GAAAGG	6
BSU35730	1	1	14	17	GAAAGG	6																BSU37320	1	2	14	18	GAAAGG	6
BSU35960	1	4	17	17	AGGAGG	6																BSU37340	1	3	15	18	AAAGGA	6
BSU36010	1	3	16	17	AAGGAG	6																BSU37440	1	3	15	18	AAAGGA	6
BSU36050	1	4	17	17	AGGAGG	6																BSU37450	1	3	15	18	AAAGGA	6
BSU36090	1	4	17	17	AGGAGG	6																BSU37500	1	2	14	18	GAAAGG	6
BSU36470	1	1	14	17	GAAAGG	6																BSU37770	1	5	17	18	AGGAGG	6
BSU36810	1	4	17	17	AGGAGG	6																BSU38770	1	6	18	18	GGAGGU	6
BSU37320	1	1	14	17	GAAAGG	6																BSU38850	1	5	17	18	AGGAGG	6
BSU37340	1	2	15	17	AAAGGA	6																BSU38980	1	2	14	18	GAAAGG	6
BSU37440	1	2	15	17	AAAGGA	6																BSU39040	1	4	16	18	AAGGAG	6
BSU37450	1	2	15	17	AAAGGA	6																BSU39060	1	6	18	18	GGAGGU	6
BSU37500	1	1	14	17	GAAAGG	6																BSU39250	1	2	14	18	GAAAGG	6
BSU37770	1	4	17	17	AGGAGG	6																BSU39770	1	4	16	18	AAGGAG	6
BSU38770	1	5	18	17	GGAGGU	6																BSU40050	1	8	20	18	AGGUGA	6
BSU38850	1	4	17	17	AGGAGG	6																BSU40240	1	6	18	18	GGAGGU	6
BSU38980	1	1	14	17	GAAAGG	6																BSU40760	1	3	15	18	AAAGGA	6
BSU39040	1	3	16	17	AAGGAG	6																BSU40970	1	8	20	18	AGGUGA	6
BSU39060	1	5	18	17	GGAGGU	6																BSU00050	1	7	19	18	GAGGUGA	7
BSU39250	1	1	14	17	GAAAGG	6																BSU00130	1	3	15	18	AAAGGAG	7
BSU39770	1	3	16	17	AAGGAG	6																BSU00140	1	3	15	18	AAAGGAG	7
BSU40050	1	7	20	17	AGGUGA	6																BSU00380	1	5	17	18	AGGAGGU	7
BSU40240	1	5	18	17	GGAGGU	6																BSU00710	1	5	17	18	AGGAGGU	7
BSU40760	1	2	15	17	AAAGGA	6																BSU01710	1	4	16	18	AAGGAGG	7
BSU40970	1	7	20	17	AGGUGA	6																BSU01910	1	5	17	18	AGGAGGU	7
BSU00050	1	6	19	17	GAGGUGA	7																BSU02080	1	1	13	18	AGAAAGG	7
BSU00130	1	2	15	17	AAAGGAG	7																BSU02130	1	4	16	18	AAGGAGG	7
BSU00140	1	2	15	17	AAAGGAG	7																BSU02160	1	0	12	18	UAGAAAG	7
BSU00380	1	4	17	17	AGGAGGU	7																BSU02210	1	3	15	18	AAAGGAG	7
BSU00710	1	4	17	17	AGGAGGU	7																BSU02310	1	3	15	18	AAAGGAG	7
BSU01710	1	3	16	17	AAGGAGG	7																BSU02480	1	3	15	18	AAAGGAG	7
BSU01910	1	4	17	17	AGGAGGU	7																BSU02650	1	3	15	18	AAAGGAG	7
BSU02080	1	0	13	17	AGAAAGG	7																BSU02770	1	3	15	18	AAAGGAG	7
BSU02130	1	3	16	17	AAGGAGG	7																BSU02820	1	4	16	18	AAGGAGG	7
BSU02210	1	2	15	17	AAAGGAG	7																BSU03100	1	6	18	18	GGAGGUG	7
BSU02310	1	2	15	17	AAAGGAG	7																BSU03210	1	3	15	18	AAAGGAG	7
BSU02480	1	2	15	17	AAAGGAG	7																BSU03680	1	4	16	18	AAGGAGG	7
BSU02650	1	2	15	17	AAAGGAG	7																BSU03730	1	0	12	18	UAGAAAG	7
BSU02770	1	2	15	17	AAAGGAG	7																BSU03820	1	3	15	18	AAAGGAG	7
BSU02820	1	3	16	17	AAGGAGG	7																BSU04240	1	4	16	18	AAGGAGG	7
BSU03100	1	5	18	17	GGAGGUG	7																BSU04280	1	2	14	18	GAAAGGA	7
BSU03210	1	2	15	17	AAAGGAG	7																BSU04380	1	3	15	18	AAAGGAG	7
BSU03680	1	3	16	17	AAGGAGG	7																BSU04430	1	3	15	18	AAAGGAG	7
BSU03820	1	2	15	17	AAAGGAG	7																BSU04700	1	5	17	18	AGGAGGU	7
BSU04240	1	3	16	17	AAGGAGG	7																BSU04920	1	5	17	18	AGGAGGU	7
BSU04280	1	1	14	17	GAAAGGA	7																BSU05040	1	7	19	18	GAGGUGA	7
BSU04380	1	2	15	17	AAAGGAG	7																BSU05070	1	7	19	18	GAGGUGA	7
BSU04430	1	2	15	17	AAAGGAG	7																BSU05100	1	4	16	18	AAGGAGG	7
BSU04700	1	4	17	17	AGGAGGU	7																BSU05330	1	4	16	18	AAGGAGG	7
BSU04920	1	4	17	17	AGGAGGU	7																BSU05340	1	4	16	18	AAGGAGG	7
BSU05040	1	6	19	17	GAGGUGA	7																BSU05780	1	7	19	18	GAGGUGA	7
BSU05070	1	6	19	17	GAGGUGA	7																BSU05870	1	6	18	18	GGAGGUG	7
BSU05100	1	3	16	17	AAGGAGG	7																BSU06210	1	1	13	18	AGAAAGG	7
BSU05330	1	3	16	17	AAGGAGG	7																BSU06430	1	0	12	18	UAGAAAG	7
BSU05340	1	3	16	17	AAGGAGG	7																BSU06500	1	3	15	18	AAAGGAG	7
BSU05780	1	6	19	17	GAGGUGA	7																BSU06540	1	3	15	18	AAAGGAG	7
BSU05870	1	5	18	17	GGAGGUG	7																BSU06830	1	4	16	18	AAGGAGG	7
BSU06210	1	0	13	17	AGAAAGG	7																BSU07000	1	3	15	18	AAAGGAG	7
BSU06500	1	2	15	17	AAAGGAG	7																BSU07080	1	1	13	18	AGAAAGG	7
BSU06540	1	2	15	17	AAAGGAG	7																BSU07320	1	4	16	18	AAGGAGG	7
BSU06830	1	3	16	17	AAGGAGG	7																BSU07440	1	6	18	18	GGAGGUG	7
BSU07000	1	2	15	17	AAAGGAG	7																BSU07620	1	6	18	18	GGAGGUG	7
BSU07080	1	0	13	17	AGAAAGG	7																BSU07680	1	5	17	18	AGGAGGU	7
BSU07320	1	3	16	17	AAGGAGG	7																BSU07735	1	7	19	18	GAGGUGA	7
BSU07440	1	5	18	17	GGAGGUG	7																BSU08300	1	3	15	18	AAAGGAG	7
BSU07620	1	5	18	17	GGAGGUG	7																BSU08980	1	4	16	18	AAGGAGG	7
BSU07680	1	4	17	17	AGGAGGU	7																BSU09300	1	4	16	18	AAGGAGG	7
BSU07735	1	6	19	17	GAGGUGA	7																BSU09730	1	5	17	18	AGGAGGU	7
BSU08300	1	2	15	17	AAAGGAG	7																BSU09890	1	4	16	18	AAGGAGG	7
BSU08980	1	3	16	17	AAGGAGG	7																BSU09980	1	0	12	18	UAGAAAG	7
BSU09300	1	3	16	17	AAGGAGG	7																BSU10030	1	4	16	18	AAGGAGG	7
BSU09730	1	4	17	17	AGGAGGU	7																BSU10320	1	3	15	18	AAAGGAG	7
BSU09890	1	3	16	17	AAGGAGG	7																BSU10400	1	3	15	18	AAAGGAG	7
BSU10030	1	3	16	17	AAGGAGG	7																BSU10430	1	3	15	18	AAAGGAG	7
BSU10320	1	2	15	17	AAAGGAG	7																BSU10470	1	0	12	18	UAGAAAG	7
BSU10400	1	2	15	17	AAAGGAG	7																BSU10740	1	4	16	18	AAGGAGG	7
BSU10430	1	2	15	17	AAAGGAG	7																BSU11560	1	3	15	18	AAAGGAG	7
BSU10740	1	3	16	17	AAGGAGG	7																BSU11630	1	4	16	18	AAGGAGG	7
BSU11560	1	2	15	17	AAAGGAG	7																BSU12050	1	3	15	18	AAAGGAG	7
BSU11630	1	3	16	17	AAGGAGG	7																BSU12280	1	3	15	18	AAAGGAG	7
BSU12050	1	2	15	17	AAAGGAG	7																BSU12320	1	4	16	18	AAGGAGG	7
BSU12280	1	2	15	17	AAAGGAG	7																BSU12340	1	6	18	18	GGAGGUG	7
BSU12320	1	3	16	17	AAGGAGG	7																BSU12720	1	3	15	18	AAAGGAG	7
BSU12340	1	5	18	17	GGAGGUG	7																BSU12760	1	5	17	18	AGGAGGU	7
BSU12720	1	2	15	17	AAAGGAG	7																BSU12950	1	5	17	18	AGGAGGU	7
BSU12760	1	4	17	17	AGGAGGU	7																BSU13000	1	4	16	18	AAGGAGG	7
BSU12950	1	4	17	17	AGGAGGU	7																BSU13390	1	4	16	18	AAGGAGG	7
BSU13000	1	3	16	17	AAGGAGG	7																BSU13520	1	8	20	18	AGGUGAU	7
BSU13390	1	3	16	17	AAGGAGG	7																BSU13770	1	3	15	18	AAAGGAG	7
BSU13520	1	7	20	17	AGGUGAU	7																BSU13820	1	4	16	18	AAGGAGG	7
BSU13770	1	2	15	17	AAAGGAG	7																BSU14090	1	8	20	18	AGGUGAU	7
BSU13820	1	3	16	17	AAGGAGG	7																BSU15060	1	1	13	18	AGAAAGG	7
BSU14090	1	7	20	17	AGGUGAU	7																BSU15420	1	6	18	18	GGAGGUG	7
BSU15060	1	0	13	17	AGAAAGG	7																BSU15600	1	4	16	18	AAGGAGG	7
BSU15420	1	5	18	17	GGAGGUG	7																BSU15830	1	4	16	18	AAGGAGG	7
BSU15600	1	3	16	17	AAGGAGG	7																BSU16500	1	4	16	18	AAGGAGG	7
BSU15830	1	3	16	17	AAGGAGG	7																BSU16990	1	4	16	18	AAGGAGG	7
BSU16500	1	3	16	17	AAGGAGG	7																BSU17290	1	3	15	18	AAAGGAG	7
BSU16990	1	3	16	17	AAGGAGG	7																BSU17340	1	4	16	18	AAGGAGG	7
BSU17290	1	2	15	17	AAAGGAG	7																BSU17390	1	3	15	18	AAAGGAG	7
BSU17340	1	3	16	17	AAGGAGG	7																BSU17910	1	4	16	18	AAGGAGG	7
BSU17390	1	2	15	17	AAAGGAG	7																BSU17920	1	2	14	18	GAAAGGA	7
BSU17910	1	3	16	17	AAGGAGG	7																BSU18070	1	3	15	18	AAAGGAG	7
BSU17920	1	1	14	17	GAAAGGA	7																BSU18240	1	7	19	18	GAGGUGA	7
BSU18070	1	2	15	17	AAAGGAG	7																BSU18260	1	4	16	18	AAGGAGG	7
BSU18240	1	6	19	17	GAGGUGA	7																BSU18770	1	1	13	18	AGAAAGG	7
BSU18260	1	3	16	17	AAGGAGG	7																BSU19040	1	3	15	18	AAAGGAG	7
BSU18770	1	0	13	17	AGAAAGG	7																BSU19300	1	3	15	18	AAAGGAG	7
BSU19040	1	2	15	17	AAAGGAG	7																BSU19550	1	4	16	18	AAGGAGG	7
BSU19300	1	2	15	17	AAAGGAG	7																BSU19940	1	1	13	18	AGAAAGG	7
BSU19550	1	3	16	17	AAGGAGG	7																BSU20040	1	2	14	18	GAAAGGA	7
BSU19940	1	0	13	17	AGAAAGG	7																BSU20130	1	3	15	18	AAAGGAG	7
BSU20040	1	1	14	17	GAAAGGA	7																BSU20550	1	3	15	18	AAAGGAG	7
BSU20130	1	2	15	17	AAAGGAG	7																BSU20560	1	8	20	18	AGGUGAU	7
BSU20550	1	2	15	17	AAAGGAG	7																BSU20700	1	4	16	18	AAGGAGG	7
BSU20560	1	7	20	17	AGGUGAU	7																BSU20830	1	4	16	18	AAGGAGG	7
BSU20700	1	3	16	17	AAGGAGG	7																BSU20930	1	6	18	18	GGAGGUG	7
BSU20830	1	3	16	17	AAGGAGG	7																BSU21150	1	3	15	18	AAAGGAG	7
BSU20930	1	5	18	17	GGAGGUG	7																BSU21280	1	4	16	18	AAGGAGG	7
BSU21150	1	2	15	17	AAAGGAG	7																BSU21320	1	4	16	18	AAGGAGG	7
BSU21280	1	3	16	17	AAGGAGG	7																BSU21570	1	0	12	18	UAGAAAG	7
BSU21320	1	3	16	17	AAGGAGG	7																BSU21910	1	6	18	18	GGAGGUG	7
BSU21910	1	5	18	17	GGAGGUG	7																BSU22060	1	5	17	18	AGGAGGU	7
BSU22060	1	4	17	17	AGGAGGU	7																BSU22849	1	8	20	18	AGGUGAU	7
BSU22849	1	7	20	17	AGGUGAU	7																BSU22900	1	6	18	18	GGAGGUG	7
BSU22900	1	5	18	17	GGAGGUG	7																BSU23050	1	3	15	18	AAAGGAG	7
BSU23050	1	2	15	17	AAAGGAG	7																BSU23328	1	3	15	18	AAAGGAG	7
BSU23328	1	2	15	17	AAAGGAG	7																BSU23470	1	4	16	18	AAGGAGG	7
BSU23470	1	3	16	17	AAGGAGG	7																BSU23870	1	3	15	18	AAAGGAG	7
BSU23870	1	2	15	17	AAAGGAG	7																BSU24170	1	7	19	18	GAGGUGA	7
BSU24170	1	6	19	17	GAGGUGA	7																BSU24180	1	7	19	18	GAGGUGA	7
BSU24180	1	6	19	17	GAGGUGA	7																BSU24380	1	4	16	18	AAGGAGG	7
BSU24380	1	3	16	17	AAGGAGG	7																BSU25000	1	8	20	18	AGGUGAU	7
BSU25000	1	7	20	17	AGGUGAU	7																BSU25020	1	4	16	18	AAGGAGG	7
BSU25020	1	3	16	17	AAGGAGG	7																BSU25289	1	1	13	18	AGAAAGG	7
BSU25289	1	0	13	17	AGAAAGG	7																BSU25540	1	4	16	18	AAGGAGG	7
BSU25540	1	3	16	17	AAGGAGG	7																BSU25890	1	1	13	18	AGAAAGG	7
BSU25890	1	0	13	17	AGAAAGG	7																BSU25920	1	4	16	18	AAGGAGG	7
BSU25920	1	3	16	17	AAGGAGG	7																BSU26010	1	8	20	18	AGGUGAU	7
BSU26010	1	7	20	17	AGGUGAU	7																BSU26600	1	3	15	18	AAAGGAG	7
BSU26600	1	2	15	17	AAAGGAG	7																BSU26660	1	4	16	18	AAGGAGG	7
BSU26660	1	3	16	17	AAGGAGG	7																BSU27600	1	8	20	18	AGGUGAU	7
BSU27600	1	7	20	17	AGGUGAU	7																BSU27700	1	1	13	18	AGAAAGG	7
BSU27700	1	0	13	17	AGAAAGG	7																BSU28320	1	8	20	18	AGGUGAU	7
BSU28320	1	7	20	17	AGGUGAU	7																BSU28620	1	3	15	18	AAAGGAG	7
BSU28620	1	2	15	17	AAAGGAG	7																BSU28660	1	3	15	18	AAAGGAG	7
BSU28660	1	2	15	17	AAAGGAG	7																BSU28800	1	1	13	18	AGAAAGG	7
BSU28800	1	0	13	17	AGAAAGG	7																BSU28860	1	4	16	18	AAGGAGG	7
BSU28860	1	3	16	17	AAGGAGG	7																BSU28950	1	3	15	18	AAAGGAG	7
BSU28950	1	2	15	17	AAAGGAG	7																BSU29060	1	3	15	18	AAAGGAG	7
BSU29060	1	2	15	17	AAAGGAG	7																BSU29330	1	3	15	18	AAAGGAG	7
BSU29330	1	2	15	17	AAAGGAG	7																BSU29470	1	3	15	18	AAAGGAG	7
BSU29470	1	2	15	17	AAAGGAG	7																BSU29590	1	3	15	18	AAAGGAG	7
BSU29590	1	2	15	17	AAAGGAG	7																BSU30460	1	0	12	18	UAGAAAG	7
BSU30650	1	3	16	17	AAGGAGG	7																BSU30650	1	4	16	18	AAGGAGG	7
BSU30690	1	0	13	17	AGAAAGG	7																BSU30739	1	4	16	18	AAGGAGG	7
BSU30739	1	3	16	17	AAGGAGG	7																BSU30860	1	3	15	18	AAAGGAG	7
BSU30860	1	2	15	17	AAAGGAG	7																BSU31170	1	3	15	18	AAAGGAG	7
BSU31170	1	2	15	17	AAAGGAG	7																BSU31370	1	4	16	18	AAGGAGG	7
BSU31370	1	3	16	17	AAGGAGG	7																BSU31790	1	6	18	18	GGAGGUG	7
BSU31790	1	5	18	17	GGAGGUG	7																BSU31890	1	2	14	18	GAAAGGA	7
BSU31890	1	1	14	17	GAAAGGA	7																BSU32260	1	1	13	18	AGAAAGG	7
BSU32260	1	0	13	17	AGAAAGG	7																BSU32310	1	7	19	18	GAGGUGA	7
BSU32310	1	6	19	17	GAGGUGA	7																BSU32420	1	3	15	18	AAAGGAG	7
BSU32420	1	2	15	17	AAAGGAG	7																BSU32470	1	1	13	18	AGAAAGG	7
BSU32470	1	0	13	17	AGAAAGG	7																BSU32860	1	4	16	18	AAGGAGG	7
BSU32860	1	3	16	17	AAGGAGG	7																BSU33500	1	3	15	18	AAAGGAG	7
BSU33500	1	2	15	17	AAAGGAG	7																BSU33600	1	5	17	18	AGGAGGU	7
BSU33600	1	4	17	17	AGGAGGU	7																BSU33610	1	5	17	18	AGGAGGU	7
BSU33610	1	4	17	17	AGGAGGU	7																BSU33690	1	3	15	18	AAAGGAG	7
BSU33690	1	2	15	17	AAAGGAG	7																BSU33790	1	3	15	18	AAAGGAG	7
BSU33790	1	2	15	17	AAAGGAG	7																BSU34030	1	4	16	18	AAGGAGG	7
BSU34030	1	3	16	17	AAGGAGG	7																BSU34220	1	7	19	18	GAGGUGA	7
BSU34220	1	6	19	17	GAGGUGA	7																BSU34330	1	3	15	18	AAAGGAG	7
BSU34330	1	2	15	17	AAAGGAG	7																BSU34440	1	6	18	18	GGAGGUG	7
BSU34440	1	5	18	17	GGAGGUG	7																BSU34610	1	4	16	18	AAGGAGG	7
BSU34610	1	3	16	17	AAGGAGG	7																BSU35010	1	1	13	18	AGAAAGG	7
BSU35010	1	0	13	17	AGAAAGG	7																BSU35040	1	6	18	18	GGAGGUG	7
BSU35040	1	5	18	17	GGAGGUG	7																BSU35260	1	8	20	18	AGGUGAU	7
BSU35260	1	7	20	17	AGGUGAU	7																BSU35390	1	5	17	18	AGGAGGU	7
BSU35390	1	4	17	17	AGGAGGU	7																BSU35520	1	3	15	18	AAAGGAG	7
BSU35520	1	2	15	17	AAAGGAG	7																BSU35530	1	3	15	18	AAAGGAG	7
BSU35530	1	2	15	17	AAAGGAG	7																BSU35620	1	4	16	18	AAGGAGG	7
BSU35620	1	3	16	17	AAGGAGG	7																BSU35910	1	4	16	18	AAGGAGG	7
BSU35910	1	3	16	17	AAGGAGG	7																BSU35980	1	6	18	18	GGAGGUG	7
BSU35980	1	5	18	17	GGAGGUG	7																BSU36060	1	4	16	18	AAGGAGG	7
BSU36060	1	3	16	17	AAGGAGG	7																BSU36120	1	3	15	18	AAAGGAG	7
BSU36120	1	2	15	17	AAAGGAG	7																BSU36220	1	3	15	18	AAAGGAG	7
BSU36220	1	2	15	17	AAAGGAG	7																BSU36290	1	2	14	18	GAAAGGA	7
BSU36290	1	1	14	17	GAAAGGA	7																BSU36360	1	8	20	18	AGGUGAU	7
BSU36360	1	7	20	17	AGGUGAU	7																BSU36530	1	8	20	18	AGGUGAU	7
BSU36530	1	7	20	17	AGGUGAU	7																BSU36660	1	4	16	18	AAGGAGG	7
BSU36660	1	3	16	17	AAGGAGG	7																BSU37290	1	5	17	18	AGGAGGU	7
BSU37290	1	4	17	17	AGGAGGU	7																BSU37310	1	7	19	18	GAGGUGA	7
BSU37310	1	6	19	17	GAGGUGA	7																BSU37660	1	5	17	18	AGGAGGU	7
BSU37660	1	4	17	17	AGGAGGU	7																BSU37690	1	3	15	18	AAAGGAG	7
BSU37690	1	2	15	17	AAAGGAG	7																BSU37870	1	4	16	18	AAGGAGG	7
BSU37870	1	3	16	17	AAGGAGG	7																BSU38030	1	3	15	18	AAAGGAG	7
BSU38030	1	2	15	17	AAAGGAG	7																BSU38270	1	2	14	18	GAAAGGA	7
BSU38270	1	1	14	17	GAAAGGA	7																BSU39350	1	3	15	18	AAAGGAG	7
BSU39350	1	2	15	17	AAAGGAG	7																BSU39410	1	3	15	18	AAAGGAG	7
BSU39410	1	2	15	17	AAAGGAG	7																BSU40520	1	7	19	18	GAGGUGA	7
BSU40520	1	6	19	17	GAGGUGA	7																BSU00170	1	2	14	18	GAAAGGAG	8
BSU00170	1	1	14	17	GAAAGGAG	8																BSU00830	1	3	15	18	AAAGGAGG	8
BSU00830	1	2	15	17	AAAGGAGG	8																BSU01040	1	5	17	18	AGGAGGUG	8
BSU01040	1	4	17	17	AGGAGGUG	8																BSU01150	1	3	15	18	AAAGGAGG	8
BSU01150	1	2	15	17	AAAGGAGG	8																BSU02200	1	3	15	18	AAAGGAGG	8
BSU02200	1	2	15	17	AAAGGAGG	8																BSU02420	1	7	19	18	GAGGUGAU	8
BSU02420	1	6	19	17	GAGGUGAU	8																BSU02590	1	3	15	18	AAAGGAGG	8
BSU02590	1	2	15	17	AAAGGAGG	8																BSU02600	1	6	18	18	GGAGGUGA	8
BSU02600	1	5	18	17	GGAGGUGA	8																BSU02880	1	1	13	18	AGAAAGGA	8
BSU02880	1	0	13	17	AGAAAGGA	8																BSU03310	1	1	13	18	AGAAAGGA	8
BSU03310	1	0	13	17	AGAAAGGA	8																BSU03910	1	1	13	18	AGAAAGGA	8
BSU03910	1	0	13	17	AGAAAGGA	8																BSU04340	1	3	15	18	AAAGGAGG	8
BSU04340	1	2	15	17	AAAGGAGG	8																BSU05050	1	1	13	18	AGAAAGGA	8
BSU05050	1	0	13	17	AGAAAGGA	8																BSU06150	1	1	13	18	AGAAAGGA	8
BSU06150	1	0	13	17	AGAAAGGA	8																BSU08180	1	4	16	18	AAGGAGGU	8
BSU07870	1	0	13	17	AGAAAGGA	8																BSU08820	1	7	19	18	GAGGUGAU	8
BSU08180	1	3	16	17	AAGGAGGU	8																BSU09150	1	3	15	18	AAAGGAGG	8
BSU08820	1	6	19	17	GAGGUGAU	8																BSU09630	1	3	15	18	AAAGGAGG	8
BSU09150	1	2	15	17	AAAGGAGG	8																BSU10009	1	3	15	18	AAAGGAGG	8
BSU09630	1	2	15	17	AAAGGAGG	8																BSU10180	1	3	15	18	AAAGGAGG	8
BSU10009	1	2	15	17	AAAGGAGG	8																BSU10450	1	3	15	18	AAAGGAGG	8
BSU10180	1	2	15	17	AAAGGAGG	8																BSU10990	1	8	20	18	AGGUGAUC	8
BSU10450	1	2	15	17	AAAGGAGG	8																BSU11220	1	3	15	18	AAAGGAGG	8
BSU10990	1	7	20	17	AGGUGAUC	8																BSU11260	1	3	15	18	AAAGGAGG	8
BSU11220	1	2	15	17	AAAGGAGG	8																BSU11760	1	3	15	18	AAAGGAGG	8
BSU11260	1	2	15	17	AAAGGAGG	8																BSU12110	1	4	16	18	AAGGAGGU	8
BSU11760	1	2	15	17	AAAGGAGG	8																BSU12120	1	5	17	18	AGGAGGUG	8
BSU12110	1	3	16	17	AAGGAGGU	8																BSU13180	1	3	15	18	AAAGGAGG	8
BSU12120	1	4	17	17	AGGAGGUG	8																BSU13620	1	3	15	18	AAAGGAGG	8
BSU13180	1	2	15	17	AAAGGAGG	8																BSU14340	1	4	16	18	AAGGAGGU	8
BSU13620	1	2	15	17	AAAGGAGG	8																BSU14440	1	2	14	18	GAAAGGAG	8
BSU14340	1	3	16	17	AAGGAGGU	8																BSU14520	1	3	15	18	AAAGGAGG	8
BSU14440	1	1	14	17	GAAAGGAG	8																BSU14930	1	6	18	18	GGAGGUGA	8
BSU14520	1	2	15	17	AAAGGAGG	8																BSU17240	1	3	15	18	AAAGGAGG	8
BSU14930	1	5	18	17	GGAGGUGA	8																BSU17280	1	3	15	18	AAAGGAGG	8
BSU17240	1	2	15	17	AAAGGAGG	8																BSU17670	1	3	15	18	AAAGGAGG	8
BSU17280	1	2	15	17	AAAGGAGG	8																BSU17700	1	3	15	18	AAAGGAGG	8
BSU17670	1	2	15	17	AAAGGAGG	8																BSU18669	1	3	15	18	AAAGGAGG	8
BSU17700	1	2	15	17	AAAGGAGG	8																BSU18740	1	7	19	18	GAGGUGAU	8
BSU18669	1	2	15	17	AAAGGAGG	8																BSU19090	1	3	15	18	AAAGGAGG	8
BSU18740	1	6	19	17	GAGGUGAU	8																BSU19150	1	3	15	18	AAAGGAGG	8
BSU19090	1	2	15	17	AAAGGAGG	8																BSU20710	1	3	15	18	AAAGGAGG	8
BSU19150	1	2	15	17	AAAGGAGG	8																BSU20928	1	8	20	18	AGGUGAUC	8
BSU20710	1	2	15	17	AAAGGAGG	8																BSU21690	1	3	15	18	AAAGGAGG	8
BSU20928	1	7	20	17	AGGUGAUC	8																BSU22640	1	1	13	18	AGAAAGGA	8
BSU21690	1	2	15	17	AAAGGAGG	8																BSU23230	1	3	15	18	AAAGGAGG	8
BSU22640	1	0	13	17	AGAAAGGA	8																BSU23420	1	4	16	18	AAGGAGGU	8
BSU23230	1	2	15	17	AAAGGAGG	8																BSU23900	1	2	14	18	GAAAGGAG	8
BSU23420	1	3	16	17	AAGGAGGU	8																BSU24050	1	3	15	18	AAAGGAGG	8
BSU23900	1	1	14	17	GAAAGGAG	8																BSU24130	1	2	14	18	GAAAGGAG	8
BSU24050	1	2	15	17	AAAGGAGG	8																BSU27010	1	1	13	18	AGAAAGGA	8
BSU24130	1	1	14	17	GAAAGGAG	8																BSU27070	1	2	14	18	GAAAGGAG	8
BSU27010	1	0	13	17	AGAAAGGA	8																BSU27560	1	4	16	18	AAGGAGGU	8
BSU27070	1	1	14	17	GAAAGGAG	8																BSU28310	1	3	15	18	AAAGGAGG	8
BSU27560	1	3	16	17	AAGGAGGU	8																BSU28640	1	3	15	18	AAAGGAGG	8
BSU28310	1	2	15	17	AAAGGAGG	8																BSU29230	1	7	19	18	GAGGUGAU	8
BSU28640	1	2	15	17	AAAGGAGG	8																BSU29290	1	2	14	18	GAAAGGAG	8
BSU29230	1	6	19	17	GAGGUGAU	8																BSU29310	1	3	15	18	AAAGGAGG	8
BSU29290	1	1	14	17	GAAAGGAG	8																BSU29530	1	3	15	18	AAAGGAGG	8
BSU29310	1	2	15	17	AAAGGAGG	8																BSU29880	1	1	13	18	AGAAAGGA	8
BSU29530	1	2	15	17	AAAGGAGG	8																BSU30090	1	3	15	18	AAAGGAGG	8
BSU29820	1	0	13	17	AGAAAGGA	8																BSU30690	1	0	12	18	UAGAAAGG	8
BSU29880	1	0	13	17	AGAAAGGA	8																BSU31590	1	2	14	18	GAAAGGAG	8
BSU30090	1	2	15	17	AAAGGAGG	8																BSU31810	1	2	14	18	GAAAGGAG	8
BSU31590	1	1	14	17	GAAAGGAG	8																BSU31830	1	3	15	18	AAAGGAGG	8
BSU31810	1	1	14	17	GAAAGGAG	8																BSU32000	1	1	13	18	AGAAAGGA	8
BSU31830	1	2	15	17	AAAGGAGG	8																BSU32120	1	2	14	18	GAAAGGAG	8
BSU32000	1	0	13	17	AGAAAGGA	8																BSU32340	1	2	14	18	GAAAGGAG	8
BSU32120	1	1	14	17	GAAAGGAG	8																BSU32520	1	3	15	18	AAAGGAGG	8
BSU32340	1	1	14	17	GAAAGGAG	8																BSU32540	1	3	15	18	AAAGGAGG	8
BSU32520	1	2	15	17	AAAGGAGG	8																BSU32570	1	3	15	18	AAAGGAGG	8
BSU32540	1	2	15	17	AAAGGAGG	8																BSU33410	1	3	15	18	AAAGGAGG	8
BSU32570	1	2	15	17	AAAGGAGG	8																BSU34090	1	5	17	18	AGGAGGUG	8
BSU33410	1	2	15	17	AAAGGAGG	8																BSU34560	1	2	14	18	GAAAGGAG	8
BSU34090	1	4	17	17	AGGAGGUG	8																BSU35410	1	1	13	18	AGAAAGGA	8
BSU34430	1	0	13	17	AGAAAGGA	8																BSU36650	1	6	18	18	GGAGGUGA	8
BSU34560	1	1	14	17	GAAAGGAG	8																BSU36730	1	1	13	18	AGAAAGGA	8
BSU35410	1	0	13	17	AGAAAGGA	8																BSU37810	1	2	14	18	GAAAGGAG	8
BSU35940	1	0	13	17	AGAAAGGA	8																BSU38340	1	3	15	18	AAAGGAGG	8
BSU36160	1	0	13	17	AGAAAGGA	8																BSU38890	1	1	13	18	AGAAAGGA	8
BSU36650	1	5	18	17	GGAGGUGA	8																BSU39670	1	3	15	18	AAAGGAGG	8
BSU36730	1	0	13	17	AGAAAGGA	8																BSU40790	1	8	20	18	AGGUGAUC	8
BSU37810	1	1	14	17	GAAAGGAG	8																BSU40820	1	8	20	18	AGGUGAUC	8
BSU38340	1	2	15	17	AAAGGAGG	8																BSU00810	1	2	14	18	GAAAGGAGG	9
BSU38890	1	0	13	17	AGAAAGGA	8																BSU01320	1	1	13	18	AGAAAGGAG	9
BSU39670	1	2	15	17	AAAGGAGG	8																BSU01350	1	4	16	18	AAGGAGGUG	9
BSU40790	1	7	20	17	AGGUGAUC	8																BSU04330	1	3	15	18	AAAGGAGGU	9
BSU40820	1	7	20	17	AGGUGAUC	8																BSU07870	1	0	12	18	UAGAAAGGA	9
BSU00810	1	1	14	17	GAAAGGAGG	9																BSU08580	1	1	13	18	AGAAAGGAG	9
BSU01320	1	0	13	17	AGAAAGGAG	9																BSU11450	1	1	13	18	AGAAAGGAG	9
BSU01350	1	3	16	17	AAGGAGGUG	9																BSU11780	1	1	13	18	AGAAAGGAG	9
BSU04330	1	2	15	17	AAAGGAGGU	9																BSU13610	1	3	15	18	AAAGGAGGU	9
BSU08580	1	0	13	17	AGAAAGGAG	9																BSU16020	1	7	19	18	GAGGUGAUC	9
BSU09250	1	0	13	17	AGAAAGGAG	9																BSU16960	1	5	17	18	AGGAGGUGA	9
BSU11450	1	0	13	17	AGAAAGGAG	9																BSU21030	1	5	17	18	AGGAGGUGA	9
BSU11780	1	0	13	17	AGAAAGGAG	9																BSU22050	1	7	19	18	GAGGUGAUC	9
BSU13610	1	2	15	17	AAAGGAGGU	9																BSU22160	1	7	19	18	GAGGUGAUC	9
BSU16020	1	6	19	17	GAGGUGAUC	9																BSU24390	1	2	14	18	GAAAGGAGG	9
BSU16960	1	4	17	17	AGGAGGUGA	9																BSU24660	1	7	19	18	GAGGUGAUC	9
BSU19259	1	0	13	17	AGAAAGGAG	9																BSU27340	1	3	15	18	AAAGGAGGU	9
BSU21030	1	4	17	17	AGGAGGUGA	9																BSU29820	1	0	12	18	UAGAAAGGA	9
BSU22050	1	6	19	17	GAGGUGAUC	9																BSU30190	1	1	13	18	AGAAAGGAG	9
BSU22160	1	6	19	17	GAGGUGAUC	9																BSU30800	1	3	15	18	AAAGGAGGU	9
BSU23390	1	0	13	17	AGAAAGGAG	9																BSU34430	1	0	12	18	UAGAAAGGA	9
BSU24390	1	1	14	17	GAAAGGAGG	9																BSU35110	1	7	19	18	GAGGUGAUC	9
BSU24660	1	6	19	17	GAGGUGAUC	9																BSU35940	1	0	12	18	UAGAAAGGA	9
BSU27340	1	2	15	17	AAAGGAGGU	9																BSU36160	1	0	12	18	UAGAAAGGA	9
BSU30190	1	0	13	17	AGAAAGGAG	9																BSU36540	1	3	15	18	AAAGGAGGU	9
BSU30800	1	2	15	17	AAAGGAGGU	9																BSU36780	1	1	13	18	AGAAAGGAG	9
BSU35110	1	6	19	17	GAGGUGAUC	9																BSU39270	1	3	15	18	AAAGGAGGU	9
BSU36540	1	2	15	17	AAAGGAGGU	9																BSU00890	1	3	15	18	AAAGGAGGUG	10
BSU36780	1	0	13	17	AGAAAGGAG	9																BSU04830	1	5	17	18	AGGAGGUGAU	10
BSU39270	1	2	15	17	AAAGGAGGU	9																BSU06890	1	1	13	18	AGAAAGGAGG	10
BSU00890	1	2	15	17	AAAGGAGGUG	10																BSU09250	1	0	12	18	UAGAAAGGAG	10
BSU02530	1	0	13	17	AGAAAGGAGG	10																BSU19259	1	0	12	18	UAGAAAGGAG	10
BSU04830	1	4	17	17	AGGAGGUGAU	10																BSU20160	1	4	16	18	AAGGAGGUGA	10
BSU06890	1	0	13	17	AGAAAGGAGG	10																BSU20190	1	3	15	18	AAAGGAGGUG	10
BSU20160	1	3	16	17	AAGGAGGUGA	10																BSU20500	1	5	17	18	AGGAGGUGAU	10
BSU20190	1	2	15	17	AAAGGAGGUG	10																BSU23390	1	0	12	18	UAGAAAGGAG	10
BSU20500	1	4	17	17	AGGAGGUGAU	10																BSU25150	1	2	14	18	GAAAGGAGGU	10
BSU25150	1	1	14	17	GAAAGGAGGU	10																BSU02530	1	0	12	18	UAGAAAGGAGG	11
BSU19270	1	0	13	17	AGAAAGGAGGU	11																BSU19970	1	4	16	18	AAGGAGGUGAU	11
BSU19970	1	3	16	17	AAGGAGGUGAU	11																BSU20850	1	3	15	18	AAAGGAGGUGA	11
BSU20850	1	2	15	17	AAAGGAGGUGA	11																BSU32469	1	3	15	18	AAAGGAGGUGA	11
BSU32469	1	2	15	17	AAAGGAGGUGA	11																BSU19270	1	0	12	18	UAGAAAGGAGGU	12
BSU26050	1	1	14	17	GAAAGGAGGUGA	12																BSU26050	1	2	14	18	GAAAGGAGGUGA	12
BSU00980	1	11	23	18	GAUC	4																BSU00980	1	12	23	19	GAUC	4
BSU02030	1	3	15	18	AAGG	4																BSU02030	1	4	15	19	AAGG	4
BSU04770	1	5	17	18	GGAG	4																BSU04770	1	6	17	19	GGAG	4
BSU05420	1	5	17	18	GGAG	4																BSU05420	1	6	17	19	GGAG	4
BSU05540	1	5	17	18	GGAG	4																BSU05540	1	6	17	19	GGAG	4
BSU05830	1	8	20	18	GGUG	4																BSU05830	1	9	20	19	GGUG	4
BSU06190	1	6	18	18	GAGG	4																BSU06190	1	7	18	19	GAGG	4
BSU07220	1	5	17	18	GGAG	4																BSU07220	1	6	17	19	GGAG	4
BSU08810	1	3	15	18	AAGG	4																BSU10520	1	9	20	19	GGUG	4
BSU10520	1	8	20	18	GGUG	4																BSU16480	1	10	21	19	GUGA	4
BSU10950	1	6	18	18	GAGG	4																BSU20620	1	11	22	19	UGAU	4
BSU16480	1	9	21	18	GUGA	4																BSU20640	1	1	12	19	AGAA	4
BSU17820	1	6	18	18	GAGG	4																BSU21470	1	3	14	19	AAAG	4
BSU19540	1	3	15	18	AAGG	4																BSU22470	1	6	17	19	GGAG	4
BSU20620	1	10	22	18	UGAU	4																BSU22730	1	9	20	19	GGUG	4
BSU20640	1	0	12	18	AGAA	4																BSU24150	1	9	20	19	GGUG	4
BSU21470	1	2	14	18	AAAG	4																BSU24700	1	6	17	19	GGAG	4
BSU21960	1	5	17	18	GGAG	4																BSU25210	1	6	17	19	GGAG	4
BSU22470	1	5	17	18	GGAG	4																BSU30500	1	9	20	19	GGUG	4
BSU22730	1	8	20	18	GGUG	4																BSU31580	1	9	20	19	GGUG	4
BSU24150	1	8	20	18	GGUG	4																BSU31740	1	4	15	19	AAGG	4
BSU24700	1	5	17	18	GGAG	4																BSU31875	1	4	15	19	AAGG	4
BSU25210	1	5	17	18	GGAG	4																BSU32410	1	12	23	19	GAUC	4
BSU30500	1	8	20	18	GGUG	4																BSU33160	1	6	17	19	GGAG	4
BSU31580	1	8	20	18	GGUG	4																BSU33560	1	3	14	19	AAAG	4
BSU31740	1	3	15	18	AAGG	4																BSU34050	1	7	18	19	GAGG	4
BSU31875	1	3	15	18	AAGG	4																BSU35760	1	11	22	19	UGAU	4
BSU32410	1	11	23	18	GAUC	4																BSU36320	1	6	17	19	GGAG	4
BSU33160	1	5	17	18	GGAG	4																BSU36570	1	6	17	19	GGAG	4
BSU33560	1	2	14	18	AAAG	4																BSU37240	1	6	17	19	GGAG	4
BSU34050	1	6	18	18	GAGG	4																BSU37550	1	2	13	19	GAAA	4
BSU35760	1	10	22	18	UGAU	4																BSU37650	1	9	20	19	GGUG	4
BSU36320	1	5	17	18	GGAG	4																BSU39650	1	7	18	19	GAGG	4
BSU36570	1	5	17	18	GGAG	4																BSU40010	1	6	17	19	GGAG	4
BSU37240	1	5	17	18	GGAG	4																BSU40230	1	3	14	19	AAAG	4
BSU37550	1	1	13	18	GAAA	4																BSU00200	1	2	13	19	GAAAG	5
BSU37650	1	8	20	18	GGUG	4																BSU00590	1	5	16	19	AGGAG	5
BSU39650	1	6	18	18	GAGG	4																BSU00780	1	6	17	19	GGAGG	5
BSU40010	1	5	17	18	GGAG	4																BSU00820	1	10	21	19	GUGAU	5
BSU40230	1	2	14	18	AAAG	4																BSU00840	1	9	20	19	GGUGA	5
BSU00200	1	1	13	18	GAAAG	5																BSU00900	1	3	14	19	AAAGG	5
BSU00590	1	4	16	18	AGGAG	5																BSU00930	1	1	12	19	AGAAA	5
BSU00780	1	5	17	18	GGAGG	5																BSU01050	1	6	17	19	GGAGG	5
BSU00820	1	9	21	18	GUGAU	5																BSU01070	1	9	20	19	GGUGA	5
BSU00840	1	8	20	18	GGUGA	5																BSU01090	1	6	17	19	GGAGG	5
BSU00900	1	2	14	18	AAAGG	5																BSU01100	1	6	17	19	GGAGG	5
BSU00930	1	0	12	18	AGAAA	5																BSU01110	1	6	17	19	GGAGG	5
BSU01050	1	5	17	18	GGAGG	5																BSU01750	1	6	17	19	GGAGG	5
BSU01070	1	8	20	18	GGUGA	5																BSU01830	1	3	14	19	AAAGG	5
BSU01090	1	5	17	18	GGAGG	5																BSU02560	1	5	16	19	AGGAG	5
BSU01100	1	5	17	18	GGAGG	5																BSU03060	1	3	14	19	AAAGG	5
BSU01110	1	5	17	18	GGAGG	5																BSU03080	1	6	17	19	GGAGG	5
BSU01750	1	5	17	18	GGAGG	5																BSU03260	1	9	20	19	GGUGA	5
BSU01830	1	2	14	18	AAAGG	5																BSU03270	1	6	17	19	GGAGG	5
BSU02560	1	4	16	18	AGGAG	5																BSU03530	1	3	14	19	AAAGG	5
BSU03060	1	2	14	18	AAAGG	5																BSU03580	1	2	13	19	GAAAG	5
BSU03080	1	5	17	18	GGAGG	5																BSU03610	1	1	12	19	AGAAA	5
BSU03260	1	8	20	18	GGUGA	5																BSU03660	1	3	14	19	AAAGG	5
BSU03270	1	5	17	18	GGAGG	5																BSU03981	1	6	17	19	GGAGG	5
BSU03530	1	2	14	18	AAAGG	5																BSU04150	1	1	12	19	AGAAA	5
BSU03580	1	1	13	18	GAAAG	5																BSU04180	1	3	14	19	AAAGG	5
BSU03610	1	0	12	18	AGAAA	5																BSU04270	1	3	14	19	AAAGG	5
BSU03660	1	2	14	18	AAAGG	5																BSU04310	1	9	20	19	GGUGA	5
BSU03981	1	5	17	18	GGAGG	5																BSU04320	1	3	14	19	AAAGG	5
BSU04150	1	0	12	18	AGAAA	5																BSU04410	1	3	14	19	AAAGG	5
BSU04180	1	2	14	18	AAAGG	5																BSU04660	1	6	17	19	GGAGG	5
BSU04270	1	2	14	18	AAAGG	5																BSU04890	1	3	14	19	AAAGG	5
BSU04310	1	8	20	18	GGUGA	5																BSU05020	1	3	14	19	AAAGG	5
BSU04320	1	2	14	18	AAAGG	5																BSU05660	1	5	16	19	AGGAG	5
BSU04410	1	2	14	18	AAAGG	5																BSU05700	1	7	18	19	GAGGU	5
BSU04660	1	5	17	18	GGAGG	5																BSU05910	1	9	20	19	GGUGA	5
BSU04890	1	2	14	18	AAAGG	5																BSU06220	1	6	17	19	GGAGG	5
BSU05020	1	2	14	18	AAAGG	5																BSU06240	1	5	16	19	AGGAG	5
BSU05660	1	4	16	18	AGGAG	5																BSU06460	1	6	17	19	GGAGG	5
BSU05700	1	6	18	18	GAGGU	5																BSU07510	1	4	15	19	AAGGA	5
BSU05910	1	8	20	18	GGUGA	5																BSU07990	1	10	21	19	GUGAU	5
BSU06220	1	5	17	18	GGAGG	5																BSU08040	1	3	14	19	AAAGG	5
BSU06240	1	4	16	18	AGGAG	5																BSU08240	1	1	12	19	AGAAA	5
BSU06460	1	5	17	18	GGAGG	5																BSU08290	1	10	21	19	GUGAU	5
BSU07510	1	3	15	18	AAGGA	5																BSU08450	1	5	16	19	AGGAG	5
BSU07990	1	9	21	18	GUGAU	5																BSU09290	1	3	14	19	AAAGG	5
BSU08020	1	0	12	18	AGAAA	5																BSU09360	1	5	16	19	AGGAG	5
BSU08040	1	2	14	18	AAAGG	5																BSU09860	1	6	17	19	GGAGG	5
BSU08240	1	0	12	18	AGAAA	5																BSU10010	1	5	16	19	AGGAG	5
BSU08290	1	9	21	18	GUGAU	5																BSU10090	1	6	17	19	GGAGG	5
BSU08450	1	4	16	18	AGGAG	5																BSU10230	1	3	14	19	AAAGG	5
BSU09290	1	2	14	18	AAAGG	5																BSU10280	1	10	21	19	GUGAU	5
BSU09360	1	4	16	18	AGGAG	5																BSU10290	1	5	16	19	AGGAG	5
BSU09860	1	5	17	18	GGAGG	5																BSU10730	1	0	11	19	UAGAA	5
BSU10010	1	4	16	18	AGGAG	5																BSU11110	1	2	13	19	GAAAG	5
BSU10090	1	5	17	18	GGAGG	5																BSU11500	1	5	16	19	AGGAG	5
BSU10230	1	2	14	18	AAAGG	5																BSU11520	1	0	11	19	UAGAA	5
BSU10280	1	9	21	18	GUGAU	5																BSU11610	1	3	14	19	AAAGG	5
BSU10290	1	4	16	18	AGGAG	5																BSU12060	1	9	20	19	GGUGA	5
BSU11110	1	1	13	18	GAAAG	5																BSU12370	1	4	15	19	AAGGA	5
BSU11500	1	4	16	18	AGGAG	5																BSU12380	1	6	17	19	GGAGG	5
BSU11610	1	2	14	18	AAAGG	5																BSU12440	1	5	16	19	AGGAG	5
BSU12060	1	8	20	18	GGUGA	5																BSU12450	1	6	17	19	GGAGG	5
BSU12370	1	3	15	18	AAGGA	5																BSU12490	1	6	17	19	GGAGG	5
BSU12380	1	5	17	18	GGAGG	5																BSU12870	1	6	17	19	GGAGG	5
BSU12440	1	4	16	18	AGGAG	5																BSU12900	1	1	12	19	AGAAA	5
BSU12450	1	5	17	18	GGAGG	5																BSU13150	1	9	20	19	GGUGA	5
BSU12490	1	5	17	18	GGAGG	5																BSU13640	1	9	20	19	GGUGA	5
BSU12870	1	5	17	18	GGAGG	5																BSU13860	1	6	17	19	GGAGG	5
BSU12900	1	0	12	18	AGAAA	5																BSU14450	1	6	17	19	GGAGG	5
BSU13150	1	8	20	18	GGUGA	5																BSU14500	1	5	16	19	AGGAG	5
BSU13640	1	8	20	18	GGUGA	5																BSU14560	1	5	16	19	AGGAG	5
BSU13860	1	5	17	18	GGAGG	5																BSU14629	1	1	12	19	AGAAA	5
BSU14450	1	5	17	18	GGAGG	5																BSU14690	1	6	17	19	GGAGG	5
BSU14500	1	4	16	18	AGGAG	5																BSU14760	1	3	14	19	AAAGG	5
BSU14560	1	4	16	18	AGGAG	5																BSU14780	1	6	17	19	GGAGG	5
BSU14629	1	0	12	18	AGAAA	5																BSU15440	1	5	16	19	AGGAG	5
BSU14690	1	5	17	18	GGAGG	5																BSU15500	1	5	16	19	AGGAG	5
BSU14760	1	2	14	18	AAAGG	5																BSU15720	1	6	17	19	GGAGG	5
BSU14780	1	5	17	18	GGAGG	5																BSU15970	1	3	14	19	AAAGG	5
BSU15100	1	2	14	18	AAAGG	5																BSU16130	1	5	16	19	AGGAG	5
BSU15440	1	4	16	18	AGGAG	5																BSU16340	1	3	14	19	AAAGG	5
BSU15500	1	4	16	18	AGGAG	5																BSU16360	1	8	19	19	AGGUG	5
BSU15720	1	5	17	18	GGAGG	5																BSU16430	1	10	21	19	GUGAU	5
BSU15970	1	2	14	18	AAAGG	5																BSU16720	1	9	20	19	GGUGA	5
BSU16130	1	4	16	18	AGGAG	5																BSU16880	1	6	17	19	GGAGG	5
BSU16340	1	2	14	18	AAAGG	5																BSU17250	1	4	15	19	AAGGA	5
BSU16360	1	7	19	18	AGGUG	5																BSU17490	1	3	14	19	AAAGG	5
BSU16430	1	9	21	18	GUGAU	5																BSU17730	1	7	18	19	GAGGU	5
BSU16720	1	8	20	18	GGUGA	5																BSU18060	1	3	14	19	AAAGG	5
BSU16880	1	5	17	18	GGAGG	5																BSU18180	1	5	16	19	AGGAG	5
BSU17250	1	3	15	18	AAGGA	5																BSU19210	1	6	17	19	GGAGG	5
BSU17490	1	2	14	18	AAAGG	5																BSU19440	1	1	12	19	AGAAA	5
BSU17730	1	6	18	18	GAGGU	5																BSU19560	1	3	14	19	AAAGG	5
BSU18060	1	2	14	18	AAAGG	5																BSU19669	1	6	17	19	GGAGG	5
BSU18180	1	4	16	18	AGGAG	5																BSU19760	1	6	17	19	GGAGG	5
BSU19210	1	5	17	18	GGAGG	5																BSU19880	1	6	17	19	GGAGG	5
BSU19440	1	0	12	18	AGAAA	5																BSU19950	1	5	16	19	AGGAG	5
BSU19560	1	2	14	18	AAAGG	5																BSU20310	1	9	20	19	GGUGA	5
BSU19669	1	5	17	18	GGAGG	5																BSU21140	1	6	17	19	GGAGG	5
BSU19760	1	5	17	18	GGAGG	5																BSU21290	1	9	20	19	GGUGA	5
BSU19880	1	5	17	18	GGAGG	5																BSU21500	1	5	16	19	AGGAG	5
BSU19950	1	4	16	18	AGGAG	5																BSU21530	1	2	13	19	GAAAG	5
BSU20310	1	8	20	18	GGUGA	5																BSU21560	1	6	17	19	GGAGG	5
BSU21140	1	5	17	18	GGAGG	5																BSU21630	1	5	16	19	AGGAG	5
BSU21290	1	8	20	18	GGUGA	5																BSU22030	1	3	14	19	AAAGG	5
BSU21500	1	4	16	18	AGGAG	5																BSU22040	1	3	14	19	AAAGG	5
BSU21530	1	1	13	18	GAAAG	5																BSU22240	1	3	14	19	AAAGG	5
BSU21560	1	5	17	18	GGAGG	5																BSU22360	1	6	17	19	GGAGG	5
BSU21630	1	4	16	18	AGGAG	5																BSU22390	1	6	17	19	GGAGG	5
BSU22030	1	2	14	18	AAAGG	5																BSU22510	1	3	14	19	AAAGG	5
BSU22040	1	2	14	18	AAAGG	5																BSU22950	1	5	16	19	AGGAG	5
BSU22080	1	5	17	18	GGAGG	5																BSU23030	1	8	19	19	AGGUG	5
BSU22240	1	2	14	18	AAAGG	5																BSU23100	1	6	17	19	GGAGG	5
BSU22360	1	5	17	18	GGAGG	5																BSU23200	1	4	15	19	AAGGA	5
BSU22390	1	5	17	18	GGAGG	5																BSU23550	1	6	17	19	GGAGG	5
BSU22510	1	2	14	18	AAAGG	5																BSU23650	1	5	16	19	AGGAG	5
BSU22950	1	4	16	18	AGGAG	5																BSU23760	1	8	19	19	AGGUG	5
BSU23030	1	7	19	18	AGGUG	5																BSU23820	1	6	17	19	GGAGG	5
BSU23100	1	5	17	18	GGAGG	5																BSU23830	1	5	16	19	AGGAG	5
BSU23200	1	3	15	18	AAGGA	5																BSU23850	1	7	18	19	GAGGU	5
BSU23550	1	5	17	18	GGAGG	5																BSU24030	1	6	17	19	GGAGG	5
BSU23650	1	4	16	18	AGGAG	5																BSU24040	1	6	17	19	GGAGG	5
BSU23760	1	7	19	18	AGGUG	5																BSU24060	1	5	16	19	AGGAG	5
BSU23820	1	5	17	18	GGAGG	5																BSU24350	1	5	16	19	AGGAG	5
BSU23830	1	4	16	18	AGGAG	5																BSU24530	1	4	15	19	AAGGA	5
BSU23850	1	6	18	18	GAGGU	5																BSU24780	1	6	17	19	GGAGG	5
BSU24030	1	5	17	18	GGAGG	5																BSU24980	1	5	16	19	AGGAG	5
BSU24040	1	5	17	18	GGAGG	5																BSU25450	1	5	16	19	AGGAG	5
BSU24060	1	4	16	18	AGGAG	5																BSU25830	1	9	20	19	GGUGA	5
BSU24350	1	4	16	18	AGGAG	5																BSU26790	1	6	17	19	GGAGG	5
BSU24530	1	3	15	18	AAGGA	5																BSU27100	1	3	14	19	AAAGG	5
BSU24780	1	5	17	18	GGAGG	5																BSU27180	1	8	19	19	AGGUG	5
BSU24980	1	4	16	18	AGGAG	5																BSU27440	1	1	12	19	AGAAA	5
BSU25450	1	4	16	18	AGGAG	5																BSU27880	1	6	17	19	GGAGG	5
BSU25830	1	8	20	18	GGUGA	5																BSU27990	1	6	17	19	GGAGG	5
BSU26790	1	5	17	18	GGAGG	5																BSU28060	1	6	17	19	GGAGG	5
BSU27100	1	2	14	18	AAAGG	5																BSU28120	1	5	16	19	AGGAG	5
BSU27180	1	7	19	18	AGGUG	5																BSU28550	1	4	15	19	AAGGA	5
BSU27440	1	0	12	18	AGAAA	5																BSU28920	1	2	13	19	GAAAG	5
BSU27880	1	5	17	18	GGAGG	5																BSU29080	1	10	21	19	GUGAU	5
BSU27990	1	5	17	18	GGAGG	5																BSU29180	1	4	15	19	AAGGA	5
BSU28060	1	5	17	18	GGAGG	5																BSU29540	1	3	14	19	AAAGG	5
BSU28120	1	4	16	18	AGGAG	5																BSU29620	1	9	20	19	GGUGA	5
BSU28550	1	3	15	18	AAGGA	5																BSU29840	1	6	17	19	GGAGG	5
BSU28920	1	1	13	18	GAAAG	5																BSU30430	1	6	17	19	GGAGG	5
BSU29080	1	9	21	18	GUGAU	5																BSU30450	1	6	17	19	GGAGG	5
BSU29180	1	3	15	18	AAGGA	5																BSU30830	1	6	17	19	GGAGG	5
BSU29540	1	2	14	18	AAAGG	5																BSU30840	1	1	12	19	AGAAA	5
BSU29620	1	8	20	18	GGUGA	5																BSU31110	1	6	17	19	GGAGG	5
BSU29840	1	5	17	18	GGAGG	5																BSU31180	1	3	14	19	AAAGG	5
BSU30430	1	5	17	18	GGAGG	5																BSU31350	1	6	17	19	GGAGG	5
BSU30450	1	5	17	18	GGAGG	5																BSU31390	1	5	16	19	AGGAG	5
BSU30830	1	5	17	18	GGAGG	5																BSU31630	1	11	22	19	UGAUC	5
BSU30840	1	0	12	18	AGAAA	5																BSU31770	1	6	17	19	GGAGG	5
BSU30900	1	8	20	18	GGUGA	5																BSU31980	1	6	17	19	GGAGG	5
BSU31110	1	5	17	18	GGAGG	5																BSU32100	1	8	19	19	AGGUG	5
BSU31180	1	2	14	18	AAAGG	5																BSU32280	1	9	20	19	GGUGA	5
BSU31350	1	5	17	18	GGAGG	5																BSU32820	1	3	14	19	AAAGG	5
BSU31390	1	4	16	18	AGGAG	5																BSU33390	1	2	13	19	GAAAG	5
BSU31630	1	10	22	18	UGAUC	5																BSU33460	1	3	14	19	AAAGG	5
BSU31770	1	5	17	18	GGAGG	5																BSU33580	1	2	13	19	GAAAG	5
BSU31980	1	5	17	18	GGAGG	5																BSU33590	1	6	17	19	GGAGG	5
BSU32100	1	7	19	18	AGGUG	5																BSU33660	1	9	20	19	GGUGA	5
BSU32280	1	8	20	18	GGUGA	5																BSU33920	1	4	15	19	AAGGA	5
BSU32820	1	2	14	18	AAAGG	5																BSU33960	1	6	17	19	GGAGG	5
BSU33390	1	1	13	18	GAAAG	5																BSU34080	1	6	17	19	GGAGG	5
BSU33460	1	2	14	18	AAAGG	5																BSU34170	1	6	17	19	GGAGG	5
BSU33580	1	1	13	18	GAAAG	5																BSU34300	1	5	16	19	AGGAG	5
BSU33590	1	5	17	18	GGAGG	5																BSU34390	1	3	14	19	AAAGG	5
BSU33660	1	8	20	18	GGUGA	5																BSU34690	1	6	17	19	GGAGG	5
BSU33920	1	3	15	18	AAGGA	5																BSU34900	1	6	17	19	GGAGG	5
BSU33960	1	5	17	18	GGAGG	5																BSU34950	1	6	17	19	GGAGG	5
BSU34080	1	5	17	18	GGAGG	5																BSU35070	1	9	20	19	GGUGA	5
BSU34170	1	5	17	18	GGAGG	5																BSU35090	1	3	14	19	AAAGG	5
BSU34300	1	4	16	18	AGGAG	5																BSU35160	1	4	15	19	AAGGA	5
BSU34390	1	2	14	18	AAAGG	5																BSU35680	1	5	16	19	AGGAG	5
BSU34690	1	5	17	18	GGAGG	5																BSU35870	1	10	21	19	GUGAU	5
BSU34900	1	5	17	18	GGAGG	5																BSU35950	1	6	17	19	GGAGG	5
BSU34950	1	5	17	18	GGAGG	5																BSU35970	1	5	16	19	AGGAG	5
BSU35070	1	8	20	18	GGUGA	5																BSU36080	1	3	14	19	AAAGG	5
BSU35090	1	2	14	18	AAAGG	5																BSU36760	1	6	17	19	GGAGG	5
BSU35160	1	3	15	18	AAGGA	5																BSU36920	1	6	17	19	GGAGG	5
BSU35340	1	4	16	18	AGGAG	5																BSU37680	1	3	14	19	AAAGG	5
BSU35680	1	4	16	18	AGGAG	5																BSU37890	1	5	16	19	AGGAG	5
BSU35870	1	9	21	18	GUGAU	5																BSU38050	1	3	14	19	AAAGG	5
BSU35950	1	5	17	18	GGAGG	5																BSU38190	1	3	14	19	AAAGG	5
BSU35970	1	4	16	18	AGGAG	5																BSU38560	1	3	14	19	AAAGG	5
BSU36080	1	2	14	18	AAAGG	5																BSU38710	1	6	17	19	GGAGG	5
BSU36760	1	5	17	18	GGAGG	5																BSU38950	1	1	12	19	AGAAA	5
BSU36920	1	5	17	18	GGAGG	5																BSU38970	1	8	19	19	AGGUG	5
BSU37510	1	2	14	18	AAAGG	5																BSU39080	1	6	17	19	GGAGG	5
BSU37680	1	2	14	18	AAAGG	5																BSU39300	1	6	17	19	GGAGG	5
BSU37890	1	4	16	18	AGGAG	5																BSU39440	1	2	13	19	GAAAG	5
BSU38050	1	2	14	18	AAAGG	5																BSU39590	1	6	17	19	GGAGG	5
BSU38190	1	2	14	18	AAAGG	5																BSU39720	1	6	17	19	GGAGG	5
BSU38560	1	2	14	18	AAAGG	5																BSU40070	1	6	17	19	GGAGG	5
BSU38710	1	5	17	18	GGAGG	5																BSU40139	1	8	19	19	AGGUG	5
BSU38950	1	0	12	18	AGAAA	5																BSU40450	1	6	17	19	GGAGG	5
BSU38970	1	7	19	18	AGGUG	5																BSU40510	1	10	21	19	GUGAU	5
BSU39080	1	5	17	18	GGAGG	5																BSU40700	1	5	16	19	AGGAG	5
BSU39300	1	5	17	18	GGAGG	5																BSU40950	1	4	15	19	AAGGA	5
BSU39440	1	1	13	18	GAAAG	5																BSU00100	1	6	17	19	GGAGGU	6
BSU39590	1	5	17	18	GGAGG	5																BSU00190	1	5	16	19	AGGAGG	6
BSU39720	1	5	17	18	GGAGG	5																BSU00440	1	7	18	19	GAGGUG	6
BSU40070	1	5	17	18	GGAGG	5																BSU00460	1	8	19	19	AGGUGA	6
BSU40139	1	7	19	18	AGGUG	5																BSU00540	1	5	16	19	AGGAGG	6
BSU40450	1	5	17	18	GGAGG	5																BSU00730	1	7	18	19	GAGGUG	6
BSU40510	1	9	21	18	GUGAU	5																BSU00990	1	0	11	19	UAGAAA	6
BSU40700	1	4	16	18	AGGAG	5																BSU01000	1	6	17	19	GGAGGU	6
BSU40950	1	3	15	18	AAGGA	5																BSU01080	1	6	17	19	GGAGGU	6
BSU00100	1	5	17	18	GGAGGU	6																BSU01250	1	6	17	19	GGAGGU	6
BSU00190	1	4	16	18	AGGAGG	6																BSU01290	1	2	13	19	GAAAGG	6
BSU00440	1	6	18	18	GAGGUG	6																BSU01490	1	5	16	19	AGGAGG	6
BSU00460	1	7	19	18	AGGUGA	6																BSU01630	1	5	16	19	AGGAGG	6
BSU00540	1	4	16	18	AGGAGG	6																BSU01660	1	5	16	19	AGGAGG	6
BSU00730	1	6	18	18	GAGGUG	6																BSU01690	1	4	15	19	AAGGAG	6
BSU01000	1	5	17	18	GGAGGU	6																BSU01800	1	4	15	19	AAGGAG	6
BSU01080	1	5	17	18	GGAGGU	6																BSU01860	1	7	18	19	GAGGUG	6
BSU01250	1	5	17	18	GGAGGU	6																BSU02780	1	5	16	19	AGGAGG	6
BSU01290	1	1	13	18	GAAAGG	6																BSU02950	1	7	18	19	GAGGUG	6
BSU01490	1	4	16	18	AGGAGG	6																BSU03160	1	4	15	19	AAGGAG	6
BSU01630	1	4	16	18	AGGAGG	6																BSU04860	1	9	20	19	GGUGAU	6
BSU01660	1	4	16	18	AGGAGG	6																BSU05080	1	1	12	19	AGAAAG	6
BSU01690	1	3	15	18	AAGGAG	6																BSU05120	1	5	16	19	AGGAGG	6
BSU01800	1	3	15	18	AAGGAG	6																BSU05370	1	4	15	19	AAGGAG	6
BSU01860	1	6	18	18	GAGGUG	6																BSU05640	1	5	16	19	AGGAGG	6
BSU02780	1	4	16	18	AGGAGG	6																BSU05960	1	4	15	19	AAGGAG	6
BSU02950	1	6	18	18	GAGGUG	6																BSU06360	1	8	19	19	AGGUGA	6
BSU03160	1	3	15	18	AAGGAG	6																BSU06850	1	4	15	19	AAGGAG	6
BSU03982	1	0	12	18	AGAAAG	6																BSU07340	1	5	16	19	AGGAGG	6
BSU04860	1	8	20	18	GGUGAU	6																BSU07690	1	1	12	19	AGAAAG	6
BSU05080	1	0	12	18	AGAAAG	6																BSU08020	1	0	11	19	UAGAAA	6
BSU05120	1	4	16	18	AGGAGG	6																BSU08570	1	5	16	19	AGGAGG	6
BSU05370	1	3	15	18	AAGGAG	6																BSU08800	1	1	12	19	AGAAAG	6
BSU05640	1	4	16	18	AGGAGG	6																BSU08830	1	1	12	19	AGAAAG	6
BSU05960	1	3	15	18	AAGGAG	6																BSU09020	1	6	17	19	GGAGGU	6
BSU06360	1	7	19	18	AGGUGA	6																BSU09280	1	5	16	19	AGGAGG	6
BSU06850	1	3	15	18	AAGGAG	6																BSU10000	1	9	20	19	GGUGAU	6
BSU07340	1	4	16	18	AGGAGG	6																BSU10530	1	5	16	19	AGGAGG	6
BSU07690	1	0	12	18	AGAAAG	6																BSU10550	1	6	17	19	GGAGGU	6
BSU08570	1	4	16	18	AGGAGG	6																BSU10820	1	2	13	19	GAAAGG	6
BSU08680	1	0	12	18	AGAAAG	6																BSU10860	1	0	11	19	UAGAAA	6
BSU08800	1	0	12	18	AGAAAG	6																BSU10900	1	5	16	19	AGGAGG	6
BSU08830	1	0	12	18	AGAAAG	6																BSU10970	1	2	13	19	GAAAGG	6
BSU09020	1	5	17	18	GGAGGU	6																BSU11750	1	4	15	19	AAGGAG	6
BSU09280	1	4	16	18	AGGAGG	6																BSU11850	1	5	16	19	AGGAGG	6
BSU10000	1	8	20	18	GGUGAU	6																BSU11980	1	6	17	19	GGAGGU	6
BSU10530	1	4	16	18	AGGAGG	6																BSU12330	1	8	19	19	AGGUGA	6
BSU10550	1	5	17	18	GGAGGU	6																BSU12400	1	5	16	19	AGGAGG	6
BSU10820	1	1	13	18	GAAAGG	6																BSU12560	1	5	16	19	AGGAGG	6
BSU10900	1	4	16	18	AGGAGG	6																BSU13020	1	5	16	19	AGGAGG	6
BSU10970	1	1	13	18	GAAAGG	6																BSU13530	1	4	15	19	AAGGAG	6
BSU11750	1	3	15	18	AAGGAG	6																BSU13540	1	1	12	19	AGAAAG	6
BSU11850	1	4	16	18	AGGAGG	6																BSU13670	1	3	14	19	AAAGGA	6
BSU11980	1	5	17	18	GGAGGU	6																BSU13680	1	4	15	19	AAGGAG	6
BSU12330	1	7	19	18	AGGUGA	6																BSU14400	1	5	16	19	AGGAGG	6
BSU12400	1	4	16	18	AGGAGG	6																BSU14540	1	4	15	19	AAGGAG	6
BSU12560	1	4	16	18	AGGAGG	6																BSU14880	1	6	17	19	GGAGGU	6
BSU13020	1	4	16	18	AGGAGG	6																BSU15750	1	1	12	19	AGAAAG	6
BSU13530	1	3	15	18	AAGGAG	6																BSU15810	1	5	16	19	AGGAGG	6
BSU13540	1	0	12	18	AGAAAG	6																BSU15860	1	5	16	19	AGGAGG	6
BSU13670	1	2	14	18	AAAGGA	6																BSU16140	1	6	17	19	GGAGGU	6
BSU13680	1	3	15	18	AAGGAG	6																BSU16220	1	5	16	19	AGGAGG	6
BSU13950	1	4	16	18	AGGAGG	6																BSU16930	1	1	12	19	AGAAAG	6
BSU14400	1	4	16	18	AGGAGG	6																BSU17050	1	9	20	19	GGUGAU	6
BSU14540	1	3	15	18	AAGGAG	6																BSU17480	1	5	16	19	AGGAGG	6
BSU14880	1	5	17	18	GGAGGU	6																BSU17559	1	2	13	19	GAAAGG	6
BSU15750	1	0	12	18	AGAAAG	6																BSU17580	1	5	16	19	AGGAGG	6
BSU15810	1	4	16	18	AGGAGG	6																BSU17850	1	7	18	19	GAGGUG	6
BSU15860	1	4	16	18	AGGAGG	6																BSU18090	1	2	13	19	GAAAGG	6
BSU16140	1	5	17	18	GGAGGU	6																BSU18380	1	4	15	19	AAGGAG	6
BSU16220	1	4	16	18	AGGAGG	6																BSU18430	1	5	16	19	AGGAGG	6
BSU16930	1	0	12	18	AGAAAG	6																BSU18610	1	2	13	19	GAAAGG	6
BSU17050	1	8	20	18	GGUGAU	6																BSU18730	1	7	18	19	GAGGUG	6
BSU17480	1	4	16	18	AGGAGG	6																BSU18750	1	5	16	19	AGGAGG	6
BSU17559	1	1	13	18	GAAAGG	6																BSU19290	1	1	12	19	AGAAAG	6
BSU17580	1	4	16	18	AGGAGG	6																BSU19320	1	4	15	19	AAGGAG	6
BSU17850	1	6	18	18	GAGGUG	6																BSU19470	1	1	12	19	AGAAAG	6
BSU18090	1	1	13	18	GAAAGG	6																BSU19680	1	5	16	19	AGGAGG	6
BSU18380	1	3	15	18	AAGGAG	6																BSU19730	1	3	14	19	AAAGGA	6
BSU18430	1	4	16	18	AGGAGG	6																BSU19840	1	7	18	19	GAGGUG	6
BSU18610	1	1	13	18	GAAAGG	6																BSU20180	1	4	15	19	AAGGAG	6
BSU18730	1	6	18	18	GAGGUG	6																BSU20290	1	6	17	19	GGAGGU	6
BSU18750	1	4	16	18	AGGAGG	6																BSU20460	1	4	15	19	AAGGAG	6
BSU19290	1	0	12	18	AGAAAG	6																BSU20470	1	6	17	19	GGAGGU	6
BSU19320	1	3	15	18	AAGGAG	6																BSU21160	1	5	16	19	AGGAGG	6
BSU19470	1	0	12	18	AGAAAG	6																BSU21190	1	9	20	19	GGUGAU	6
BSU19680	1	4	16	18	AGGAGG	6																BSU21480	1	6	17	19	GGAGGU	6
BSU19730	1	2	14	18	AAAGGA	6																BSU21590	1	9	20	19	GGUGAU	6
BSU19840	1	6	18	18	GAGGUG	6																BSU22070	1	6	17	19	GGAGGU	6
BSU20180	1	3	15	18	AAGGAG	6																BSU22220	1	7	18	19	GAGGUG	6
BSU20290	1	5	17	18	GGAGGU	6																BSU22340	1	8	19	19	AGGUGA	6
BSU20460	1	3	15	18	AAGGAG	6																BSU22600	1	7	18	19	GAGGUG	6
BSU20470	1	5	17	18	GGAGGU	6																BSU22660	1	1	12	19	AGAAAG	6
BSU21160	1	4	16	18	AGGAGG	6																BSU22760	1	9	20	19	GGUGAU	6
BSU21190	1	8	20	18	GGUGAU	6																BSU22870	1	9	20	19	GGUGAU	6
BSU21480	1	5	17	18	GGAGGU	6																BSU22920	1	7	18	19	GAGGUG	6
BSU21590	1	8	20	18	GGUGAU	6																BSU23040	1	6	17	19	GGAGGU	6
BSU22070	1	5	17	18	GGAGGU	6																BSU23250	1	3	14	19	AAAGGA	6
BSU22220	1	6	18	18	GAGGUG	6																BSU23410	1	5	16	19	AGGAGG	6
BSU22340	1	7	19	18	AGGUGA	6																BSU23580	1	7	18	19	GAGGUG	6
BSU22600	1	6	18	18	GAGGUG	6																BSU23640	1	2	13	19	GAAAGG	6
BSU22660	1	0	12	18	AGAAAG	6																BSU23840	1	5	16	19	AGGAGG	6
BSU22760	1	8	20	18	GGUGAU	6																BSU24140	1	6	17	19	GGAGGU	6
BSU22870	1	8	20	18	GGUGAU	6																BSU24970	1	5	16	19	AGGAGG	6
BSU22920	1	6	18	18	GAGGUG	6																BSU25130	1	1	12	19	AGAAAG	6
BSU23040	1	5	17	18	GGAGGU	6																BSU25140	1	4	15	19	AAGGAG	6
BSU23250	1	2	14	18	AAAGGA	6																BSU25320	1	8	19	19	AGGUGA	6
BSU23410	1	4	16	18	AGGAGG	6																BSU25500	1	8	19	19	AGGUGA	6
BSU23580	1	6	18	18	GAGGUG	6																BSU25780	1	7	18	19	GAGGUG	6
BSU23640	1	1	13	18	GAAAGG	6																BSU25840	1	2	13	19	GAAAGG	6
BSU23840	1	4	16	18	AGGAGG	6																BSU25900	1	4	15	19	AAGGAG	6
BSU24140	1	5	17	18	GGAGGU	6																BSU26740	1	6	17	19	GGAGGU	6
BSU24970	1	4	16	18	AGGAGG	6																BSU26900	1	4	15	19	AAGGAG	6
BSU25130	1	0	12	18	AGAAAG	6																BSU26940	1	5	16	19	AGGAGG	6
BSU25140	1	3	15	18	AAGGAG	6																BSU26980	1	6	17	19	GGAGGU	6
BSU25320	1	7	19	18	AGGUGA	6																BSU27190	1	2	13	19	GAAAGG	6
BSU25500	1	7	19	18	AGGUGA	6																BSU27320	1	4	15	19	AAGGAG	6
BSU25780	1	6	18	18	GAGGUG	6																BSU27460	1	4	15	19	AAGGAG	6
BSU25840	1	1	13	18	GAAAGG	6																BSU27469	1	7	18	19	GAGGUG	6
BSU25900	1	3	15	18	AAGGAG	6																BSU27520	1	7	18	19	GAGGUG	6
BSU26740	1	5	17	18	GGAGGU	6																BSU27530	1	4	15	19	AAGGAG	6
BSU26900	1	3	15	18	AAGGAG	6																BSU27550	1	4	15	19	AAGGAG	6
BSU26940	1	4	16	18	AGGAGG	6																BSU27640	1	5	16	19	AGGAGG	6
BSU26980	1	5	17	18	GGAGGU	6																BSU27750	1	7	18	19	GAGGUG	6
BSU27190	1	1	13	18	GAAAGG	6																BSU27785	1	8	19	19	AGGUGA	6
BSU27320	1	3	15	18	AAGGAG	6																BSU27840	1	5	16	19	AGGAGG	6
BSU27460	1	3	15	18	AAGGAG	6																BSU28600	1	3	14	19	AAAGGA	6
BSU27469	1	6	18	18	GAGGUG	6																BSU28630	1	5	16	19	AGGAGG	6
BSU27520	1	6	18	18	GAGGUG	6																BSU28850	1	5	16	19	AGGAGG	6
BSU27530	1	3	15	18	AAGGAG	6																BSU28930	1	8	19	19	AGGUGA	6
BSU27550	1	3	15	18	AAGGAG	6																BSU29130	1	6	17	19	GGAGGU	6
BSU27640	1	4	16	18	AGGAGG	6																BSU29520	1	5	16	19	AGGAGG	6
BSU27750	1	6	18	18	GAGGUG	6																BSU29940	1	8	19	19	AGGUGA	6
BSU27785	1	7	19	18	AGGUGA	6																BSU30060	1	1	12	19	AGAAAG	6
BSU27840	1	4	16	18	AGGAGG	6																BSU30360	1	0	11	19	UAGAAA	6
BSU28600	1	2	14	18	AAAGGA	6																BSU30610	1	5	16	19	AGGAGG	6
BSU28630	1	4	16	18	AGGAGG	6																BSU30760	1	7	18	19	GAGGUG	6
BSU28850	1	4	16	18	AGGAGG	6																BSU30930	1	6	17	19	GGAGGU	6
BSU28930	1	7	19	18	AGGUGA	6																BSU31310	1	3	14	19	AAAGGA	6
BSU29130	1	5	17	18	GGAGGU	6																BSU31430	1	9	20	19	GGUGAU	6
BSU29520	1	4	16	18	AGGAGG	6																BSU31800	1	5	16	19	AGGAGG	6
BSU29940	1	7	19	18	AGGUGA	6																BSU31860	1	2	13	19	GAAAGG	6
BSU30060	1	0	12	18	AGAAAG	6																BSU31920	1	3	14	19	AAAGGA	6
BSU30610	1	4	16	18	AGGAGG	6																BSU31930	1	5	16	19	AGGAGG	6
BSU30760	1	6	18	18	GAGGUG	6																BSU32510	1	5	16	19	AGGAGG	6
BSU30930	1	5	17	18	GGAGGU	6																BSU32600	1	5	16	19	AGGAGG	6
BSU31310	1	2	14	18	AAAGGA	6																BSU33029	1	2	13	19	GAAAGG	6
BSU31430	1	8	20	18	GGUGAU	6																BSU33120	1	5	16	19	AGGAGG	6
BSU31800	1	4	16	18	AGGAGG	6																BSU33180	1	5	16	19	AGGAGG	6
BSU31860	1	1	13	18	GAAAGG	6																BSU33200	1	7	18	19	GAGGUG	6
BSU31920	1	2	14	18	AAAGGA	6																BSU33440	1	7	18	19	GAGGUG	6
BSU31930	1	4	16	18	AGGAGG	6																BSU33470	1	2	13	19	GAAAGG	6
BSU32510	1	4	16	18	AGGAGG	6																BSU33490	1	8	19	19	AGGUGA	6
BSU32600	1	4	16	18	AGGAGG	6																BSU33650	1	8	19	19	AGGUGA	6
BSU33029	1	1	13	18	GAAAGG	6																BSU33800	1	7	18	19	GAGGUG	6
BSU33120	1	4	16	18	AGGAGG	6																BSU34140	1	5	16	19	AGGAGG	6
BSU33180	1	4	16	18	AGGAGG	6																BSU34490	1	7	18	19	GAGGUG	6
BSU33200	1	6	18	18	GAGGUG	6																BSU34870	1	2	13	19	GAAAGG	6
BSU33320	1	0	12	18	AGAAAG	6																BSU35000	1	5	16	19	AGGAGG	6
[truncated: 1,640 more rows]

## Sheet: Fig4B
SeqName	NumMatch	rRNAMatchAt	mRNAMatchAt	DtoStart	MatchStr	MatchLen	protein abundance				HEG	SeqName	NumMatch	rRNAMatchAt	mRNAMatchAt	DtoStart	MatchStr	MatchLen	protein abundance			LEG	SeqName	NumMatch	rRNAMatchAt	mRNAMatchAt	DtoStart	MatchStr	MatchLen	protein abundance
BSU26120	1	2	15	17	AAAGG	5	0.09					BSU32030	1	3	16	17	AAGG	4	8345				BSU09680	1	8	21	17	GGUG	4	0.48
BSU22160	1	6	19	17	GAGGUGAUC	9	0.35					BSU06270	1	9	22	17	GUGA	4	6166				BSU38000	1	5	18	17	GGAG	4	0.54
BSU20430	1	2	15	17	AAAGG	5	0.4					BSU23680	1	6	19	17	GAGG	4	2499				BSU35050	1	6	19	17	GAGG	4	1.19
BSU17920	1	1	14	17	GAAAGGA	7	0.43					BSU27210	1	3	16	17	AAGG	4	679				BSU08130	1	5	18	17	GGAG	4	1.39			MatchLen	HEG	LEG
BSU10720	1	2	15	17	AAAGGA	6	0.44					BSU25340	1	5	18	17	GGAG	4	631				BSU39140	1	3	16	17	AAGG	4	1.49			4	11	10
BSU09680	1	8	21	17	GGUG	4	0.48					BSU12840	1	6	19	17	GAGG	4	600				BSU36480	1	9	22	17	GUGA	4	1.62			5	25	27
BSU38000	1	5	18	17	GGAG	4	0.54					BSU30630	1	6	19	17	GAGG	4	566				BSU31270	1	3	16	17	AAGG	4	1.83			6	39	25
BSU23530	1	5	18	17	GGAGG	5	0.54					BSU23460	1	8	21	17	GGUG	4	417				BSU28960	1	3	16	17	AAGG	4	2.8			7	16	23
BSU23930	1	1	14	17	GAAAG	5	0.74					BSU23560	1	3	16	17	AAGG	4	315				BSU01620	1	7	20	17	AGGU	4	3.07			8	7	9
BSU38340	1	2	15	17	AAAGGAGG	8	0.87					BSU04740	1	5	18	17	GGAG	4	278				BSU27050	1	3	16	17	AAGG	4	3.82			9	2	5
BSU36720	1	2	15	17	AAAGG	5	0.94					BSU31670	1	8	21	17	GGUG	4	221				BSU26120	1	2	15	17	AAAGG	5	0.09			10	0	0
BSU13520	1	7	20	17	AGGUGAU	7	0.94					BSU35350	1	10	23	17	UGAUC	5	6564				BSU20430	1	2	15	17	AAAGG	5	0.4			11	0	1
BSU18680	1	1	14	17	GAAAG	5	1					BSU00300	1	3	16	17	AAGGA	5	5198				BSU23530	1	5	18	17	GGAGG	5	0.54
BSU06880	1	4	17	17	AGGAG	5	1.05					BSU18580	1	5	18	17	GGAGG	5	4267				BSU23930	1	1	14	17	GAAAG	5	0.74
BSU35050	1	6	19	17	GAGG	4	1.19					BSU35930	1	4	17	17	AGGAG	5	2370				BSU36720	1	2	15	17	AAAGG	5	0.94
BSU40770	1	5	18	17	GGAGG	5	1.21					BSU10370	1	5	18	17	GGAGG	5	1519				BSU18680	1	1	14	17	GAAAG	5	1
BSU12720	1	2	15	17	AAAGGAG	7	1.21					BSU32130	1	4	17	17	AGGAG	5	1413				BSU06880	1	4	17	17	AGGAG	5	1.05
BSU22849	1	7	20	17	AGGUGAU	7	1.28					BSU11040	1	6	19	17	GAGGU	5	996				BSU40770	1	5	18	17	GGAGG	5	1.21
BSU07750	1	8	21	17	GGUGAU	6	1.3					BSU12510	1	6	19	17	GAGGU	5	960				BSU26690	1	5	18	17	GGAGG	5	1.73
BSU03810	1	3	16	17	AAGGAG	6	1.34					BSU05320	1	3	16	17	AAGGA	5	954				BSU32430	1	5	18	17	GGAGG	5	1.77
BSU19800	1	4	17	17	AGGAGG	6	1.34					BSU05730	1	5	18	17	GGAGG	5	636				BSU22860	1	5	18	17	GGAGG	5	1.88
BSU31730	1	6	19	17	GAGGUG	6	1.34					BSU14550	1	2	15	17	AAAGG	5	612				BSU08860	1	2	15	17	AAAGG	5	1.99
BSU08130	1	5	18	17	GGAG	4	1.39					BSU11840	1	4	17	17	AGGAG	5	610				BSU31480	1	0	13	17	AGAAA	5	1.99
BSU12120	1	4	17	17	AGGAGGUG	8	1.42					BSU14390	1	2	15	17	AAAGG	5	602				BSU21800	1	5	18	17	GGAGG	5	2.21
BSU39140	1	3	16	17	AAGG	4	1.49					BSU25580	1	5	18	17	GGAGG	5	564				BSU24400	1	3	16	17	AAGGA	5	2.25
BSU31640	1	3	16	17	AAGGAG	6	1.51					BSU10160	1	5	18	17	GGAGG	5	537				BSU18600	1	5	18	17	GGAGG	5	2.34
BSU22050	1	6	19	17	GAGGUGAUC	9	1.58					BSU14700	1	2	15	17	AAAGG	5	518				BSU33110	1	3	16	17	AAGGA	5	2.4
BSU36480	1	9	22	17	GUGA	4	1.62					BSU30310	1	4	17	17	AGGAG	5	470				BSU06300	1	3	16	17	AAGGA	5	2.58
BSU37320	1	1	14	17	GAAAGG	6	1.63					BSU40540	1	5	18	17	GGAGG	5	425				BSU34980	1	2	15	17	AAAGG	5	2.59
BSU34310	1	2	15	17	AAAGGA	6	1.64					BSU05000	1	5	18	17	GGAGG	5	422				BSU37630	1	2	15	17	AAAGG	5	2.63
BSU35180	1	4	17	17	AGGAGG	6	1.68					BSU31490	1	4	17	17	AGGAG	5	277				BSU06970	1	2	15	17	AAAGG	5	2.96
BSU23900	1	1	14	17	GAAAGGAG	8	1.69					BSU13850	1	4	17	17	AGGAG	5	258				BSU36990	1	2	15	17	AAAGG	5	3.22
BSU26690	1	5	18	17	GGAGG	5	1.73					BSU28570	1	2	15	17	AAAGG	5	234				BSU40570	1	4	17	17	AGGAG	5	3.29
BSU03680	1	3	16	17	AAGGAGG	7	1.73					BSU38810	1	2	15	17	AAAGG	5	213				BSU38510	1	6	19	17	GAGGU	5	3.5
BSU32860	1	3	16	17	AAGGAGG	7	1.74					BSU39050	1	2	15	17	AAAGG	5	210				BSU25060	1	5	18	17	GGAGG	5	3.51
BSU07620	1	5	18	17	GGAGGUG	7	1.76					BSU08750	1	5	18	17	GGAGG	5	208				BSU24190	1	5	18	17	GGAGG	5	3.57
BSU32430	1	5	18	17	GGAGG	5	1.77					BSU02120	1	1	14	17	GAAAGG	6	9645				BSU29390	1	4	17	17	AGGAG	5	3.77
BSU20930	1	5	18	17	GGAGGUG	7	1.79					BSU26760	1	4	17	17	AGGAGG	6	7635				BSU10720	1	2	15	17	AAAGGA	6	0.44
BSU10180	1	2	15	17	AAAGGAGG	8	1.82					BSU22380	1	7	20	17	AGGUGA	6	5246				BSU07750	1	8	21	17	GGUGAU	6	1.3
BSU31270	1	3	16	17	AAGG	4	1.83					BSU21900	1	4	17	17	AGGAGG	6	3144				BSU03810	1	3	16	17	AAGGAG	6	1.34
BSU13770	1	2	15	17	AAAGGAG	7	1.85					BSU23000	1	4	17	17	AGGAGG	6	1710				BSU19800	1	4	17	17	AGGAGG	6	1.34
BSU17290	1	2	15	17	AAAGGAG	7	1.86					BSU13600	1	1	14	17	GAAAGG	6	1518				BSU31730	1	6	19	17	GAGGUG	6	1.34
BSU22860	1	5	18	17	GGAGG	5	1.88					BSU13130	1	4	17	17	AGGAGG	6	1341				BSU31640	1	3	16	17	AAGGAG	6	1.51
BSU21220	1	4	17	17	AGGAGG	6	1.91					BSU30240	1	1	14	17	GAAAGG	6	1201				BSU37320	1	1	14	17	GAAAGG	6	1.63
BSU08860	1	2	15	17	AAAGG	5	1.99					BSU35730	1	1	14	17	GAAAGG	6	800				BSU34310	1	2	15	17	AAAGGA	6	1.64
BSU31480	1	0	13	17	AGAAA	5	1.99					BSU27870	1	4	17	17	AGGAGG	6	797				BSU35180	1	4	17	17	AGGAGG	6	1.68
BSU03240	1	8	21	17	GGUGAU	6	1.99					BSU33520	1	6	19	17	GAGGUG	6	752				BSU21220	1	4	17	17	AGGAGG	6	1.91
BSU02480	1	2	15	17	AAAGGAG	7	2					BSU29460	1	6	19	17	GAGGUG	6	748				BSU03240	1	8	21	17	GGUGAU	6	1.99
BSU20700	1	3	16	17	AAGGAGG	7	2.04					BSU31000	1	1	14	17	GAAAGG	6	722				BSU37440	1	2	15	17	AAAGGA	6	2.19
BSU21150	1	2	15	17	AAAGGAG	7	2.05					BSU29090	1	4	17	17	AGGAGG	6	674				BSU02800	1	1	14	17	GAAAGG	6	2.37
BSU37440	1	2	15	17	AAAGGA	6	2.19					BSU36010	1	3	16	17	AAGGAG	6	625				BSU24200	1	6	19	17	GAGGUG	6	2.44
BSU34090	1	4	17	17	AGGAGGUG	8	2.19					BSU34820	1	4	17	17	AGGAGG	6	612				BSU05550	1	3	16	17	AAGGAG	6	2.46
BSU21800	1	5	18	17	GGAGG	5	2.21					BSU05750	1	4	17	17	AGGAGG	6	608				BSU37450	1	2	15	17	AAAGGA	6	2.52
BSU24400	1	3	16	17	AAGGA	5	2.25					BSU00320	1	4	17	17	AGGAGG	6	471				BSU11270	1	6	19	17	GAGGUG	6	2.56
BSU19940	1	0	13	17	AGAAAGG	7	2.25					BSU15840	1	4	17	17	AGGAGG	6	450				BSU11350	1	4	17	17	AGGAGG	6	2.77
BSU18600	1	5	18	17	GGAGG	5	2.34					BSU10120	1	1	14	17	GAAAGG	6	430				BSU28330	1	4	17	17	AGGAGG	6	3.13
BSU02800	1	1	14	17	GAAAGG	6	2.37					BSU18490	1	3	16	17	AAGGAG	6	421				BSU20690	1	4	17	17	AGGAGG	6	3.22
BSU33110	1	3	16	17	AAGGA	5	2.4					BSU00580	1	3	16	17	AAGGAG	6	384				BSU25730	1	4	17	17	AGGAGG	6	3.31
BSU24200	1	6	19	17	GAGGUG	6	2.44					BSU01740	1	8	21	17	GGUGAU	6	372				BSU36090	1	4	17	17	AGGAGG	6	3.35
BSU05550	1	3	16	17	AAGGAG	6	2.46					BSU08370	1	0	13	17	AGAAAG	6	364				BSU19740	1	6	19	17	GAGGUG	6	3.38
BSU37450	1	2	15	17	AAAGGA	6	2.52					BSU22580	1	4	17	17	AGGAGG	6	349				BSU07120	1	4	17	17	AGGAGG	6	3.45
BSU40790	1	7	20	17	AGGUGAUC	8	2.52					BSU21460	1	3	16	17	AAGGAG	6	342				BSU00650	1	4	17	17	AGGAGG	6	3.55
BSU11270	1	6	19	17	GAGGUG	6	2.56					BSU09980	1	0	13	17	AGAAAG	6	338				BSU17920	1	1	14	17	GAAAGGA	7	0.43
BSU06300	1	3	16	17	AAGGA	5	2.58					BSU35700	1	3	16	17	AAGGAG	6	330				BSU13520	1	7	20	17	AGGUGAU	7	0.94
BSU34980	1	2	15	17	AAAGG	5	2.59					BSU23300	1	5	18	17	GGAGGU	6	323				BSU12720	1	2	15	17	AAAGGAG	7	1.21
BSU37630	1	2	15	17	AAAGG	5	2.63					BSU21570	1	0	13	17	AGAAAG	6	307				BSU22849	1	7	20	17	AGGUGAU	7	1.28
BSU11350	1	4	17	17	AGGAGG	6	2.77					BSU15370	1	1	14	17	GAAAGG	6	301				BSU03680	1	3	16	17	AAGGAGG	7	1.73
BSU28960	1	3	16	17	AAGG	4	2.8					BSU35440	1	3	16	17	AAGGAG	6	295				BSU32860	1	3	16	17	AAGGAGG	7	1.74
BSU20830	1	3	16	17	AAGGAGG	7	2.87					BSU14150	1	8	21	17	GGUGAU	6	251				BSU07620	1	5	18	17	GGAGGUG	7	1.76
BSU06970	1	2	15	17	AAAGG	5	2.96					BSU22170	1	8	21	17	GGUGAU	6	250				BSU20930	1	5	18	17	GGAGGUG	7	1.79
BSU26660	1	3	16	17	AAGGAGG	7	2.96					BSU02920	1	4	17	17	AGGAGG	6	247				BSU13770	1	2	15	17	AAAGGAG	7	1.85
BSU01710	1	3	16	17	AAGGAGG	7	3.02					BSU07420	1	6	19	17	GAGGUG	6	234				BSU17290	1	2	15	17	AAAGGAG	7	1.86
BSU19270	1	0	13	17	AGAAAGGAGGU	11	3.03					BSU31360	1	5	18	17	GGAGGU	6	216				BSU02480	1	2	15	17	AAAGGAG	7	2
BSU01620	1	7	20	17	AGGU	4	3.07					BSU08950	1	4	17	17	AGGAGG	6	208				BSU20700	1	3	16	17	AAGGAGG	7	2.04
BSU24390	1	1	14	17	GAAAGGAGG	9	3.09					BSU23540	1	9	22	17	GUGAUC	6	202				BSU21150	1	2	15	17	AAAGGAG	7	2.05
BSU02880	1	0	13	17	AGAAAGGA	8	3.12					BSU29060	1	2	15	17	AAAGGAG	7	8088				BSU19940	1	0	13	17	AGAAAGG	7	2.25
BSU28330	1	4	17	17	AGGAGG	6	3.13					BSU33600	1	4	17	17	AGGAGGU	7	1901				BSU20830	1	3	16	17	AAGGAGG	7	2.87
BSU02210	1	2	15	17	AAAGGAG	7	3.15					BSU27600	1	7	20	17	AGGUGAU	7	1601				BSU26660	1	3	16	17	AAGGAGG	7	2.96
BSU37810	1	1	14	17	GAAAGGAG	8	3.21					BSU31170	1	2	15	17	AAAGGAG	7	965				BSU01710	1	3	16	17	AAGGAGG	7	3.02
BSU36990	1	2	15	17	AAAGG	5	3.22					BSU33610	1	4	17	17	AGGAGGU	7	586				BSU02210	1	2	15	17	AAAGGAG	7	3.15
BSU20690	1	4	17	17	AGGAGG	6	3.22					BSU22060	1	4	17	17	AGGAGGU	7	522				BSU35980	1	5	18	17	GGAGGUG	7	3.31
BSU04330	1	2	15	17	AAAGGAGGU	9	3.22					BSU00140	1	2	15	17	AAAGGAG	7	352				BSU20560	1	7	20	17	AGGUGAU	7	3.41
BSU40570	1	4	17	17	AGGAG	5	3.29					BSU35010	1	0	13	17	AGAAAGG	7	341				BSU05100	1	3	16	17	AAGGAGG	7	3.44
BSU25730	1	4	17	17	AGGAGG	6	3.31					BSU04430	1	2	15	17	AAAGGAG	7	328				BSU29330	1	2	15	17	AAAGGAG	7	3.47
BSU35980	1	5	18	17	GGAGGUG	7	3.31					BSU03820	1	2	15	17	AAAGGAG	7	309				BSU26010	1	7	20	17	AGGUGAU	7	3.72
BSU36090	1	4	17	17	AGGAGG	6	3.35					BSU09730	1	4	17	17	AGGAGGU	7	274				BSU38340	1	2	15	17	AAAGGAGG	8	0.87
BSU19740	1	6	19	17	GAGGUG	6	3.38					BSU01910	1	4	17	17	AGGAGGU	7	267				BSU12120	1	4	17	17	AGGAGGUG	8	1.42
BSU20560	1	7	20	17	AGGUGAU	7	3.41					BSU34610	1	3	16	17	AAGGAGG	7	260				BSU23900	1	1	14	17	GAAAGGAG	8	1.69
BSU05100	1	3	16	17	AAGGAGG	7	3.44					BSU21910	1	5	18	17	GGAGGUG	7	257				BSU10180	1	2	15	17	AAAGGAGG	8	1.82
BSU07120	1	4	17	17	AGGAGG	6	3.45					BSU36290	1	1	14	17	GAAAGGA	7	239				BSU34090	1	4	17	17	AGGAGGUG	8	2.19
BSU29330	1	2	15	17	AAAGGAG	7	3.47					BSU36660	1	3	16	17	AAGGAGG	7	217				BSU40790	1	7	20	17	AGGUGAUC	8	2.52
BSU29290	1	1	14	17	GAAAGGAG	8	3.47					BSU21690	1	2	15	17	AAAGGAGG	8	19172				BSU02880	1	0	13	17	AGAAAGGA	8	3.12
BSU21030	1	4	17	17	AGGAGGUGA	9	3.47					BSU17280	1	2	15	17	AAAGGAGG	8	1806				BSU37810	1	1	14	17	GAAAGGAG	8	3.21
BSU38510	1	6	19	17	GAGGU	5	3.5					BSU09150	1	2	15	17	AAAGGAGG	8	1125				BSU29290	1	1	14	17	GAAAGGAG	8	3.47
BSU25060	1	5	18	17	GGAGG	5	3.51					BSU32570	1	2	15	17	AAAGGAGG	8	801				BSU22160	1	6	19	17	GAGGUGAUC	9	0.35
BSU00650	1	4	17	17	AGGAGG	6	3.55					BSU35940	1	0	13	17	AGAAAGGA	8	386				BSU22050	1	6	19	17	GAGGUGAUC	9	1.58
BSU24190	1	5	18	17	GGAGG	5	3.57					BSU32540	1	2	15	17	AAAGGAGG	8	378				BSU24390	1	1	14	17	GAAAGGAGG	9	3.09
BSU26010	1	7	20	17	AGGUGAU	7	3.72					BSU34430	1	0	13	17	AGAAAGGA	8	331				BSU04330	1	2	15	17	AAAGGAGGU	9	3.22
BSU29390	1	4	17	17	AGGAG	5	3.77					BSU30190	1	0	13	17	AGAAAGGAG	9	472				BSU21030	1	4	17	17	AGGAGGUGA	9	3.47
BSU27050	1	3	16	17	AAGG	4	3.82					BSU27340	1	2	15	17	AAAGGAGGU	9	241				BSU19270	1	0	13	17	AGAAAGGAGGU	11	3.03
BSU05780	1	6	19	17	GAGGUGA	7	3.83
BSU24380	1	3	16	17	AAGGAGG	7	3.87
BSU25920	1	3	16	17	AAGGAGG	7	3.87
BSU32850	1	5	18	17	GGAGG	5	3.89
BSU11100	1	3	16	17	AAGGA	5	3.91
BSU21320	1	3	16	17	AAGGAGG	7	3.98
BSU12150	1	4	17	17	AGGAGG	6	4
BSU40240	1	5	18	17	GGAGGU	6	4.11
BSU27010	1	0	13	17	AGAAAGGA	8	4.11
BSU25010	1	2	15	17	AAAGG	5	4.14
BSU20130	1	2	15	17	AAAGGAG	7	4.17
BSU02690	1	3	16	17	AAGGAG	6	4.2
BSU40980	1	8	21	17	GGUGA	5	4.27
BSU18810	1	4	17	17	AGGAGG	6	4.29
BSU35570	1	1	14	17	GAAAGG	6	4.3
BSU34220	1	6	19	17	GAGGUGA	7	4.33
BSU07270	1	6	19	17	GAGG	4	4.35
BSU03250	1	5	18	17	GGAGGU	6	4.37
BSU10580	1	1	14	17	GAAAGG	6	4.41
BSU14810	1	4	17	17	AGGAGG	6	4.41
BSU36730	1	0	13	17	AGAAAGGA	8	4.44
BSU05040	1	6	19	17	GAGGUGA	7	4.47
BSU10400	1	2	15	17	AAAGGAG	7	4.48
BSU32340	1	1	14	17	GAAAGGAG	8	4.54
BSU30120	1	1	14	17	GAAAGG	6	4.64
BSU19850	1	1	14	17	GAAAG	5	4.65
BSU12320	1	3	16	17	AAGGAGG	7	4.68
BSU21370	1	4	17	17	AGGAGG	6	4.71
BSU40520	1	6	19	17	GAGGUGA	7	4.8
BSU32120	1	1	14	17	GAAAGGAG	8	4.91
BSU26810	1	0	13	17	AGAAAG	6	4.92
BSU03730	1	0	13	17	AGAAAG	6	5.01
BSU21170	1	4	17	17	AGGAGG	6	5.01
BSU21850	1	5	18	17	GGAG	4	5.07
BSU30260	1	6	19	17	GAGG	4	5.09
BSU37870	1	3	16	17	AAGGAGG	7	5.1
BSU36270	1	4	17	17	AGGAG	5	5.13
BSU37770	1	4	17	17	AGGAGG	6	5.13
BSU08510	1	4	17	17	AGGAG	5	5.14
BSU33550	1	2	15	17	AAAGGA	6	5.18
BSU20100	1	4	17	17	AGGAGG	6	5.22
BSU26270	1	2	15	17	AAAG	4	5.27
BSU23050	1	2	15	17	AAAGGAG	7	5.27
BSU37290	1	4	17	17	AGGAGGU	7	5.29
BSU12050	1	2	15	17	AAAGGAG	7	5.3
BSU21280	1	3	16	17	AAGGAGG	7	5.34
BSU24420	1	9	22	17	GUGA	4	5.41
BSU20500	1	4	17	17	AGGAGGUGAU	10	5.41
BSU02710	1	3	16	17	AAGGAG	6	5.44
BSU23390	1	0	13	17	AGAAAGGAG	9	5.44
BSU11090	1	4	17	17	AGGAGG	6	5.45
BSU29280	1	8	21	17	GGUG	4	5.46
BSU19280	1	2	15	17	AAAGGA	6	5.5
BSU20710	1	2	15	17	AAAGGAGG	8	5.55
BSU37420	1	3	16	17	AAGG	4	5.57
BSU05340	1	3	16	17	AAGGAGG	7	5.6
BSU11760	1	2	15	17	AAAGGAGG	8	5.6
BSU36160	1	0	13	17	AGAAAGGA	8	5.66
BSU35110	1	6	19	17	GAGGUGAUC	9	5.74
BSU36540	1	2	15	17	AAAGGAGGU	9	5.74
BSU12200	1	3	16	17	AAGGAG	6	5.84
BSU02080	1	0	13	17	AGAAAGG	7	5.87
BSU33790	1	2	15	17	AAAGGAG	7	5.93
BSU35040	1	5	18	17	GGAGGUG	7	5.95
BSU02070	1	1	14	17	GAAAGG	6	5.97
BSU36060	1	3	16	17	AAGGAGG	7	5.98
BSU37880	1	2	15	17	AAAGG	5	6.06
BSU19090	1	2	15	17	AAAGGAGG	8	6.07
BSU25700	1	8	21	17	GGUG	4	6.12
BSU35530	1	2	15	17	AAAGGAG	7	6.21
BSU02160	1	0	13	17	AGAAAG	6	6.22
BSU17770	1	5	18	17	GGAGG	5	6.24
BSU38890	1	0	13	17	AGAAAGGA	8	6.29
BSU06960	1	6	19	17	GAGGUG	6	6.39
BSU29400	1	4	17	17	AGGAGG	6	6.45
BSU14470	1	8	21	17	GGUGA	5	6.52
BSU03740	1	5	18	17	GGAGG	5	6.58
BSU36530	1	7	20	17	AGGUGAU	7	6.58
BSU08320	1	4	17	17	AGGAGG	6	6.7
BSU39350	1	2	15	17	AAAGGAG	7	6.73
BSU17240	1	2	15	17	AAAGGAGG	8	6.74
BSU39180	1	4	17	17	AGGAG	5	6.81
BSU04440	1	5	18	17	GGAGG	5	6.82
BSU11260	1	2	15	17	AAAGGAGG	8	6.83
BSU26600	1	2	15	17	AAAGGAG	7	6.91
BSU39460	1	5	18	17	GGAG	4	6.97
BSU34580	1	2	15	17	AAAGG	5	6.97
BSU18520	1	4	17	17	AGGAGG	6	6.98
BSU30860	1	2	15	17	AAAGGAG	7	7.12
BSU23220	1	8	21	17	GGUGA	5	7.14
BSU34020	1	4	17	17	AGGAGG	6	7.15
BSU35390	1	4	17	17	AGGAGGU	7	7.2
BSU12340	1	5	18	17	GGAGGUG	7	7.23
BSU04280	1	1	14	17	GAAAGGA	7	7.26
BSU30470	1	4	17	17	AGGAGG	6	7.36
BSU25540	1	3	16	17	AAGGAGG	7	7.36
BSU04110	1	5	18	17	GGAGG	5	7.38
BSU12760	1	4	17	17	AGGAGGU	7	7.38
BSU20240	1	4	17	17	AGGAG	5	7.47
BSU40610	1	3	16	17	AAGGA	5	7.52
BSU38770	1	5	18	17	GGAGGU	6	7.63
BSU28840	1	2	15	17	AAAGGA	6	7.75
BSU20250	1	5	18	17	GGAGGU	6	7.79
BSU18240	1	6	19	17	GAGGUGA	7	7.84
BSU40050	1	7	20	17	AGGUGA	6	7.89
BSU29630	1	3	16	17	AAGGAG	6	7.92
BSU37760	1	2	15	17	AAAGG	5	8.17
BSU40040	1	1	14	17	GAAAG	5	8.18
BSU07980	1	3	16	17	AAGGAG	6	8.25
BSU18020	1	4	17	17	AGGAGG	6	8.26
BSU13170	1	4	17	17	AGGAGG	6	8.3
BSU24670	1	4	17	17	AGGAGG	6	8.31
BSU13450	1	5	18	17	GGAGG	5	8.43
BSU14930	1	5	18	17	GGAGGUGA	8	8.45
BSU08250	1	4	17	17	AGGAGG	6	8.54
BSU07040	1	8	21	17	GGUGA	5	8.62
BSU36120	1	2	15	17	AAAGGAG	7	8.72
BSU20650	1	0	13	17	AGAAAG	6	8.87
BSU19970	1	3	16	17	AAGGAGGUGAU	11	8.9
BSU15060	1	0	13	17	AGAAAGG	7	9.1
BSU04930	1	3	16	17	AAGG	4	9.11
BSU36500	1	6	19	17	GAGG	4	9.13
BSU07000	1	2	15	17	AAAGGAG	7	9.17
BSU35910	1	3	16	17	AAGGAGG	7	9.18
BSU25280	1	7	20	17	AGGUG	5	9.35
BSU12540	1	3	16	17	AAGGA	5	9.57
BSU20010	1	1	14	17	GAAAGG	6	9.58
BSU29230	1	6	19	17	GAGGUGAU	8	9.6
BSU07080	1	0	13	17	AGAAAGG	7	9.65
BSU12810	1	3	16	17	AAGGAG	6	9.95
BSU30250	1	8	21	17	GGUGAU	6	9.98
BSU27150	1	5	18	17	GGAGG	5	10.2
BSU18740	1	6	19	17	GAGGUGAU	8	10.2
BSU21300	1	8	21	17	GGUGA	5	10.4
BSU35690	1	6	19	17	GAGGU	5	10.4
BSU36380	1	6	19	17	GAGGU	5	10.4
BSU30750	1	3	16	17	AAGGAG	6	10.4
BSU40820	1	7	20	17	AGGUGAUC	8	10.5
BSU36240	1	2	15	17	AAAGG	5	10.6
BSU10060	1	6	19	17	GAGGU	5	10.8
BSU02420	1	6	19	17	GAGGUGAU	8	10.8
BSU32520	1	2	15	17	AAAGGAGG	8	10.8
BSU12500	1	1	14	17	GAAAGG	6	10.9
BSU08600	1	7	20	17	AGGUG	5	11
BSU37900	1	8	21	17	GGUGA	5	11
BSU00170	1	1	14	17	GAAAGGAG	8	11
BSU04170	1	4	17	17	AGGAG	5	11.2
BSU19190	1	6	19	17	GAGGU	5	11.3
BSU06150	1	0	13	17	AGAAAGGA	8	11.4
BSU18290	1	5	18	17	GGAGG	5	11.6
BSU20720	1	5	18	17	GGAGG	5	11.8
BSU18310	1	4	17	17	AGGAG	5	11.9
BSU38980	1	1	14	17	GAAAGG	6	11.9
BSU13390	1	3	16	17	AAGGAGG	7	11.9
BSU01530	1	5	18	17	GGAGG	5	12
BSU19150	1	2	15	17	AAAGGAGG	8	12
BSU20330	1	4	17	17	AGGAG	5	12.1
BSU10740	1	3	16	17	AAGGAGG	7	12.2
BSU15330	1	5	18	17	GGAGG	5	12.3
BSU34729	1	7	20	17	AGGUG	5	12.3
BSU36470	1	1	14	17	GAAAGG	6	12.4
BSU03310	1	0	13	17	AGAAAGGA	8	12.6
BSU20160	1	3	16	17	AAGGAGGUGA	10	12.6
BSU38030	1	2	15	17	AAAGGAG	7	12.7
BSU02470	1	1	14	17	GAAAGG	6	13.1
BSU21410	1	3	16	17	AAGGAG	6	13.2
BSU06550	1	6	19	17	GAGG	4	13.3
BSU26320	1	4	17	17	AGGAGG	6	13.3
BSU34560	1	1	14	17	GAAAGGAG	8	13.5
BSU39040	1	3	16	17	AAGGAG	6	13.9
BSU13820	1	3	16	17	AAGGAGG	7	14.1
BSU37310	1	6	19	17	GAGGUGA	7	14.4
BSU24170	1	6	19	17	GAGGUGA	7	14.6
BSU01600	1	2	15	17	AAAGG	5	14.7
BSU06890	1	0	13	17	AGAAAGGAGG	10	15.1
BSU05870	1	5	18	17	GGAGGUG	7	15.2
BSU34330	1	2	15	17	AAAGGAG	7	15.2
BSU08580	1	0	13	17	AGAAAGGAG	9	15.2
BSU28750	1	3	16	17	AAGG	4	15.3
BSU22900	1	5	18	17	GGAGGUG	7	15.3
BSU37690	1	2	15	17	AAAGGAG	7	15.4
BSU06800	1	5	18	17	GGAGG	5	15.5
BSU32420	1	2	15	17	AAAGGAG	7	15.5
BSU02200	1	2	15	17	AAAGGAGG	8	15.5
BSU21340	1	8	21	17	GGUG	4	15.7
BSU09660	1	5	18	17	GGAG	4	15.9
BSU30940	1	3	16	17	AAGGAG	6	16.1
BSU02530	1	0	13	17	AGAAAGGAGG	10	16.3
BSU10890	1	2	15	17	AAAGGA	6	16.5
BSU17260	1	4	17	17	AGGAGG	6	16.7
BSU18340	1	5	18	17	GGAGG	5	17
BSU31160	1	5	18	17	GGAGG	5	17.2
BSU23420	1	3	16	17	AAGGAGGU	8	17.3
BSU40880	1	5	18	17	GGAGG	5	17.4
BSU04920	1	4	17	17	AGGAGGU	7	17.4
BSU22680	1	3	16	17	AAGGAG	6	17.6
BSU33250	1	3	16	17	AAGGAG	6	17.8
BSU20910	1	6	19	17	GAGGU	5	18.3
BSU31700	1	2	15	17	AAAGG	5	18.3
BSU09165	1	5	18	17	GGAGG	5	18.5
BSU25710	1	5	18	17	GGAGG	5	19.2
BSU32480	1	5	18	17	GGAGG	5	19.2
BSU30090	1	2	15	17	AAAGGAGG	8	19.3
BSU31810	1	1	14	17	GAAAGGAG	8	19.3
BSU17300	1	4	17	17	AGGAG	5	19.4
BSU14740	1	4	17	17	AGGAGG	6	19.6
BSU20660	1	5	18	17	GGAGG	5	19.9
BSU23230	1	2	15	17	AAAGGAGG	8	19.9
BSU00310	1	9	22	17	GUGAU	5	20.4
BSU05070	1	6	19	17	GAGGUGA	7	21.6
BSU03230	1	4	17	17	AGGAG	5	22
BSU39670	1	2	15	17	AAAGGAGG	8	22
BSU19690	1	4	17	17	AGGAGG	6	22.3
BSU31590	1	1	14	17	GAAAGGAG	8	22.3
BSU24130	1	1	14	17	GAAAGGAG	8	22.6
BSU05330	1	3	16	17	AAGGAGG	7	22.7
BSU07680	1	4	17	17	AGGAGGU	7	22.7
BSU02630	1	3	16	17	AAGGAG	6	23.8
BSU38040	1	4	17	17	AGGAG	5	23.9
BSU09890	1	3	16	17	AAGGAGG	7	23.9
BSU08300	1	2	15	17	AAAGGAG	7	25.1
BSU10990	1	7	20	17	AGGUGAUC	8	25.2
BSU05930	1	8	21	17	GGUGAU	6	27
BSU28010	1	4	17	17	AGGAGG	6	27
BSU40760	1	2	15	17	AAAGGA	6	27.6
BSU04240	1	3	16	17	AAGGAGG	7	28.2
BSU37180	1	2	15	17	AAAGG	5	29.4
BSU08980	1	3	16	17	AAGGAGG	7	29.6
BSU14490	1	7	20	17	AGGUG	5	30.3
BSU05690	1	5	18	17	GGAGG	5	30.5
BSU34710	1	3	16	17	AAGGA	5	30.9
BSU21400	1	7	20	17	AGGUG	5	31
BSU02600	1	5	18	17	GGAGGUGA	8	31
BSU29880	1	0	13	17	AGAAAGGA	8	32.4
BSU01720	1	4	17	17	AGGAG	5	32.6
BSU08380	1	4	17	17	AGGAGG	6	32.8
BSU04340	1	2	15	17	AAAGGAGG	8	32.9
BSU26500	1	4	17	17	AGGAG	5	35.6
BSU25890	1	0	13	17	AGAAAGG	7	35.9
BSU19890	1	10	23	17	UGAUC	5	36.1
BSU17600	1	3	16	17	AAGG	4	36.6
BSU03290	1	4	17	17	AGGAGG	6	36.9
BSU20550	1	2	15	17	AAAGGAG	7	38.2
BSU01950	1	4	17	17	AGGAG	5	38.7
BSU12950	1	4	17	17	AGGAGGU	7	38.9
BSU25150	1	1	14	17	GAAAGGAGGU	10	39.2
BSU02310	1	2	15	17	AAAGGAG	7	40.5
BSU15450	1	5	18	17	GGAGG	5	42.1
BSU15360	1	2	15	17	AAAGGA	6	45.4
BSU09030	1	3	16	17	AAGGAG	6	47.3
BSU22450	1	9	22	17	GUGAUC	6	47.9
BSU12280	1	2	15	17	AAAGGAG	7	48.1
BSU27820	1	7	20	17	AGGUGA	6	48.3
BSU20860	1	0	13	17	AGAAA	5	49.2
BSU29690	1	8	21	17	GGUGA	5	49.9
BSU14130	1	2	15	17	AAAGG	5	51.2
BSU02770	1	2	15	17	AAAGGAG	7	53.2
BSU12890	1	4	17	17	AGGAGG	6	53.5
BSU04380	1	2	15	17	AAAGGAG	7	54.7
BSU39270	1	2	15	17	AAAGGAGGU	9	56.6
BSU04700	1	4	17	17	AGGAGGU	7	57
BSU16420	1	4	17	17	AGGAGG	6	57.3
BSU10450	1	2	15	17	AAAGGAGG	8	57.5
BSU00830	1	2	15	17	AAAGGAGG	8	58.6
BSU18700	1	2	15	17	AAAGG	5	59.2
BSU22640	1	0	13	17	AGAAAGGA	8	60.4
BSU24180	1	6	19	17	GAGGUGA	7	61.7
BSU27230	1	4	17	17	AGGAGG	6	62.3
BSU17700	1	2	15	17	AAAGGAGG	8	62.7
BSU31830	1	2	15	17	AAAGGAGG	8	64.1
BSU28380	1	4	17	17	AGGAGG	6	64.8
BSU13310	1	8	21	17	GGUG	4	64.9
BSU34750	1	6	19	17	GAGGUG	6	69.5
BSU22350	1	6	19	17	GAGGUG	6	69.6
BSU01920	1	3	16	17	AAGG	4	69.7
BSU36050	1	4	17	17	AGGAGG	6	69.9
BSU15250	1	2	15	17	AAAGGA	6	71
BSU28620	1	2	15	17	AAAGGAG	7	71.4
BSU02130	1	3	16	17	AAGGAGG	7	76.5
BSU09630	1	2	15	17	AAAGGAGG	8	77.8
BSU33690	1	2	15	17	AAAGGAG	7	77.9
BSU10170	1	3	16	17	AAGGAG	6	78.6
BSU05050	1	0	13	17	AGAAAGGA	8	79.8
BSU39920	1	5	18	17	GGAGG	5	79.9
BSU23328	1	2	15	17	AAAGGAG	7	81
BSU27620	1	8	21	17	GGUGA	5	81.6
BSU35460	1	4	17	17	AGGAG	5	82.3
BSU34160	1	1	14	17	GAAAGG	6	83.1
BSU01680	1	5	18	17	GGAGG	5	83.6
BSU14090	1	7	20	17	AGGUGAU	7	84.1
BSU14280	1	4	17	17	AGGAGG	6	84.7
BSU10430	1	2	15	17	AAAGGAG	7	85.5
BSU09060	1	6	19	17	GAGGUG	6	88.7
BSU13000	1	3	16	17	AAGGAGG	7	89.1
BSU30300	1	2	15	17	AAAGG	5	89.5
BSU07840	1	1	14	17	GAAAGG	6	91.5
BSU23280	1	5	18	17	GGAGG	5	95.7
BSU21740	1	3	16	17	AAGGAG	6	97
BSU34440	1	5	18	17	GGAGGUG	7	98.1
BSU27070	1	1	14	17	GAAAGGAG	8	102
BSU06060	1	8	21	17	GGUGAU	6	104
BSU28660	1	2	15	17	AAAGGAG	7	104
BSU07440	1	5	18	17	GGAGGUG	7	105
BSU14440	1	1	14	17	GAAAGGAG	8	109
BSU00050	1	6	19	17	GAGGUGA	7	110
BSU10650	1	4	17	17	AGGAGG	6	111
BSU26800	1	5	18	17	GGAGG	5	114
BSU32470	1	0	13	17	AGAAAGG	7	114
BSU33500	1	2	15	17	AAAGGAG	7	117
BSU17360	1	8	21	17	GGUGA	5	120
BSU14960	1	8	21	17	GGUGAU	6	121
BSU29700	1	2	15	17	AAAGG	5	123
BSU08410	1	9	22	17	GUGAU	5	124
BSU06380	1	4	17	17	AGGAG	5	125
BSU35710	1	3	16	17	AAGGA	5	129
BSU00890	1	2	15	17	AAAGGAGGUG	10	129
BSU03770	1	8	21	17	GGUGA	5	130
BSU07320	1	3	16	17	AAGGAGG	7	134
BSU23470	1	3	16	17	AAGGAGG	7	135
BSU25100	1	2	15	17	AAAGG	5	137
BSU37390	1	3	16	17	AAGG	4	139
BSU21610	1	2	15	17	AAAGG	5	140
BSU12110	1	3	16	17	AAGGAGGU	8	140
BSU35330	1	5	18	17	GGAGG	5	141
BSU36220	1	2	15	17	AAAGGAG	7	146
BSU05290	1	4	17	17	AGGAG	5	149
BSU37580	1	4	17	17	AGGAG	5	149
BSU31820	1	2	15	17	AAAGG	5	151
BSU39410	1	2	15	17	AAAGGAG	7	151
BSU09250	1	0	13	17	AGAAAGGAG	9	156
BSU30460	1	0	13	17	AGAAAG	6	161
BSU02720	1	5	18	17	GGAGG	5	162
BSU07610	1	3	16	17	AAGG	4	166
BSU10320	1	2	15	17	AAAGGAG	7	167
BSU02820	1	3	16	17	AAGGAGG	7	169
BSU05250	1	6	19	17	GAGGUG	6	170
BSU39770	1	3	16	17	AAGGAG	6	171
BSU11560	1	2	15	17	AAAGGAG	7	173
BSU36650	1	5	18	17	GGAGGUGA	8	178
BSU08150	1	4	17	17	AGGAG	5	186
BSU19040	1	2	15	17	AAAGGAG	7	187
BSU02650	1	2	15	17	AAAGGAG	7	193
BSU23540	1	9	22	17	GUGAUC	6	202
BSU08750	1	5	18	17	GGAGG	5	208
BSU08950	1	4	17	17	AGGAGG	6	208
BSU39050	1	2	15	17	AAAGG	5	210
BSU38810	1	2	15	17	AAAGG	5	213
BSU31360	1	5	18	17	GGAGGU	6	216
BSU36660	1	3	16	17	AAGGAGG	7	217
BSU31670	1	8	21	17	GGUG	4	221
BSU28570	1	2	15	17	AAAGG	5	234
BSU07420	1	6	19	17	GAGGUG	6	234
BSU36290	1	1	14	17	GAAAGGA	7	239
BSU27340	1	2	15	17	AAAGGAGGU	9	241
BSU02920	1	4	17	17	AGGAGG	6	247
BSU22170	1	8	21	17	GGUGAU	6	250
BSU14150	1	8	21	17	GGUGAU	6	251
BSU21910	1	5	18	17	GGAGGUG	7	257
BSU13850	1	4	17	17	AGGAG	5	258
BSU34610	1	3	16	17	AAGGAGG	7	260
BSU01910	1	4	17	17	AGGAGGU	7	267
BSU09730	1	4	17	17	AGGAGGU	7	274
BSU31490	1	4	17	17	AGGAG	5	277
BSU04740	1	5	18	17	GGAG	4	278
BSU35440	1	3	16	17	AAGGAG	6	295
BSU15370	1	1	14	17	GAAAGG	6	301
BSU21570	1	0	13	17	AGAAAG	6	307
BSU03820	1	2	15	17	AAAGGAG	7	309
BSU23560	1	3	16	17	AAGG	4	315
BSU23300	1	5	18	17	GGAGGU	6	323
BSU04430	1	2	15	17	AAAGGAG	7	328
BSU35700	1	3	16	17	AAGGAG	6	330
BSU34430	1	0	13	17	AGAAAGGA	8	331
BSU09980	1	0	13	17	AGAAAG	6	338
BSU35010	1	0	13	17	AGAAAGG	7	341
BSU21460	1	3	16	17	AAGGAG	6	342
BSU22580	1	4	17	17	AGGAGG	6	349
BSU00140	1	2	15	17	AAAGGAG	7	352
BSU08370	1	0	13	17	AGAAAG	6	364
BSU01740	1	8	21	17	GGUGAU	6	372
BSU32540	1	2	15	17	AAAGGAGG	8	378
BSU00580	1	3	16	17	AAGGAG	6	384
BSU35940	1	0	13	17	AGAAAGGA	8	386
BSU23460	1	8	21	17	GGUG	4	417
BSU18490	1	3	16	17	AAGGAG	6	421
BSU05000	1	5	18	17	GGAGG	5	422
BSU40540	1	5	18	17	GGAGG	5	425
BSU10120	1	1	14	17	GAAAGG	6	430
BSU15840	1	4	17	17	AGGAGG	6	450
BSU30310	1	4	17	17	AGGAG	5	470
BSU00320	1	4	17	17	AGGAGG	6	471
BSU30190	1	0	13	17	AGAAAGGAG	9	472
BSU14700	1	2	15	17	AAAGG	5	518
BSU22060	1	4	17	17	AGGAGGU	7	522
BSU10160	1	5	18	17	GGAGG	5	537
BSU25580	1	5	18	17	GGAGG	5	564
BSU30630	1	6	19	17	GAGG	4	566
BSU33610	1	4	17	17	AGGAGGU	7	586
BSU12840	1	6	19	17	GAGG	4	600
BSU14390	1	2	15	17	AAAGG	5	602
BSU05750	1	4	17	17	AGGAGG	6	608
BSU11840	1	4	17	17	AGGAG	5	610
BSU14550	1	2	15	17	AAAGG	5	612
BSU34820	1	4	17	17	AGGAGG	6	612
BSU36010	1	3	16	17	AAGGAG	6	625
BSU25340	1	5	18	17	GGAG	4	631
BSU05730	1	5	18	17	GGAGG	5	636
BSU29090	1	4	17	17	AGGAGG	6	674
BSU27210	1	3	16	17	AAGG	4	679
BSU31000	1	1	14	17	GAAAGG	6	722
BSU29460	1	6	19	17	GAGGUG	6	748
BSU33520	1	6	19	17	GAGGUG	6	752
BSU27870	1	4	17	17	AGGAGG	6	797
BSU35730	1	1	14	17	GAAAGG	6	800
BSU32570	1	2	15	17	AAAGGAGG	8	801
BSU05320	1	3	16	17	AAGGA	5	954
BSU12510	1	6	19	17	GAGGU	5	960
BSU31170	1	2	15	17	AAAGGAG	7	965
BSU11040	1	6	19	17	GAGGU	5	996
BSU09150	1	2	15	17	AAAGGAGG	8	1125
BSU30240	1	1	14	17	GAAAGG	6	1201
BSU13130	1	4	17	17	AGGAGG	6	1341
BSU32130	1	4	17	17	AGGAG	5	1413
BSU13600	1	1	14	17	GAAAGG	6	1518
BSU10370	1	5	18	17	GGAGG	5	1519
BSU27600	1	7	20	17	AGGUGAU	7	1601
BSU23000	1	4	17	17	AGGAGG	6	1710
BSU17280	1	2	15	17	AAAGGAGG	8	1806
BSU33600	1	4	17	17	AGGAGGU	7	1901
BSU35930	1	4	17	17	AGGAG	5	2370
BSU23680	1	6	19	17	GAGG	4	2499
BSU21900	1	4	17	17	AGGAGG	6	3144
BSU18580	1	5	18	17	GGAGG	5	4267
BSU00300	1	3	16	17	AAGGA	5	5198
BSU22380	1	7	20	17	AGGUGA	6	5246
BSU06270	1	9	22	17	GUGA	4	6166
BSU35350	1	10	23	17	UGAUC	5	6564
BSU26760	1	4	17	17	AGGAGG	6	7635
BSU29060	1	2	15	17	AAAGGAG	7	8088
BSU32030	1	3	16	17	AAGG	4	8345
BSU02120	1	1	14	17	GAAAGG	6	9645
BSU21690	1	2	15	17	AAAGGAGG	8	19172

## Sheet: Fig 6A 7A 8A
SeqName	NumMatch	rRNAMatchAt	mRNAMatchAt	DtoStart	MatchStr							optimal motif = AAAGGAG				all 4nt to 8nt motif
BSU00340	1	1	16	15	GAAAGGA		Site	aSD reverse	Observed	Expected	Ratio	extended motif = AAAGGAGG				affinity	aSD	motif	other SD sequence usage	optimal SD sequence usage (part of AAAGGAGG)
BSU00410	1	5	20	15	GGAGG		1	G	42	317.06	0.132467					-1.02	UUCU	AGAA	4																		affinity	aSD	motif	optimal SD sequence usage (part of AAAGGAGG)	SD composing of GGAGG
BSU00670	1	4	19	15	AGGAGG		2	A	152	634.12	0.239702					-0.23	UUUC	GAAA	8																		0.21	CUUU	AAAG	7
BSU01650	1	3	18	15	AAGGAGG		3	U	380	951.18	0.399504					0.21	CUUU	AAAG		7																	-2.1	CCUU	AAGG	43
BSU01990	1	1	16	15	GAAAGGAG		4	C	599	1268.24	0.472308					-2.1	CCUU	AAGG		43																	-3.16	UCCU	AGGA	3
BSU02300	1	0	15	15	AGAAAGG		5	A	851	1566.88	0.543116					-3.16	UCCU	AGGA		3																	-3.76	CUCC	GGAG	51
BSU02350	1	2	17	15	AAAGGAG		6	C	1727	1790.65	0.964452					-3.76	CUCC	GGAG		51																	-3.75	CCUC	GAGG	44	44
BSU02619	1	0	15	15	AGAAA		7	C	2325	1928.33	1.20571					-3.75	CCUC	GAGG		44																	-3.04	CCUUU	AAAGG	142
BSU02700	1	2	17	15	AAAGGAGG		8	U	2430	1972.08	1.2322					-2.9	ACCU	AGGU	3																		-4.23	UCCUU	AAGGA	52
BSU02740	1	10	25	15	UGAU		9	C	2627	1928.33	1.36232					-3.55	CACC	GGUG	33																		-5.55	CUCCU	AGGAG	140
BSU02930	1	1	16	15	GAAAGGAGG		10	C	2447	1790.65	1.36654					-2.39	UCAC	GUGA	11																		-7.05	CCUCC	GGAGG	271	271
BSU03170	1	5	20	15	GGAGG		11	U	2013	1566.88	1.28472					-1.14	AUCA	UGAU	6																		-5.16	UCCUUU	AAAGGA	65
BSU03330	1	0	15	15	AGAAAGG		12	U	1517	1268.24	1.19615					-1.41	GAUC	GAUC	5																		-6.62	CUCCUU	AAGGAG	150
BSU03430	1	5	20	15	GGAGGUGA		13	U	1068	951.18	1.12282					-1.97	UUUCU	AGAAA	36																		-8.83	CCUCCU	AGGAGG	252	252
BSU03750	1	5	20	15	GGAGG		14	C	464	634.12	0.731723					-2.28	CUUUC	GAAAG	28																		-7.55	CUCCUUU	AAAGGAG	214
BSU04020	1	2	17	15	AAAGGAGG		15	U	243	317.06	0.766416					-3.04	CCUUU	AAAGG		142																	-9.9	CCUCCUU	AAGGAGG	159	159
BSU04250	1	3	18	15	AAGGA											-4.23	UCCUU	AAGGA		52																	-10.83	CCUCCUUU	AAAGGAGG	136	136
BSU04450	1	1	16	15	GAAAGGAG											-5.55	CUCCU	AGGAG		140
BSU04730	1	10	25	15	UGAUC											-7.05	CCUCC	GGAGG		271
BSU05030	1	2	17	15	AAAGG											-5.62	ACCUC	GAGGU	29
BSU05160	1	4	19	15	AGGAG											-5.33	CACCU	AGGUG	26
BSU05190	1	0	15	15	AGAAAGGA											-5.68	UCACC	GGUGA	58
BSU05260	1	4	19	15	AGGAGG											-3.49	AUCAC	GUGAU	18
BSU05430	1	1	16	15	GAAAGGAG											-3.8	GAUCA	UGAUC	6
BSU05460	1	0	15	15	AGAAAGG											-4.06	CUUUCU	AGAAAG	56
BSU05470	1	4	19	15	AGGAGG											-5.56	CCUUUC	GAAAGG	66
BSU05529	1	4	19	15	AGGAG											-5.16	UCCUUU	AAAGGA		65
BSU05760	1	4	19	15	AGGAG											-6.62	CUCCUU	AAGGAG		150
BSU05800	1	2	17	15	AAAGGAG											-8.83	CCUCCU	AGGAGG		252
BSU05880	1	5	20	15	GGAG											-8.91	ACCUCC	GGAGGU	86
BSU06750	1	6	21	15	GAGG											-8.06	CACCUC	GAGGUG	78
BSU06920	1	5	20	15	GGAGG											-7.46	UCACCU	AGGUGA	37
BSU07430	1	4	19	15	AGGAG											-6.78	AUCACC	GGUGAU	24
BSU08230	1	3	18	15	AAGGAGG											-6.15	GAUCAC	GUGAUC	7
BSU08280	1	4	19	15	AGGAGGU											-7.33	CCUUUCU	AGAAAGG	52
BSU08340	1	5	20	15	GGAGG											-7.69	UCCUUUC	GAAAGGA	45
BSU08780	1	9	24	15	GUGAU											-7.55	CUCCUUU	AAAGGAG		214
BSU08970	1	4	19	15	AGGAGGU											-9.9	CCUCCUU	AAGGAGG		159
BSU09070	1	5	20	15	GGAGG											-10.7	ACCUCCU	AGGAGGU	71
BSU09420	1	5	20	15	GGAGG											-11.35	CACCUCC	GGAGGUG	48
BSU09510	1	6	21	15	GAGGUG											-10.18	UCACCUC	GAGGUGA	84
BSU10240	1	4	19	15	AGGAGG											-8.56	AUCACCU	AGGUGAU	33
BSU10460	1	3	18	15	AAGGAGG											-9.43	GAUCACC	GGUGAUC	3
BSU10500	1	2	17	15	AAAGGAG											-9.46	UCCUUUCU	AGAAAGGA	58
BSU10870	1	5	20	15	GGAG											-10.07	CUCCUUUC	GAAAGGAG	52
BSU11140	1	2	17	15	AAAGGAG											-10.83	CCUCCUUU	AAAGGAGG		136
BSU11170	1	5	20	15	GGAG											-11.77	ACCUCCUU	AAGGAGGU	33
BSU11210	1	2	17	15	AAAGG											-13.13	CACCUCCU	AGGAGGUG	19
BSU11590	1	2	17	15	AAAGGAG											-13.47	UCACCUCC	GGAGGUGA	21
BSU12100	1	3	18	15	AAGGAG											-11.28	AUCACCUC	GAGGUGAU	24
BSU13260	1	3	18	15	AAGG											-11.22	GAUCACCU	AGGUGAUC	7
BSU13330	1	3	18	15	AAGGAGG
BSU13340	1	6	21	15	GAGGU
BSU13490	1	5	20	15	GGAGGU
BSU13650	1	1	16	15	GAAAG
BSU13840	1	1	16	15	GAAAGGA
BSU14140	1	2	17	15	AAAGGAGG
BSU14210	1	2	17	15	AAAGGAG
BSU14320	1	1	16	15	GAAAGG
BSU14940	1	3	18	15	AAGGAGG
BSU15030	1	5	20	15	GGAGGU
BSU15310	1	0	15	15	AGAAAGGAG
BSU15630	1	5	20	15	GGAGGU
BSU15730	1	3	18	15	AAGGA
BSU15800	1	0	15	15	AGAAAGGA
BSU15930	1	5	20	15	GGAGGU
BSU16230	1	5	20	15	GGAGG
BSU16510	1	5	20	15	GGAGGU
BSU16640	1	0	15	15	AGAAA
BSU17170	1	4	19	15	AGGAGG
BSU17270	1	1	16	15	GAAAGGAG
BSU17420	1	6	21	15	GAGGUGA
BSU17470	1	2	17	15	AAAGGAG
BSU17630	1	2	17	15	AAAGG
BSU17870	1	1	16	15	GAAAG
BSU17880	1	2	17	15	AAAGGAG
BSU17940	1	5	20	15	GGAGG
BSU18120	1	5	20	15	GGAGGU
BSU18480	1	9	24	15	GUGA
BSU18849	1	4	19	15	AGGAGG
BSU18900	1	4	19	15	AGGAGG
BSU19000	1	3	18	15	AAGGAG
BSU19170	1	5	20	15	GGAGG
BSU19750	1	2	17	15	AAAGGAG
BSU19980	1	6	21	15	GAGGU
BSU20050	1	2	17	15	AAAGGAGGUGA
BSU20070	1	9	24	15	GUGAUC
BSU20170	1	2	17	15	AAAGGA
BSU20260	1	0	15	15	AGAAAGGAG
BSU20570	1	5	20	15	GGAGGU
BSU20820	1	4	19	15	AGGAGGU
BSU21490	1	0	15	15	AGAAAG
BSU21580	1	1	16	15	GAAAGGAG
BSU21640	1	5	20	15	GGAGG
BSU21650	1	4	19	15	AGGAGG
BSU21990	1	1	16	15	GAAAGGAG
BSU22019	1	3	18	15	AAGG
BSU22370	1	5	20	15	GGAG
BSU23340	1	3	18	15	AAGGAG
BSU23710	1	6	21	15	GAGGUG
BSU23940	1	2	17	15	AAAGGAGG
BSU23980	1	11	26	15	GAUC
BSU24160	1	2	17	15	AAAGG
BSU24650	1	0	15	15	AGAAAGG
BSU24840	1	4	19	15	AGGAGGU
BSU25330	1	4	19	15	AGGAGGU
BSU25860	1	1	16	15	GAAAGGA
BSU25940	1	4	19	15	AGGAGGU
BSU26530	1	2	17	15	AAAGGAGG
BSU26580	1	3	18	15	AAGGAGGU
BSU26670	1	5	20	15	GGAGG
BSU27580	1	0	15	15	AGAAAGGAGG
BSU27920	1	5	20	15	GGAGG
BSU28730	1	5	20	15	GGAGG
BSU28740	1	5	20	15	GGAGGU
BSU28940	1	4	19	15	AGGAG
BSU29250	1	2	17	15	AAAGGAG
BSU29710	1	2	17	15	AAAGG
BSU29980	1	1	16	15	GAAAGG
BSU29990	1	5	20	15	GGAGG
BSU30270	1	3	18	15	AAGGAGG
BSU30700	1	1	16	15	GAAAGGAG
BSU30980	1	0	15	15	AGAAAGGA
BSU30990	1	3	18	15	AAGGAG
BSU31060	1	3	18	15	AAGGAGG
BSU31280	1	1	16	15	GAAAGGAG
BSU32020	1	2	17	15	AAAGGAGG
BSU32270	1	7	22	15	AGGUGAUC
BSU32640	1	0	15	15	AGAAAGGA
BSU33980	1	2	17	15	AAAGGAG
BSU34100	1	1	16	15	GAAAGGAG
BSU34130	1	3	18	15	AAGGAGG
BSU34230	1	2	17	15	AAAGGA
BSU34570	1	5	20	15	GGAGG
BSU34940	1	3	18	15	AAGGAG
BSU35550	1	9	24	15	GUGAUC
BSU36190	1	0	15	15	AGAAAGG
BSU36440	1	3	18	15	AAGGAG
BSU37000	1	7	22	15	AGGU
BSU37100	1	3	18	15	AAGGAG
BSU37220	1	4	19	15	AGGAGG
BSU37360	1	10	25	15	UGAU
BSU37980	1	3	18	15	AAGGAG
BSU38130	1	1	16	15	GAAAGGAG
BSU38220	1	4	19	15	AGGAG
BSU38229	1	5	20	15	GGAGGU
BSU38250	1	1	16	15	GAAAGGAG
BSU38380	1	2	17	15	AAAGGAGGUG
BSU38780	1	0	15	15	AGAAAGGA
BSU39450	1	2	17	15	AAAGGAG
BSU39570	1	2	17	15	AAAGGAGG
BSU39680	1	5	20	15	GGAG
BSU39870	1	2	17	15	AAAGGAGG
BSU40260	1	3	18	15	AAGGAGG
BSU40270	1	3	18	15	AAGGAG
BSU40300	1	0	15	15	AGAAAGGAG
BSU40680	1	3	18	15	AAGGA
BSU40870	1	2	17	15	AAAGGAG
BSU40940	1	6	21	15	GAGGUGAU
BSU41000	1	0	15	15	AGAAAGGA
BSU00020	1	4	18	16	AGGAGG
BSU00150	1	3	17	16	AAGGAGG
BSU00270	1	2	16	16	AAAGGA
BSU00360	1	3	17	16	AAGGAGG
BSU00420	1	5	19	16	GGAGG
BSU00550	1	4	18	16	AGGAGG
BSU00570	1	3	17	16	AAGGAG
BSU00690	1	4	18	16	AGGAGGU
BSU01480	1	6	20	16	GAGGUG
BSU01510	1	3	17	16	AAGGAG
BSU01550	1	1	15	16	GAAAGGAG
BSU01670	1	0	14	16	AGAAAGG
BSU02000	1	0	14	16	AGAAAGG
BSU02110	1	0	14	16	AGAAAGGAG
BSU02180	1	2	16	16	AAAGG
BSU02220	1	4	18	16	AGGAGG
BSU02340	1	2	16	16	AAAGG
BSU02400	1	0	14	16	AGAAAG
BSU02430	1	4	18	16	AGGAGG
BSU02520	1	0	14	16	AGAAAGG
BSU02810	1	0	14	16	AGAAAG
BSU02860	1	0	14	16	AGAAAGGA
BSU02980	1	5	19	16	GGAGG
BSU03030	1	5	19	16	GGAGG
BSU03120	1	2	16	16	AAAGGAG
BSU03200	1	6	20	16	GAGGU
BSU03450	1	3	17	16	AAGGA
BSU03490	1	6	20	16	GAGGUG
BSU03651	1	1	15	16	GAAAGGA
BSU03700	1	1	15	16	GAAAGG
BSU03930	1	4	18	16	AGGAGG
BSU04030	1	2	16	16	AAAGGAG
BSU04050	1	4	18	16	AGGAGG
BSU04100	1	2	16	16	AAAGG
BSU04130	1	0	14	16	AGAAAG
BSU04360	1	7	21	16	AGGUGA
BSU04480	1	4	18	16	AGGAG
BSU04790	1	6	20	16	GAGGUG
BSU04800	1	2	16	16	AAAGGAG
BSU04840	1	1	15	16	GAAAGGAGG
BSU04880	1	5	19	16	GGAGG
BSU04980	1	4	18	16	AGGAG
BSU05109	1	2	16	16	AAAGGAG
BSU05280	1	0	14	16	AGAAA
BSU05390	1	3	17	16	AAGGAGG
BSU05510	1	3	17	16	AAGGAG
BSU05850	1	5	19	16	GGAGG
BSU06280	1	2	16	16	AAAGGAGG
BSU06310	1	2	16	16	AAAGGAGGU
BSU06320	1	4	18	16	AGGAGGU
BSU06330	1	4	18	16	AGGAGG
BSU06450	1	4	18	16	AGGAGG
BSU06490	1	1	15	16	GAAAGGAG
BSU06620	1	1	15	16	GAAAGGA
BSU06790	1	2	16	16	AAAGGAG
BSU06820	1	3	17	16	AAGGAG
BSU06950	1	0	14	16	AGAAAG
BSU07020	1	1	15	16	GAAAGGAG
BSU07110	1	1	15	16	GAAAGGAG
BSU07250	1	1	15	16	GAAAGGA
BSU07450	1	4	18	16	AGGAGG
BSU07460	1	5	19	16	GGAGG
BSU07520	1	2	16	16	AAAGGA
BSU07540	1	2	16	16	AAAGG
BSU07710	1	2	16	16	AAAGGAG
BSU07760	1	0	14	16	AGAAAGGA
BSU07860	1	3	17	16	AAGGAG
BSU07890	1	1	15	16	GAAAGGAG
BSU07970	1	5	19	16	GGAGG
BSU08010	1	2	16	16	AAAGG
BSU08140	1	2	16	16	AAAGGAG
BSU08360	1	2	16	16	AAAGGAG
BSU08440	1	5	19	16	GGAGG
BSU08530	1	4	18	16	AGGAG
BSU08610	1	5	19	16	GGAG
BSU08620	1	3	17	16	AAGGAGGU
BSU08850	1	4	18	16	AGGAGGUGAUC
BSU08960	1	3	17	16	AAGGAGG
BSU09090	1	4	18	16	AGGAGGU
BSU09310	1	4	18	16	AGGAGG
BSU09330	1	2	16	16	AAAGGAGG
BSU09370	1	2	16	16	AAAGGAG
BSU09480	1	2	16	16	AAAGGAG
BSU09530	1	3	17	16	AAGGAG
BSU09540	1	2	16	16	AAAGGA
BSU09610	1	2	16	16	AAAGGA
BSU09690	1	1	15	16	GAAAGG
BSU09965	1	3	17	16	AAGGA
BSU10220	1	5	19	16	GGAGGU
BSU10250	1	2	16	16	AAAGGAGG
BSU10750	1	5	19	16	GGAGG
BSU10770	1	4	18	16	AGGAGG
BSU10940	1	3	17	16	AAGGAG
BSU11010	1	2	16	16	AAAGGAGG
BSU11070	1	2	16	16	AAAGGAG
BSU11360	1	1	15	16	GAAAGG
BSU11490	1	3	17	16	AAGGAG
BSU11580	1	1	15	16	GAAAGGA
BSU11670	1	2	16	16	AAAGGAG
BSU11740	1	4	18	16	AGGAGG
BSU11790	1	2	16	16	AAAGGAG
BSU11810	1	2	16	16	AAAGGAGG
BSU11910	1	5	19	16	GGAGGU
BSU12010	1	2	16	16	AAAGGAGGU
BSU12160	1	0	14	16	AGAAAGG
BSU12229	1	5	19	16	GGAGG
BSU12310	1	6	20	16	GAGGUG
BSU12430	1	2	16	16	AAAGG
BSU12470	1	4	18	16	AGGAGGU
BSU12640	1	2	16	16	AAAGGAGG
BSU12710	1	3	17	16	AAGGAG
BSU12780	1	2	16	16	AAAGGAGG
BSU12800	1	2	16	16	AAAGG
BSU12910	1	1	15	16	GAAAGGA
BSU12920	1	2	16	16	AAAGGAGG
BSU12940	1	0	14	16	AGAAAGG
BSU13200	1	1	15	16	GAAAGGAG
BSU13210	1	4	18	16	AGGAGGUG
BSU13230	1	0	14	16	AGAAAG
BSU13350	1	4	18	16	AGGAGG
BSU13480	1	6	20	16	GAGGUGA
BSU13509	1	4	18	16	AGGAGG
BSU13710	1	5	19	16	GGAGG
BSU13720	1	3	17	16	AAGGAG
BSU13740	1	2	16	16	AAAGG
BSU13750	1	0	14	16	AGAAAGGA
BSU13790	1	3	17	16	AAGG
BSU13830	1	3	17	16	AAGGAG
BSU13870	1	0	14	16	AGAAAG
BSU13880	1	6	20	16	GAGGU
BSU13920	1	4	18	16	AGGAGG
BSU13990	1	2	16	16	AAAGGAGG
BSU14020	1	2	16	16	AAAGGAG
BSU14030	1	3	17	16	AAGGAG
BSU14080	1	3	17	16	AAGGAG
BSU14110	1	2	16	16	AAAGGAG
BSU14160	1	3	17	16	AAGGA
BSU14330	1	5	19	16	GGAGG
BSU14380	1	4	18	16	AGGAGGUGA
BSU14420	1	5	19	16	GGAGG
BSU14460	1	3	17	16	AAGGAGG
BSU14510	1	2	16	16	AAAGGAG
BSU14620	1	4	18	16	AGGAG
BSU14650	1	3	17	16	AAGGAGG
BSU15230	1	5	19	16	GGAGGU
BSU15300	1	2	16	16	AAAGG
BSU15340	1	4	18	16	AGGAGG
BSU15460	1	2	16	16	AAAGGAG
BSU15580	1	3	17	16	AAGGAG
BSU15710	1	5	19	16	GGAG
BSU15780	1	3	17	16	AAGGAGG
BSU15850	1	3	17	16	AAGGAGG
BSU15940	1	3	17	16	AAGGAGG
BSU15960	1	3	17	16	AAGGAGG
BSU16150	1	2	16	16	AAAGGAGG
BSU16190	1	4	18	16	AGGAGG
BSU16450	1	2	16	16	AAAGG
BSU16530	1	5	19	16	GGAGG
BSU16590	1	3	17	16	AAGGAGG
BSU16810	1	5	19	16	GGAGG
BSU16845	1	3	17	16	AAGGAGGU
BSU16920	1	5	19	16	GGAGG
BSU16970	1	0	14	16	AGAAAGGA
BSU17000	1	2	16	16	AAAGG
BSU17140	1	6	20	16	GAGGUG
BSU17200	1	4	18	16	AGGAG
BSU17230	1	4	18	16	AGGAG
BSU17430	1	0	14	16	AGAAAGGA
BSU17610	1	3	17	16	AAGGAG
BSU17660	1	2	16	16	AAAGGAG
BSU17699	1	2	16	16	AAAGGAG
BSU17740	1	4	18	16	AGGAGGU
BSU17790	1	0	14	16	AGAAAG
BSU18010	1	5	19	16	GGAGGUG
BSU18230	1	5	19	16	GGAGG
BSU18390	1	3	17	16	AAGGAG
BSU18410	1	4	18	16	AGGAGG
BSU18500	1	0	14	16	AGAAAGG
BSU18510	1	2	16	16	AAAGGAG
BSU18530	1	5	19	16	GGAG
BSU18660	1	2	16	16	AAAGGA
BSU18840	1	4	18	16	AGGAGGU
BSU18880	1	2	16	16	AAAGGA
BSU18898	1	2	16	16	AAAGG
BSU18910	1	0	14	16	AGAAAG
BSU19070	1	0	14	16	AGAAAGGA
BSU19160	1	1	15	16	GAAAGGAG
BSU19200	1	2	16	16	AAAGGA
BSU19330	1	2	16	16	AAAGGAG
BSU19350	1	4	18	16	AGGAG
BSU19479	1	2	16	16	AAAGGAG
BSU19520	1	5	19	16	GGAGG
BSU19570	1	4	18	16	AGGAG
BSU19700	1	5	19	16	GGAGG
BSU19900	1	3	17	16	AAGGAGG
BSU20000	1	2	16	16	AAAGGAG
BSU20030	1	0	14	16	AGAAAGGA
BSU20080	1	3	17	16	AAGGAG
BSU20200	1	3	17	16	AAGGAG
BSU20230	1	2	16	16	AAAGGAG
BSU20350	1	3	17	16	AAGG
BSU20370	1	3	17	16	AAGGAG
BSU20390	1	2	16	16	AAAGGAG
BSU20480	1	2	16	16	AAAGGAGG
BSU20490	1	2	16	16	AAAGGA
BSU20670	1	5	19	16	GGAGGU
BSU20770	1	4	18	16	AGGAG
BSU20870	1	5	19	16	GGAG
BSU20900	1	4	18	16	AGGAG
BSU20920	1	5	19	16	GGAGG
BSU20929	1	3	17	16	AAGGAG
BSU20940	1	3	17	16	AAGGAG
BSU21100	1	5	19	16	GGAGGUGA
BSU21120	1	6	20	16	GAGGUGA
BSU21260	1	4	18	16	AGGAGGU
BSU21390	1	5	19	16	GGAGG
BSU21430	1	4	18	16	AGGAGG
BSU21440	1	1	15	16	GAAAGGA
BSU21620	1	1	15	16	GAAAGGAG
BSU21750	1	1	15	16	GAAAGGA
BSU21770	1	0	14	16	AGAAAGGA
BSU21780	1	2	16	16	AAAGGAG
BSU21790	1	1	15	16	GAAAGGAG
BSU21820	1	2	16	16	AAAGGA
BSU21870	1	4	18	16	AGGAGG
BSU21880	1	4	18	16	AGGAGG
BSU22120	1	4	18	16	AGGAG
BSU22290	1	4	18	16	AGGAGGUG
BSU22570	1	2	16	16	AAAGG
BSU22720	1	5	19	16	GGAG
BSU22810	1	2	16	16	AAAGGA
BSU22840	1	1	15	16	GAAAGGA
BSU22890	1	3	17	16	AAGGAG
BSU22910	1	1	15	16	GAAAG
BSU23450	1	3	17	16	AAGGAG
BSU23620	1	2	16	16	AAAGGAG
BSU23670	1	4	18	16	AGGAG
BSU23790	1	3	17	16	AAGGAG
BSU23800	1	3	17	16	AAGGAGG
BSU23950	1	0	14	16	AGAAA
BSU24010	1	2	16	16	AAAGG
BSU24020	1	3	17	16	AAGGAG
BSU24090	1	0	14	16	AGAAAGG
BSU24100	1	2	16	16	AAAGG
BSU24260	1	2	16	16	AAAGGA
BSU24320	1	2	16	16	AAAGGAG
BSU24340	1	3	17	16	AAGGAG
BSU24470	1	2	16	16	AAAGGAG
BSU24520	1	5	19	16	GGAGG
BSU24560	1	4	18	16	AGGAG
BSU24640	1	4	18	16	AGGAGGU
BSU24710	1	1	15	16	GAAAGGA
BSU24880	1	4	18	16	AGGAGG
BSU24950	1	4	18	16	AGGAGG
BSU25090	1	3	17	16	AAGGAG
BSU25290	1	5	19	16	GGAGG
BSU25530	1	5	19	16	GGAGG
BSU25570	1	9	23	16	GUGAU
BSU25650	1	4	18	16	AGGAGG
BSU25770	1	3	17	16	AAGGAG
BSU26140	1	3	17	16	AAGGAGG
BSU26180	1	3	17	16	AAGGAGGU
BSU26300	1	4	18	16	AGGAG
BSU26340	1	8	22	16	GGUGA
BSU26360	1	2	16	16	AAAGGAG
BSU26370	1	3	17	16	AAGGAGG
BSU26440	1	1	15	16	GAAAGGAG
BSU26540	1	4	18	16	AGGAG
BSU26590	1	2	16	16	AAAGG
BSU26780	1	2	16	16	AAAGGAGG
BSU26830	1	2	16	16	AAAGGAG
BSU26860	1	5	19	16	GGAGGUG
BSU26870	1	0	14	16	AGAAAGGA
BSU26890	1	0	14	16	AGAAAGG
BSU26920	1	0	14	16	AGAAAG
BSU27080	1	2	16	16	AAAGGA
BSU27160	1	1	15	16	GAAAGG
BSU27430	1	4	18	16	AGGAGG
BSU27590	1	0	14	16	AGAA
BSU27680	1	5	19	16	GGAGGUG
BSU27980	1	2	16	16	AAAGGA
BSU28050	1	1	15	16	GAAAGGA
BSU28090	1	5	19	16	GGAGG
BSU28150	1	5	19	16	GGAGG
BSU28190	1	4	18	16	AGGAG
BSU28240	1	1	15	16	GAAAGGA
BSU28370	1	5	19	16	GGAGGU
BSU28390	1	0	14	16	AGAAA
BSU28770	1	1	15	16	GAAA
BSU28870	1	5	19	16	GGAGGUG
BSU29040	1	2	16	16	AAAGGAGG
BSU29110	1	5	19	16	GGAGG
BSU29340	1	3	17	16	AAGGAGG
BSU29580	1	6	20	16	GAGGU
BSU29610	1	3	17	16	AAGG
BSU29720	1	2	16	16	AAAGG
BSU29750	1	1	15	16	GAAAGGA
BSU29780	1	3	17	16	AAGGAGGU
BSU30020	1	5	19	16	GGAG
BSU30070	1	8	22	16	GGUGA
BSU30160	1	5	19	16	GGAGG
BSU30230	1	5	19	16	GGAGG
BSU30340	1	3	17	16	AAGG
BSU30350	1	0	14	16	AGAAAGG
BSU30370	1	8	22	16	GGUG
BSU30530	1	5	19	16	GGAG
BSU30770	1	4	18	16	AGGAGG
BSU30780	1	2	16	16	AAAGGAG
BSU30910	1	5	19	16	GGAGG
BSU31020	1	0	14	16	AGAAAGGA
BSU31120	1	3	17	16	AAGGA
BSU31290	1	3	17	16	AAGGAG
BSU31319	1	2	16	16	AAAGGA
BSU31321	1	0	14	16	AGAAA
BSU31322	1	3	17	16	AAGGAG
BSU31330	1	2	16	16	AAAGG
BSU31520	1	3	17	16	AAGGA
BSU31530	1	3	17	16	AAGGAGG
BSU31760	1	5	19	16	GGAGG
BSU31840	1	2	16	16	AAAGGAGGU
BSU31945	1	2	16	16	AAAGGAGG
BSU32060	1	0	14	16	AGAAAGGA
BSU32200	1	2	16	16	AAAGG
BSU32370	1	5	19	16	GGAG
BSU32450	1	2	16	16	AAAGGA
BSU32650	1	5	19	16	GGAG
BSU32830	1	4	18	16	AGGAGG
BSU32859	1	2	16	16	AAAGGAGG
BSU32930	1	3	17	16	AAGGAG
BSU32980	1	4	18	16	AGGAGG
BSU33030	1	1	15	16	GAAAGG
BSU33130	1	1	15	16	GAAAGGAGG
BSU33140	1	10	24	16	UGAU
BSU33210	1	3	17	16	AAGG
BSU33221	1	0	14	16	AGAAAGGA
BSU33640	1	2	16	16	AAAGGAG
BSU33710	1	3	17	16	AAGGAGG
BSU33740	1	1	15	16	GAAAGGA
BSU33870	1	2	16	16	AAAGGAG
BSU33880	1	4	18	16	AGGAGG
BSU34470	1	2	16	16	AAAGGAGG
BSU34540	1	3	17	16	AAGGAGG
BSU34810	1	5	19	16	GGAGG
BSU34840	1	2	16	16	AAAGGAG
BSU34850	1	5	19	16	GGAGGU
BSU34920	1	0	14	16	AGAAAGGA
BSU35080	1	0	14	16	AGAAAG
BSU35210	1	2	16	16	AAAGGAGG
BSU35420	1	2	16	16	AAAGGAG
BSU35500	1	5	19	16	GGAGG
BSU35590	1	2	16	16	AAAGGA
BSU35780	1	0	14	16	AGAAAG
BSU35800	1	3	17	16	AAGGAG
BSU35920	1	0	14	16	AGAAAGGA
BSU36040	1	2	16	16	AAAGGAGG
BSU36100	1	2	16	16	AAAGG
BSU36230	1	5	19	16	GGAGG
BSU36269	1	1	15	16	GAAAGGA
BSU36300	1	2	16	16	AAAGGA
BSU36490	1	4	18	16	AGGAGG
BSU36520	1	4	18	16	AGGAG
BSU36740	1	2	16	16	AAAGG
BSU36980	1	4	18	16	AGGAGGU
BSU37130	1	8	22	16	GGUG
BSU37190	1	1	15	16	GAAAGGAG
BSU37200	1	2	16	16	AAAGGAG
BSU37300	1	2	16	16	AAAGGAGG
BSU37570	1	1	15	16	GAAAGG
BSU37920	1	2	16	16	AAAGGAGG
BSU37960	1	2	16	16	AAAGGAG
BSU38230	1	2	16	16	AAAGGAGG
BSU38280	1	4	18	16	AGGAGG
BSU38310	1	0	14	16	AGAAAGG
BSU38350	1	0	14	16	AGAAAGGA
BSU38370	1	4	18	16	AGGAGG
BSU38400	1	2	16	16	AAAGGAG
BSU38490	1	0	14	16	AGAAAGGA
BSU38550	1	5	19	16	GGAG
BSU38690	1	0	14	16	AGAAAGGAG
BSU38750	1	4	18	16	AGGAGGU
BSU38800	1	0	14	16	AGAAAG
BSU38880	1	3	17	16	AAGGAG
BSU38910	1	3	17	16	AAGGAG
BSU38990	1	1	15	16	GAAAGG
BSU39090	1	4	18	16	AGGAG
BSU39110	1	4	18	16	AGGAG
BSU39230	1	2	16	16	AAAGGAG
BSU39370	1	2	16	16	AAAGGAG
BSU39430	1	5	19	16	GGAGGUG
BSU39520	1	2	16	16	AAAGGAG
BSU39550	1	3	17	16	AAGGAG
BSU39640	1	3	17	16	AAGGAGG
BSU39690	1	4	18	16	AGGAG
BSU39780	1	4	18	16	AGGAGG
BSU39880	1	5	19	16	GGAGG
BSU39930	1	3	17	16	AAGGAG
BSU39950	1	2	16	16	AAAGGAGG
BSU40150	1	4	18	16	AGGAG
BSU40259	1	2	16	16	AAAGGAGG
BSU40290	1	3	17	16	AAGGAG
BSU40460	1	3	17	16	AAGGAGG
BSU40690	1	3	17	16	AAGGA
BSU40840	1	2	16	16	AAAGG
BSU00050	1	6	19	17	GAGGUGA
BSU00070	1	5	18	17	GGAGGU
BSU00130	1	2	15	17	AAAGGAG
BSU00140	1	2	15	17	AAAGGAG
BSU00170	1	1	14	17	GAAAGGAG
BSU00300	1	3	16	17	AAGGA
BSU00310	1	9	22	17	GUGAU
BSU00320	1	4	17	17	AGGAGG
BSU00380	1	4	17	17	AGGAGGU
BSU00470	1	8	21	17	GGUGA
BSU00500	1	5	18	17	GGAGG
BSU00510	1	5	18	17	GGAGGU
BSU00530	1	5	18	17	GGAGG
BSU00580	1	3	16	17	AAGGAG
BSU00650	1	4	17	17	AGGAGG
BSU00710	1	4	17	17	AGGAGGU
BSU00810	1	1	14	17	GAAAGGAGG
BSU00830	1	2	15	17	AAAGGAGG
BSU00880	1	4	17	17	AGGAGG
BSU00890	1	2	15	17	AAAGGAGGUG
BSU00910	1	0	13	17	AGAAAG
BSU00960	1	5	18	17	GGAGG
BSU01040	1	4	17	17	AGGAGGUG
BSU01150	1	2	15	17	AAAGGAGG
BSU01200	1	5	18	17	GGAGGU
BSU01210	1	4	17	17	AGGAGG
BSU01320	1	0	13	17	AGAAAGGAG
BSU01350	1	3	16	17	AAGGAGGUG
BSU01530	1	5	18	17	GGAGG
BSU01600	1	2	15	17	AAAGG
BSU01620	1	7	20	17	AGGU
BSU01680	1	5	18	17	GGAGG
BSU01710	1	3	16	17	AAGGAGG
BSU01720	1	4	17	17	AGGAG
BSU01740	1	8	21	17	GGUGAU
BSU01910	1	4	17	17	AGGAGGU
BSU01920	1	3	16	17	AAGG
BSU01950	1	4	17	17	AGGAG
BSU02050	1	5	18	17	GGAGG
BSU02070	1	1	14	17	GAAAGG
BSU02080	1	0	13	17	AGAAAGG
BSU02120	1	1	14	17	GAAAGG
BSU02130	1	3	16	17	AAGGAGG
BSU02160	1	0	13	17	AGAAAG
BSU02200	1	2	15	17	AAAGGAGG
BSU02210	1	2	15	17	AAAGGAG
BSU02230	1	4	17	17	AGGAGG
BSU02310	1	2	15	17	AAAGGAG
BSU02420	1	6	19	17	GAGGUGAU
BSU02470	1	1	14	17	GAAAGG
BSU02480	1	2	15	17	AAAGGAG
BSU02530	1	0	13	17	AGAAAGGAGG
BSU02570	1	3	16	17	AAGGAG
BSU02590	1	2	15	17	AAAGGAGG
BSU02600	1	5	18	17	GGAGGUGA
BSU02630	1	3	16	17	AAGGAG
BSU02650	1	2	15	17	AAAGGAG
BSU02690	1	3	16	17	AAGGAG
BSU02710	1	3	16	17	AAGGAG
BSU02720	1	5	18	17	GGAGG
BSU02730	1	4	17	17	AGGAG
BSU02770	1	2	15	17	AAAGGAG
BSU02800	1	1	14	17	GAAAGG
BSU02820	1	3	16	17	AAGGAGG
BSU02880	1	0	13	17	AGAAAGGA
BSU02890	1	4	17	17	AGGAG
BSU02920	1	4	17	17	AGGAGG
BSU03040	1	3	16	17	AAGGAG
BSU03100	1	5	18	17	GGAGGUG
BSU03210	1	2	15	17	AAAGGAG
BSU03230	1	4	17	17	AGGAG
BSU03240	1	8	21	17	GGUGAU
BSU03250	1	5	18	17	GGAGGU
BSU03290	1	4	17	17	AGGAGG
BSU03310	1	0	13	17	AGAAAGGA
BSU03340	1	4	17	17	AGGAG
BSU03360	1	5	18	17	GGAGG
BSU03680	1	3	16	17	AAGGAGG
BSU03730	1	0	13	17	AGAAAG
BSU03740	1	5	18	17	GGAGG
BSU03770	1	8	21	17	GGUGA
BSU03790	1	4	17	17	AGGAG
BSU03810	1	3	16	17	AAGGAG
BSU03820	1	2	15	17	AAAGGAG
BSU03910	1	0	13	17	AGAAAGGA
BSU03940	1	3	16	17	AAGGAG
BSU04040	1	6	19	17	GAGGU
BSU04110	1	5	18	17	GGAGG
BSU04170	1	4	17	17	AGGAG
BSU04240	1	3	16	17	AAGGAGG
BSU04280	1	1	14	17	GAAAGGA
BSU04330	1	2	15	17	AAAGGAGGU
BSU04340	1	2	15	17	AAAGGAGG
BSU04380	1	2	15	17	AAAGGAG
BSU04430	1	2	15	17	AAAGGAG
BSU04440	1	5	18	17	GGAGG
BSU04700	1	4	17	17	AGGAGGU
BSU04740	1	5	18	17	GGAG
BSU04830	1	4	17	17	AGGAGGUGAU
BSU04920	1	4	17	17	AGGAGGU
BSU04930	1	3	16	17	AAGG
BSU05000	1	5	18	17	GGAGG
BSU05040	1	6	19	17	GAGGUGA
BSU05050	1	0	13	17	AGAAAGGA
BSU05070	1	6	19	17	GAGGUGA
BSU05100	1	3	16	17	AAGGAGG
BSU05140	1	7	20	17	AGGUG
BSU05250	1	6	19	17	GAGGUG
BSU05290	1	4	17	17	AGGAG
BSU05320	1	3	16	17	AAGGA
BSU05330	1	3	16	17	AAGGAGG
BSU05340	1	3	16	17	AAGGAGG
BSU05360	1	4	17	17	AGGAG
BSU05408	1	3	16	17	AAGGA
BSU05500	1	4	17	17	AGGAG
BSU05550	1	3	16	17	AAGGAG
BSU05560	1	2	15	17	AAAGG
BSU05690	1	5	18	17	GGAGG
BSU05730	1	5	18	17	GGAGG
BSU05750	1	4	17	17	AGGAGG
BSU05780	1	6	19	17	GAGGUGA
BSU05870	1	5	18	17	GGAGGUG
BSU05930	1	8	21	17	GGUGAU
BSU05970	1	5	18	17	GGAGG
BSU06060	1	8	21	17	GGUGAU
BSU06150	1	0	13	17	AGAAAGGA
BSU06170	1	9	22	17	GUGAU
BSU06210	1	0	13	17	AGAAAGG
BSU06270	1	9	22	17	GUGA
BSU06300	1	3	16	17	AAGGA
BSU06380	1	4	17	17	AGGAG
BSU06480	1	5	18	17	GGAGG
BSU06500	1	2	15	17	AAAGGAG
BSU06540	1	2	15	17	AAAGGAG
BSU06550	1	6	19	17	GAGG
BSU06800	1	5	18	17	GGAGG
BSU06830	1	3	16	17	AAGGAGG
BSU06880	1	4	17	17	AGGAG
BSU06890	1	0	13	17	AGAAAGGAGG
BSU06960	1	6	19	17	GAGGUG
BSU06970	1	2	15	17	AAAGG
BSU07000	1	2	15	17	AAAGGAG
BSU07040	1	8	21	17	GGUGA
BSU07080	1	0	13	17	AGAAAGG
BSU07120	1	4	17	17	AGGAGG
BSU07160	1	5	18	17	GGAGGU
BSU07260	1	0	13	17	AGAAAG
BSU07270	1	6	19	17	GAGG
BSU07320	1	3	16	17	AAGGAGG
BSU07420	1	6	19	17	GAGGUG
BSU07440	1	5	18	17	GGAGGUG
BSU07610	1	3	16	17	AAGG
BSU07620	1	5	18	17	GGAGGUG
BSU07680	1	4	17	17	AGGAGGU
BSU07720	1	0	13	17	AGAAA
BSU07735	1	6	19	17	GAGGUGA
BSU07750	1	8	21	17	GGUGAU
BSU07800	1	5	18	17	GGAGG
BSU07840	1	1	14	17	GAAAGG
BSU07870	1	0	13	17	AGAAAGGA
BSU07980	1	3	16	17	AAGGAG
BSU08080	1	2	15	17	AAAGG
BSU08130	1	5	18	17	GGAG
BSU08150	1	4	17	17	AGGAG
BSU08180	1	3	16	17	AAGGAGGU
BSU08210	1	5	18	17	GGAGG
BSU08250	1	4	17	17	AGGAGG
BSU08300	1	2	15	17	AAAGGAG
BSU08320	1	4	17	17	AGGAGG
BSU08370	1	0	13	17	AGAAAG
BSU08380	1	4	17	17	AGGAGG
BSU08410	1	9	22	17	GUGAU
BSU08510	1	4	17	17	AGGAG
BSU08580	1	0	13	17	AGAAAGGAG
BSU08600	1	7	20	17	AGGUG
BSU08720	1	5	18	17	GGAGGU
BSU08750	1	5	18	17	GGAGG
BSU08820	1	6	19	17	GAGGUGAU
BSU08860	1	2	15	17	AAAGG
BSU08950	1	4	17	17	AGGAGG
BSU08980	1	3	16	17	AAGGAGG
BSU09030	1	3	16	17	AAGGAG
BSU09050	1	5	18	17	GGAGGU
BSU09060	1	6	19	17	GAGGUG
BSU09100	1	4	17	17	AGGAGG
BSU09150	1	2	15	17	AAAGGAGG
BSU09165	1	5	18	17	GGAGG
BSU09230	1	1	14	17	GAAAGG
BSU09250	1	0	13	17	AGAAAGGAG
BSU09300	1	3	16	17	AAGGAGG
BSU09380	1	6	19	17	GAGGU
BSU09500	1	6	19	17	GAGGUG
BSU09630	1	2	15	17	AAAGGAGG
BSU09660	1	5	18	17	GGAG
BSU09680	1	8	21	17	GGUG
BSU09730	1	4	17	17	AGGAGGU
BSU09890	1	3	16	17	AAGGAGG
BSU09980	1	0	13	17	AGAAAG
BSU09990	1	7	20	17	AGGUGA
BSU10009	1	2	15	17	AAAGGAGG
BSU10030	1	3	16	17	AAGGAGG
BSU10060	1	6	19	17	GAGGU
BSU10120	1	1	14	17	GAAAGG
BSU10160	1	5	18	17	GGAGG
BSU10170	1	3	16	17	AAGGAG
BSU10180	1	2	15	17	AAAGGAGG
BSU10260	1	4	17	17	AGGAGG
BSU10320	1	2	15	17	AAAGGAG
BSU10370	1	5	18	17	GGAGG
BSU10400	1	2	15	17	AAAGGAG
BSU10430	1	2	15	17	AAAGGAG
BSU10450	1	2	15	17	AAAGGAGG
BSU10560	1	3	16	17	AAGGA
BSU10580	1	1	14	17	GAAAGG
BSU10650	1	4	17	17	AGGAGG
BSU10720	1	2	15	17	AAAGGA
BSU10740	1	3	16	17	AAGGAGG
BSU10890	1	2	15	17	AAAGGA
BSU10990	1	7	20	17	AGGUGAUC
BSU11020	1	5	18	17	GGAGGU
BSU11040	1	6	19	17	GAGGU
BSU11055	1	9	22	17	GUGAUC
BSU11090	1	4	17	17	AGGAGG
BSU11100	1	3	16	17	AAGGA
BSU11220	1	2	15	17	AAAGGAGG
BSU11250	1	2	15	17	AAAGGA
BSU11260	1	2	15	17	AAAGGAGG
BSU11270	1	6	19	17	GAGGUG
BSU11350	1	4	17	17	AGGAGG
BSU11450	1	0	13	17	AGAAAGGAG
BSU11560	1	2	15	17	AAAGGAG
BSU11630	1	3	16	17	AAGGAGG
BSU11760	1	2	15	17	AAAGGAGG
BSU11780	1	0	13	17	AGAAAGGAG
BSU11840	1	4	17	17	AGGAG
BSU12050	1	2	15	17	AAAGGAG
BSU12110	1	3	16	17	AAGGAGGU
BSU12120	1	4	17	17	AGGAGGUG
BSU12150	1	4	17	17	AGGAGG
BSU12200	1	3	16	17	AAGGAG
BSU12280	1	2	15	17	AAAGGAG
BSU12320	1	3	16	17	AAGGAGG
BSU12340	1	5	18	17	GGAGGUG
BSU12350	1	6	19	17	GAGGUG
BSU12500	1	1	14	17	GAAAGG
BSU12510	1	6	19	17	GAGGU
BSU12519	1	9	22	17	GUGAUC
BSU12540	1	3	16	17	AAGGA
BSU12720	1	2	15	17	AAAGGAG
BSU12760	1	4	17	17	AGGAGGU
BSU12810	1	3	16	17	AAGGAG
BSU12840	1	6	19	17	GAGG
BSU12850	1	5	18	17	GGAGG
BSU12890	1	4	17	17	AGGAGG
BSU12950	1	4	17	17	AGGAGGU
BSU13000	1	3	16	17	AAGGAGG
BSU13130	1	4	17	17	AGGAGG
BSU13170	1	4	17	17	AGGAGG
BSU13180	1	2	15	17	AAAGGAGG
BSU13310	1	8	21	17	GGUG
BSU13360	1	7	20	17	AGGUGA
BSU13390	1	3	16	17	AAGGAGG
BSU13450	1	5	18	17	GGAGG
BSU13520	1	7	20	17	AGGUGAU
BSU13600	1	1	14	17	GAAAGG
BSU13610	1	2	15	17	AAAGGAGGU
BSU13620	1	2	15	17	AAAGGAGG
BSU13770	1	2	15	17	AAAGGAG
BSU13820	1	3	16	17	AAGGAGG
BSU13850	1	4	17	17	AGGAG
BSU13960	1	5	18	17	GGAGG
BSU14010	1	6	19	17	GAGG
BSU14050	1	2	15	17	AAAGG
BSU14060	1	5	18	17	GGAGG
BSU14090	1	7	20	17	AGGUGAU
BSU14130	1	2	15	17	AAAGG
BSU14150	1	8	21	17	GGUGAU
BSU14190	1	4	17	17	AGGAGG
BSU14220	1	5	18	17	GGAGG
BSU14280	1	4	17	17	AGGAGG
BSU14340	1	3	16	17	AAGGAGGU
BSU14390	1	2	15	17	AAAGG
BSU14410	1	4	17	17	AGGAGG
BSU14430	1	5	18	17	GGAGG
BSU14440	1	1	14	17	GAAAGGAG
BSU14470	1	8	21	17	GGUGA
BSU14490	1	7	20	17	AGGUG
BSU14520	1	2	15	17	AAAGGAGG
BSU14550	1	2	15	17	AAAGG
BSU14640	1	3	16	17	AAGGAG
BSU14700	1	2	15	17	AAAGG
BSU14740	1	4	17	17	AGGAGG
BSU14770	1	4	17	17	AGGAG
BSU14810	1	4	17	17	AGGAGG
BSU14840	1	5	18	17	GGAGG
BSU14930	1	5	18	17	GGAGGUGA
BSU14960	1	8	21	17	GGUGAU
BSU15060	1	0	13	17	AGAAAGG
BSU15250	1	2	15	17	AAAGGA
BSU15290	1	4	17	17	AGGAGG
BSU15330	1	5	18	17	GGAGG
BSU15360	1	2	15	17	AAAGGA
BSU15370	1	1	14	17	GAAAGG
BSU15420	1	5	18	17	GGAGGUG
BSU15430	1	5	18	17	GGAGG
BSU15450	1	5	18	17	GGAGG
BSU15550	1	3	16	17	AAGGAG
BSU15600	1	3	16	17	AAGGAGG
BSU15820	1	4	17	17	AGGAGG
BSU15830	1	3	16	17	AAGGAGG
BSU15840	1	4	17	17	AGGAGG
BSU16020	1	6	19	17	GAGGUGAUC
BSU16090	1	4	17	17	AGGAGG
BSU16260	1	4	17	17	AGGAG
BSU16280	1	5	18	17	GGAGG
BSU16420	1	4	17	17	AGGAGG
BSU16490	1	4	17	17	AGGAGG
BSU16500	1	3	16	17	AAGGAGG
BSU16630	1	8	21	17	GGUGA
BSU16710	1	4	17	17	AGGAGG
BSU16750	1	3	16	17	AAGGAG
BSU16960	1	4	17	17	AGGAGGUGA
BSU16990	1	3	16	17	AAGGAGG
BSU17240	1	2	15	17	AAAGGAGG
BSU17260	1	4	17	17	AGGAGG
BSU17280	1	2	15	17	AAAGGAGG
BSU17290	1	2	15	17	AAAGGAG
BSU17300	1	4	17	17	AGGAG
BSU17340	1	3	16	17	AAGGAGG
BSU17360	1	8	21	17	GGUGA
BSU17390	1	2	15	17	AAAGGAG
BSU17500	1	5	18	17	GGAGG
BSU17600	1	3	16	17	AAGG
BSU17670	1	2	15	17	AAAGGAGG
BSU17700	1	2	15	17	AAAGGAGG
BSU17770	1	5	18	17	GGAGG
BSU17900	1	2	15	17	AAAGG
BSU17910	1	3	16	17	AAGGAGG
BSU17920	1	1	14	17	GAAAGGA
BSU18020	1	4	17	17	AGGAGG
BSU18070	1	2	15	17	AAAGGAG
BSU18150	1	3	16	17	AAGGAG
BSU18200	1	2	15	17	AAAGG
BSU18240	1	6	19	17	GAGGUGA
BSU18260	1	3	16	17	AAGGAGG
BSU18290	1	5	18	17	GGAGG
BSU18310	1	4	17	17	AGGAG
BSU18340	1	5	18	17	GGAGG
BSU18490	1	3	16	17	AAGGAG
BSU18520	1	4	17	17	AGGAGG
BSU18560	1	1	14	17	GAAAG
BSU18580	1	5	18	17	GGAGG
BSU18590	1	8	21	17	GGUGA
BSU18600	1	5	18	17	GGAGG
BSU18630	1	4	17	17	AGGAGG
BSU18669	1	2	15	17	AAAGGAGG
BSU18680	1	1	14	17	GAAAG
BSU18700	1	2	15	17	AAAGG
BSU18740	1	6	19	17	GAGGUGAU
BSU18770	1	0	13	17	AGAAAGG
BSU18780	1	5	18	17	GGAGG
BSU18810	1	4	17	17	AGGAGG
BSU18990	1	6	19	17	GAGGUG
BSU19040	1	2	15	17	AAAGGAG
BSU19090	1	2	15	17	AAAGGAGG
BSU19150	1	2	15	17	AAAGGAGG
BSU19190	1	6	19	17	GAGGU
BSU19230	1	5	18	17	GGAGG
BSU19259	1	0	13	17	AGAAAGGAG
BSU19270	1	0	13	17	AGAAAGGAGGU
BSU19280	1	2	15	17	AAAGGA
BSU19300	1	2	15	17	AAAGGAG
BSU19530	1	4	17	17	AGGAGG
BSU19550	1	3	16	17	AAGGAGG
BSU19579	1	4	17	17	AGGAGG
BSU19630	1	4	17	17	AGGAGG
BSU19690	1	4	17	17	AGGAGG
BSU19740	1	6	19	17	GAGGUG
BSU19800	1	4	17	17	AGGAGG
BSU19850	1	1	14	17	GAAAG
BSU19890	1	10	23	17	UGAUC
BSU19940	1	0	13	17	AGAAAGG
BSU19970	1	3	16	17	AAGGAGGUGAU
BSU20010	1	1	14	17	GAAAGG
BSU20040	1	1	14	17	GAAAGGA
BSU20100	1	4	17	17	AGGAGG
BSU20130	1	2	15	17	AAAGGAG
BSU20160	1	3	16	17	AAGGAGGUGA
BSU20190	1	2	15	17	AAAGGAGGUG
BSU20240	1	4	17	17	AGGAG
BSU20250	1	5	18	17	GGAGGU
BSU20330	1	4	17	17	AGGAG
BSU20420	1	4	17	17	AGGAG
BSU20430	1	2	15	17	AAAGG
BSU20500	1	4	17	17	AGGAGGUGAU
BSU20550	1	2	15	17	AAAGGAG
BSU20560	1	7	20	17	AGGUGAU
BSU20650	1	0	13	17	AGAAAG
BSU20660	1	5	18	17	GGAGG
BSU20690	1	4	17	17	AGGAGG
BSU20700	1	3	16	17	AAGGAGG
BSU20710	1	2	15	17	AAAGGAGG
BSU20720	1	5	18	17	GGAGG
BSU20830	1	3	16	17	AAGGAGG
BSU20850	1	2	15	17	AAAGGAGGUGA
BSU20860	1	0	13	17	AGAAA
BSU20910	1	6	19	17	GAGGU
BSU20928	1	7	20	17	AGGUGAUC
BSU20930	1	5	18	17	GGAGGUG
BSU21030	1	4	17	17	AGGAGGUGA
BSU21150	1	2	15	17	AAAGGAG
BSU21170	1	4	17	17	AGGAGG
BSU21220	1	4	17	17	AGGAGG
BSU21280	1	3	16	17	AAGGAGG
BSU21300	1	8	21	17	GGUGA
BSU21320	1	3	16	17	AAGGAGG
BSU21340	1	8	21	17	GGUG
BSU21370	1	4	17	17	AGGAGG
BSU21400	1	7	20	17	AGGUG
BSU21410	1	3	16	17	AAGGAG
BSU21460	1	3	16	17	AAGGAG
BSU21570	1	0	13	17	AGAAAG
BSU21610	1	2	15	17	AAAGG
BSU21690	1	2	15	17	AAAGGAGG
BSU21740	1	3	16	17	AAGGAG
BSU21800	1	5	18	17	GGAGG
BSU21850	1	5	18	17	GGAG
BSU21900	1	4	17	17	AGGAGG
BSU21910	1	5	18	17	GGAGGUG
BSU22050	1	6	19	17	GAGGUGAUC
BSU22060	1	4	17	17	AGGAGGU
BSU22130	1	3	16	17	AAGG
BSU22160	1	6	19	17	GAGGUGAUC
BSU22170	1	8	21	17	GGUGAU
BSU22200	1	1	14	17	GAAAGG
BSU22320	1	1	14	17	GAAAGG
BSU22350	1	6	19	17	GAGGUG
BSU22380	1	7	20	17	AGGUGA
BSU22430	1	4	17	17	AGGAGG
BSU22450	1	9	22	17	GUGAUC
BSU22580	1	4	17	17	AGGAGG
BSU22640	1	0	13	17	AGAAAGGA
BSU22680	1	3	16	17	AAGGAG
BSU22849	1	7	20	17	AGGUGAU
BSU22860	1	5	18	17	GGAGG
BSU22900	1	5	18	17	GGAGGUG
BSU22970	1	4	17	17	AGGAGG
BSU23000	1	4	17	17	AGGAGG
BSU23050	1	2	15	17	AAAGGAG
BSU23170	1	7	20	17	AGGUGA
BSU23220	1	8	21	17	GGUGA
BSU23230	1	2	15	17	AAAGGAGG
BSU23240	1	6	19	17	GAGG
BSU23280	1	5	18	17	GGAGG
BSU23300	1	5	18	17	GGAGGU
BSU23310	1	5	18	17	GGAGG
BSU23328	1	2	15	17	AAAGGAG
BSU23360	1	0	13	17	AGAAAG
BSU23380	1	0	13	17	AGAAAG
BSU23390	1	0	13	17	AGAAAGGAG
BSU23420	1	3	16	17	AAGGAGGU
BSU23460	1	8	21	17	GGUG
BSU23470	1	3	16	17	AAGGAGG
BSU23520	1	4	17	17	AGGAGG
BSU23530	1	5	18	17	GGAGG
BSU23540	1	9	22	17	GUGAUC
BSU23560	1	3	16	17	AAGG
BSU23680	1	6	19	17	GAGG
BSU23870	1	2	15	17	AAAGGAG
BSU23900	1	1	14	17	GAAAGGAG
BSU23930	1	1	14	17	GAAAG
BSU24050	1	2	15	17	AAAGGAGG
BSU24080	1	4	17	17	AGGAGG
BSU24130	1	1	14	17	GAAAGGAG
BSU24170	1	6	19	17	GAGGUGA
BSU24180	1	6	19	17	GAGGUGA
BSU24190	1	5	18	17	GGAGG
BSU24200	1	6	19	17	GAGGUG
BSU24220	1	5	18	17	GGAGG
BSU24250	1	6	19	17	GAGGUG
BSU24310	1	4	17	17	AGGAGG
BSU24380	1	3	16	17	AAGGAGG
BSU24390	1	1	14	17	GAAAGGAGG
BSU24400	1	3	16	17	AAGGA
BSU24420	1	9	22	17	GUGA
BSU24620	1	2	15	17	AAAGG
BSU24660	1	6	19	17	GAGGUGAUC
BSU24670	1	4	17	17	AGGAGG
BSU24800	1	2	15	17	AAAGG
BSU24870	1	5	18	17	GGAG
BSU24900	1	5	18	17	GGAGG
BSU24940	1	7	20	17	AGGUG
BSU24960	1	1	14	17	GAAAG
BSU25000	1	7	20	17	AGGUGAU
BSU25010	1	2	15	17	AAAGG
BSU25020	1	3	16	17	AAGGAGG
BSU25060	1	5	18	17	GGAGG
BSU25100	1	2	15	17	AAAGG
BSU25150	1	1	14	17	GAAAGGAGGU
BSU25190	1	2	15	17	AAAGG
BSU25280	1	7	20	17	AGGUG
BSU25289	1	0	13	17	AGAAAGG
BSU25340	1	5	18	17	GGAG
BSU25540	1	3	16	17	AAGGAGG
BSU25569	1	4	17	17	AGGAGG
BSU25580	1	5	18	17	GGAGG
BSU25700	1	8	21	17	GGUG
BSU25710	1	5	18	17	GGAGG
BSU25730	1	4	17	17	AGGAGG
BSU25890	1	0	13	17	AGAAAGG
BSU25920	1	3	16	17	AAGGAGG
BSU26010	1	7	20	17	AGGUGAU
BSU26050	1	1	14	17	GAAAGGAGGUGA
BSU26120	1	2	15	17	AAAGG
BSU26230	1	5	18	17	GGAGGU
BSU26270	1	2	15	17	AAAG
BSU26320	1	4	17	17	AGGAGG
BSU26410	1	4	17	17	AGGAG
BSU26500	1	4	17	17	AGGAG
BSU26600	1	2	15	17	AAAGGAG
BSU26640	1	8	21	17	GGUGAU
BSU26660	1	3	16	17	AAGGAGG
BSU26690	1	5	18	17	GGAGG
BSU26760	1	4	17	17	AGGAGG
BSU26800	1	5	18	17	GGAGG
BSU26810	1	0	13	17	AGAAAG
BSU27010	1	0	13	17	AGAAAGGA
BSU27020	1	4	17	17	AGGAGG
BSU27050	1	3	16	17	AAGG
BSU27070	1	1	14	17	GAAAGGAG
BSU27140	1	5	18	17	GGAGG
BSU27150	1	5	18	17	GGAGG
BSU27210	1	3	16	17	AAGG
BSU27230	1	4	17	17	AGGAGG
BSU27340	1	2	15	17	AAAGGAGGU
BSU27410	1	4	17	17	AGGAGG
BSU27560	1	3	16	17	AAGGAGGU
BSU27600	1	7	20	17	AGGUGAU
BSU27620	1	8	21	17	GGUGA
BSU27700	1	0	13	17	AGAAAGG
BSU27820	1	7	20	17	AGGUGA
BSU27870	1	4	17	17	AGGAGG
BSU27910	1	2	15	17	AAAGG
BSU28010	1	4	17	17	AGGAGG
BSU28099	1	4	17	17	AGGAGG
BSU28210	1	4	17	17	AGGAGG
BSU28220	1	8	21	17	GGUGA
BSU28230	1	5	18	17	GGAGG
BSU28250	1	3	16	17	AAGGAG
BSU28300	1	8	21	17	GGUGA
BSU28310	1	2	15	17	AAAGGAGG
BSU28320	1	7	20	17	AGGUGAU
BSU28330	1	4	17	17	AGGAGG
BSU28380	1	4	17	17	AGGAGG
BSU28470	1	2	15	17	AAAGG
BSU28570	1	2	15	17	AAAGG
BSU28620	1	2	15	17	AAAGGAG
BSU28640	1	2	15	17	AAAGGAGG
BSU28660	1	2	15	17	AAAGGAG
BSU28750	1	3	16	17	AAGG
BSU28800	1	0	13	17	AGAAAGG
BSU28840	1	2	15	17	AAAGGA
BSU28860	1	3	16	17	AAGGAGG
BSU28950	1	2	15	17	AAAGGAG
BSU28960	1	3	16	17	AAGG
BSU29060	1	2	15	17	AAAGGAG
BSU29090	1	4	17	17	AGGAGG
BSU29210	1	5	18	17	GGAGGU
BSU29230	1	6	19	17	GAGGUGAU
BSU29280	1	8	21	17	GGUG
BSU29290	1	1	14	17	GAAAGGAG
BSU29310	1	2	15	17	AAAGGAGG
BSU29330	1	2	15	17	AAAGGAG
BSU29390	1	4	17	17	AGGAG
BSU29400	1	4	17	17	AGGAGG
BSU29420	1	5	18	17	GGAGGU
BSU29460	1	6	19	17	GAGGUG
BSU29470	1	2	15	17	AAAGGAG
BSU29530	1	2	15	17	AAAGGAGG
BSU29590	1	2	15	17	AAAGGAG
BSU29630	1	3	16	17	AAGGAG
BSU29690	1	8	21	17	GGUGA
BSU29700	1	2	15	17	AAAGG
BSU29770	1	4	17	17	AGGAGG
BSU29790	1	5	18	17	GGAGGU
BSU29820	1	0	13	17	AGAAAGGA
BSU29880	1	0	13	17	AGAAAGGA
BSU30090	1	2	15	17	AAAGGAGG
BSU30120	1	1	14	17	GAAAGG
BSU30190	1	0	13	17	AGAAAGGAG
BSU30240	1	1	14	17	GAAAGG
BSU30250	1	8	21	17	GGUGAU
BSU30260	1	6	19	17	GAGG
BSU30300	1	2	15	17	AAAGG
BSU30310	1	4	17	17	AGGAG
BSU30460	1	0	13	17	AGAAAG
BSU30470	1	4	17	17	AGGAGG
BSU30540	1	5	18	17	GGAGG
BSU30560	1	2	15	17	AAAGGA
BSU30570	1	1	14	17	GAAAGG
BSU30630	1	6	19	17	GAGG
BSU30650	1	3	16	17	AAGGAGG
BSU30690	1	0	13	17	AGAAAGG
BSU30739	1	3	16	17	AAGGAGG
BSU30750	1	3	16	17	AAGGAG
BSU30800	1	2	15	17	AAAGGAGGU
BSU30860	1	2	15	17	AAAGGAG
BSU30940	1	3	16	17	AAGGAG
BSU31000	1	1	14	17	GAAAGG
BSU31030	1	4	17	17	AGGAGG
BSU31160	1	5	18	17	GGAGG
BSU31170	1	2	15	17	AAAGGAG
BSU31260	1	3	16	17	AAGGAG
BSU31270	1	3	16	17	AAGG
BSU31360	1	5	18	17	GGAGGU
BSU31370	1	3	16	17	AAGGAGG
BSU31480	1	0	13	17	AGAAA
BSU31490	1	4	17	17	AGGAG
BSU31590	1	1	14	17	GAAAGGAG
BSU31640	1	3	16	17	AAGGAG
BSU31670	1	8	21	17	GGUG
BSU31700	1	2	15	17	AAAGG
BSU31730	1	6	19	17	GAGGUG
BSU31780	1	6	19	17	GAGGU
BSU31790	1	5	18	17	GGAGGUG
BSU31810	1	1	14	17	GAAAGGAG
BSU31820	1	2	15	17	AAAGG
BSU31830	1	2	15	17	AAAGGAGG
BSU31890	1	1	14	17	GAAAGGA
BSU32000	1	0	13	17	AGAAAGGA
BSU32030	1	3	16	17	AAGG
BSU32120	1	1	14	17	GAAAGGAG
BSU32130	1	4	17	17	AGGAG
BSU32260	1	0	13	17	AGAAAGG
BSU32300	1	2	15	17	AAAGG
BSU32310	1	6	19	17	GAGGUGA
BSU32340	1	1	14	17	GAAAGGAG
BSU32420	1	2	15	17	AAAGGAG
BSU32430	1	5	18	17	GGAGG
BSU32469	1	2	15	17	AAAGGAGGUGA
BSU32470	1	0	13	17	AGAAAGG
BSU32480	1	5	18	17	GGAGG
BSU32520	1	2	15	17	AAAGGAGG
BSU32540	1	2	15	17	AAAGGAGG
BSU32570	1	2	15	17	AAAGGAGG
BSU32610	1	4	17	17	AGGAG
BSU32710	1	5	18	17	GGAGGU
BSU32730	1	5	18	17	GGAGG
BSU32800	1	5	18	17	GGAGG
BSU32850	1	5	18	17	GGAGG
BSU32860	1	3	16	17	AAGGAGG
BSU32910	1	3	16	17	AAGGAG
BSU33110	1	3	16	17	AAGGA
BSU33190	1	2	15	17	AAAGGA
BSU33250	1	3	16	17	AAGGAG
BSU33280	1	0	13	17	AGAAAG
BSU33330	1	5	18	17	GGAGGU
BSU33410	1	2	15	17	AAAGGAGG
BSU33480	1	6	19	17	GAGGUG
BSU33500	1	2	15	17	AAAGGAG
BSU33510	1	4	17	17	AGGAGG
BSU33520	1	6	19	17	GAGGUG
BSU33540	1	1	14	17	GAAAGG
BSU33550	1	2	15	17	AAAGGA
BSU33600	1	4	17	17	AGGAGGU
BSU33610	1	4	17	17	AGGAGGU
BSU33690	1	2	15	17	AAAGGAG
BSU33790	1	2	15	17	AAAGGAG
BSU33860	1	3	16	17	AAGGA
BSU34020	1	4	17	17	AGGAGG
BSU34030	1	3	16	17	AAGGAGG
BSU34090	1	4	17	17	AGGAGGUG
BSU34160	1	1	14	17	GAAAGG
BSU34220	1	6	19	17	GAGGUGA
BSU34310	1	2	15	17	AAAGGA
BSU34330	1	2	15	17	AAAGGAG
BSU34370	1	3	16	17	AAGG
BSU34430	1	0	13	17	AGAAAGGA
BSU34440	1	5	18	17	GGAGGUG
BSU34560	1	1	14	17	GAAAGGAG
BSU34580	1	2	15	17	AAAGG
BSU34610	1	3	16	17	AAGGAGG
BSU34640	1	5	18	17	GGAG
BSU34710	1	3	16	17	AAGGA
BSU34729	1	7	20	17	AGGUG
BSU34750	1	6	19	17	GAGGUG
BSU34790	1	3	16	17	AAGGAG
BSU34820	1	4	17	17	AGGAGG
BSU34880	1	7	20	17	AGGUGA
BSU34890	1	1	14	17	GAAAGG
BSU34980	1	2	15	17	AAAGG
BSU35010	1	0	13	17	AGAAAGG
BSU35040	1	5	18	17	GGAGGUG
BSU35050	1	6	19	17	GAGG
BSU35110	1	6	19	17	GAGGUGAUC
BSU35180	1	4	17	17	AGGAGG
BSU35260	1	7	20	17	AGGUGAU
BSU35300	1	4	17	17	AGGAG
BSU35330	1	5	18	17	GGAGG
BSU35350	1	10	23	17	UGAUC
BSU35380	1	2	15	17	AAAGGA
BSU35390	1	4	17	17	AGGAGGU
BSU35410	1	0	13	17	AGAAAGGA
BSU35440	1	3	16	17	AAGGAG
BSU35460	1	4	17	17	AGGAG
BSU35520	1	2	15	17	AAAGGAG
BSU35530	1	2	15	17	AAAGGAG
BSU35570	1	1	14	17	GAAAGG
BSU35620	1	3	16	17	AAGGAGG
BSU35690	1	6	19	17	GAGGU
BSU35700	1	3	16	17	AAGGAG
BSU35710	1	3	16	17	AAGGA
BSU35730	1	1	14	17	GAAAGG
BSU35910	1	3	16	17	AAGGAGG
BSU35930	1	4	17	17	AGGAG
BSU35940	1	0	13	17	AGAAAGGA
BSU35960	1	4	17	17	AGGAGG
BSU35980	1	5	18	17	GGAGGUG
BSU36010	1	3	16	17	AAGGAG
BSU36050	1	4	17	17	AGGAGG
BSU36060	1	3	16	17	AAGGAGG
BSU36090	1	4	17	17	AGGAGG
BSU36120	1	2	15	17	AAAGGAG
BSU36160	1	0	13	17	AGAAAGGA
BSU36220	1	2	15	17	AAAGGAG
BSU36240	1	2	15	17	AAAGG
BSU36270	1	4	17	17	AGGAG
BSU36290	1	1	14	17	GAAAGGA
BSU36360	1	7	20	17	AGGUGAU
BSU36380	1	6	19	17	GAGGU
BSU36460	1	1	14	17	GAAA
BSU36470	1	1	14	17	GAAAGG
BSU36480	1	9	22	17	GUGA
BSU36500	1	6	19	17	GAGG
BSU36530	1	7	20	17	AGGUGAU
BSU36540	1	2	15	17	AAAGGAGGU
BSU36650	1	5	18	17	GGAGGUGA
BSU36660	1	3	16	17	AAGGAGG
BSU36720	1	2	15	17	AAAGG
BSU36730	1	0	13	17	AGAAAGGA
BSU36780	1	0	13	17	AGAAAGGAG
BSU36810	1	4	17	17	AGGAGG
BSU36990	1	2	15	17	AAAGG
BSU37150	1	4	17	17	AGGAG
BSU37180	1	2	15	17	AAAGG
BSU37290	1	4	17	17	AGGAGGU
BSU37310	1	6	19	17	GAGGUGA
BSU37320	1	1	14	17	GAAAGG
BSU37340	1	2	15	17	AAAGGA
BSU37390	1	3	16	17	AAGG
BSU37420	1	3	16	17	AAGG
BSU37440	1	2	15	17	AAAGGA
BSU37450	1	2	15	17	AAAGGA
BSU37500	1	1	14	17	GAAAGG
BSU37580	1	4	17	17	AGGAG
BSU37630	1	2	15	17	AAAGG
BSU37660	1	4	17	17	AGGAGGU
BSU37690	1	2	15	17	AAAGGAG
BSU37760	1	2	15	17	AAAGG
BSU37770	1	4	17	17	AGGAGG
BSU37810	1	1	14	17	GAAAGGAG
BSU37840	1	3	16	17	AAGGA
BSU37870	1	3	16	17	AAGGAGG
BSU37880	1	2	15	17	AAAGG
BSU37900	1	8	21	17	GGUGA
BSU38000	1	5	18	17	GGAG
BSU38030	1	2	15	17	AAAGGAG
BSU38040	1	4	17	17	AGGAG
BSU38090	1	2	15	17	AAAGG
BSU38270	1	1	14	17	GAAAGGA
BSU38320	1	5	18	17	GGAGG
BSU38340	1	2	15	17	AAAGGAGG
BSU38510	1	6	19	17	GAGGU
BSU38770	1	5	18	17	GGAGGU
BSU38810	1	2	15	17	AAAGG
BSU38850	1	4	17	17	AGGAGG
BSU38890	1	0	13	17	AGAAAGGA
BSU38980	1	1	14	17	GAAAGG
BSU39020	1	4	17	17	AGGAG
BSU39040	1	3	16	17	AAGGAG
BSU39050	1	2	15	17	AAAGG
BSU39060	1	5	18	17	GGAGGU
BSU39140	1	3	16	17	AAGG
BSU39180	1	4	17	17	AGGAG
BSU39250	1	1	14	17	GAAAGG
BSU39270	1	2	15	17	AAAGGAGGU
BSU39350	1	2	15	17	AAAGGAG
BSU39410	1	2	15	17	AAAGGAG
BSU39460	1	5	18	17	GGAG
BSU39610	1	5	18	17	GGAGG
BSU39670	1	2	15	17	AAAGGAGG
BSU39770	1	3	16	17	AAGGAG
BSU39790	1	5	18	17	GGAGG
BSU39920	1	5	18	17	GGAGG
BSU40040	1	1	14	17	GAAAG
BSU40050	1	7	20	17	AGGUGA
BSU40240	1	5	18	17	GGAGGU
BSU40520	1	6	19	17	GAGGUGA
BSU40540	1	5	18	17	GGAGG
BSU40570	1	4	17	17	AGGAG
BSU40610	1	3	16	17	AAGGA
BSU40760	1	2	15	17	AAAGGA
BSU40770	1	5	18	17	GGAGG
BSU40790	1	7	20	17	AGGUGAUC
BSU40820	1	7	20	17	AGGUGAUC
BSU40880	1	5	18	17	GGAGG
BSU40920	1	4	17	17	AGGAG
BSU40970	1	7	20	17	AGGUGA
BSU40980	1	8	21	17	GGUGA
BSU00100	1	5	17	18	GGAGGU
BSU00190	1	4	16	18	AGGAGG
BSU00200	1	1	13	18	GAAAG
BSU00240	1	5	17	18	GGAGGUG
BSU00440	1	6	18	18	GAGGUG
BSU00450	1	2	14	18	AAAGGAG
BSU00460	1	7	19	18	AGGUGA
BSU00540	1	4	16	18	AGGAGG
BSU00590	1	4	16	18	AGGAG
BSU00730	1	6	18	18	GAGGUG
BSU00780	1	5	17	18	GGAGG
BSU00820	1	9	21	18	GUGAU
BSU00840	1	8	20	18	GGUGA
BSU00900	1	2	14	18	AAAGG
BSU00930	1	0	12	18	AGAAA
BSU00940	1	0	12	18	AGAAAGGA
BSU00980	1	11	23	18	GAUC
BSU01000	1	5	17	18	GGAGGU
BSU01020	1	3	15	18	AAGGAGGUG
BSU01050	1	5	17	18	GGAGG
BSU01060	1	2	14	18	AAAGGAGGU
BSU01070	1	8	20	18	GGUGA
BSU01080	1	5	17	18	GGAGGU
BSU01090	1	5	17	18	GGAGG
BSU01100	1	5	17	18	GGAGG
BSU01110	1	5	17	18	GGAGG
BSU01130	1	3	15	18	AAGGAGG
BSU01160	1	4	16	18	AGGAGGUG
BSU01220	1	3	15	18	AAGGAGG
BSU01230	1	3	15	18	AAGGAGG
BSU01250	1	5	17	18	GGAGGU
BSU01290	1	1	13	18	GAAAGG
BSU01310	1	5	17	18	GGAGGUG
BSU01340	1	3	15	18	AAGGAGG
BSU01490	1	4	16	18	AGGAGG
BSU01500	1	2	14	18	AAAGGAGGU
BSU01570	1	3	15	18	AAGGAGG
BSU01580	1	2	14	18	AAAGGAG
BSU01610	1	2	14	18	AAAGGAGG
BSU01630	1	4	16	18	AGGAGG
BSU01660	1	4	16	18	AGGAGG
BSU01690	1	3	15	18	AAGGAG
BSU01750	1	5	17	18	GGAGG
BSU01800	1	3	15	18	AAGGAG
BSU01810	1	6	18	18	GAGGUGA
BSU01830	1	2	14	18	AAAGG
BSU01860	1	6	18	18	GAGGUG
BSU02030	1	3	15	18	AAGG
BSU02040	1	2	14	18	AAAGGAGGU
BSU02460	1	4	16	18	AGGAGGU
BSU02560	1	4	16	18	AGGAG
BSU02660	1	2	14	18	AAAGGAG
BSU02780	1	4	16	18	AGGAGG
BSU02910	1	0	12	18	AGAAAGGAG
BSU02950	1	6	18	18	GAGGUG
BSU03060	1	2	14	18	AAAGG
BSU03070	1	4	16	18	AGGAGGU
BSU03080	1	5	17	18	GGAGG
BSU03160	1	3	15	18	AAGGAG
BSU03260	1	8	20	18	GGUGA
BSU03270	1	5	17	18	GGAGG
BSU03320	1	2	14	18	AAAGGAGGU
BSU03530	1	2	14	18	AAAGG
BSU03580	1	1	13	18	GAAAG
BSU03590	1	3	15	18	AAGGAGGU
BSU03610	1	0	12	18	AGAAA
BSU03660	1	2	14	18	AAAGG
BSU03670	1	0	12	18	AGAAAGG
BSU03720	1	0	12	18	AGAAAGG
BSU03830	1	6	18	18	GAGGUGA
BSU03981	1	5	17	18	GGAGG
BSU03982	1	0	12	18	AGAAAG
BSU04060	1	2	14	18	AAAGGAGG
BSU04080	1	6	18	18	GAGGUGA
BSU04150	1	0	12	18	AGAAA
BSU04160	1	4	16	18	AGGAGGU
BSU04180	1	2	14	18	AAAGG
BSU04220	1	2	14	18	AAAGGAG
BSU04270	1	2	14	18	AAAGG
BSU04310	1	8	20	18	GGUGA
BSU04320	1	2	14	18	AAAGG
BSU04370	1	6	18	18	GAGGUGAUC
BSU04400	1	2	14	18	AAAGGAGG
BSU04410	1	2	14	18	AAAGG
BSU04490	1	2	14	18	AAAGGAGG
BSU04510	1	5	17	18	GGAGGUG
BSU04550	1	2	14	18	AAAGGAG
BSU04660	1	5	17	18	GGAGG
BSU04710	1	6	18	18	GAGGUGAU
BSU04750	1	1	13	18	GAAAGGA
BSU04770	1	5	17	18	GGAG
BSU04860	1	8	20	18	GGUGAU
BSU04890	1	2	14	18	AAAGG
BSU05020	1	2	14	18	AAAGG
BSU05080	1	0	12	18	AGAAAG
BSU05090	1	4	16	18	AGGAGGU
BSU05120	1	4	16	18	AGGAGG
BSU05130	1	5	17	18	GGAGGUG
BSU05170	1	2	14	18	AAAGGAGG
BSU05310	1	2	14	18	AAAGGAG
BSU05370	1	3	15	18	AAGGAG
BSU05380	1	3	15	18	AAGGAGG
BSU05400	1	1	13	18	GAAAGGAG
BSU05420	1	5	17	18	GGAG
BSU05490	1	2	14	18	AAAGGAG
BSU05540	1	5	17	18	GGAG
BSU05600	1	2	14	18	AAAGGAGG
BSU05640	1	4	16	18	AGGAGG
BSU05660	1	4	16	18	AGGAG
BSU05700	1	6	18	18	GAGGU
BSU05740	1	4	16	18	AGGAGGU
BSU05830	1	8	20	18	GGUG
BSU05860	1	3	15	18	AAGGAGG
BSU05910	1	8	20	18	GGUGA
BSU05960	1	3	15	18	AAGGAG
BSU06020	1	4	16	18	AGGAGGU
BSU06040	1	6	18	18	GAGGUGA
BSU06190	1	6	18	18	GAGG
BSU06220	1	5	17	18	GGAGG
BSU06240	1	4	16	18	AGGAG
BSU06290	1	2	14	18	AAAGGAG
BSU06360	1	7	19	18	AGGUGA
BSU06460	1	5	17	18	GGAGG
BSU06559	1	2	14	18	AAAGGAG
BSU06560	1	2	14	18	AAAGGAG
BSU06670	1	5	17	18	GGAGGUG
BSU06839	1	2	14	18	AAAGGAG
BSU06850	1	3	15	18	AAGGAG
BSU06990	1	2	14	18	AAAGGAGG
BSU07220	1	5	17	18	GGAG
BSU07330	1	0	12	18	AGAAAGG
BSU07340	1	4	16	18	AGGAGG
BSU07350	1	2	14	18	AAAGGAG
BSU07510	1	3	15	18	AAGGA
BSU07530	1	4	16	18	AGGAGGU
BSU07660	1	1	13	18	GAAAGGAG
BSU07690	1	0	12	18	AGAAAG
BSU07990	1	9	21	18	GUGAU
BSU08020	1	0	12	18	AGAAA
BSU08040	1	2	14	18	AAAGG
BSU08060	1	3	15	18	AAGGAGG
BSU08110	1	3	15	18	AAGGAGG
BSU08160	1	5	17	18	GGAGGUGA
BSU08240	1	0	12	18	AGAAA
BSU08290	1	9	21	18	GUGAU
BSU08310	1	2	14	18	AAAGGAG
BSU08330	1	3	15	18	AAGGAGGU
BSU08400	1	2	14	18	AAAGGAG
BSU08450	1	4	16	18	AGGAG
BSU08470	1	0	12	18	AGAAAGG
BSU08500	1	3	15	18	AAGGAGGU
BSU08540	1	2	14	18	AAAGGAGG
BSU08560	1	0	12	18	AGAAAGGAG
BSU08570	1	4	16	18	AGGAGG
BSU08590	1	3	15	18	AAGGAGG
BSU08660	1	5	17	18	GGAGGUGAU
BSU08680	1	0	12	18	AGAAAG
BSU08800	1	0	12	18	AGAAAG
BSU08810	1	3	15	18	AAGG
BSU08830	1	0	12	18	AGAAAG
BSU09020	1	5	17	18	GGAGGU
BSU09180	1	2	14	18	AAAGGAGG
BSU09210	1	2	14	18	AAAGGAG
BSU09240	1	2	14	18	AAAGGAG
BSU09280	1	4	16	18	AGGAGG
BSU09290	1	2	14	18	AAAGG
BSU09350	1	0	12	18	AGAAAGGAG
BSU09360	1	4	16	18	AGGAG
BSU09750	1	2	14	18	AAAGGAG
BSU09770	1	0	12	18	AGAAAGGAG
BSU09800	1	1	13	18	GAAAGGAG
BSU09840	1	7	19	18	AGGUGAU
BSU09860	1	5	17	18	GGAGG
BSU09880	1	5	17	18	GGAGGUG
BSU09958	1	2	14	18	AAAGGAGGU
BSU10000	1	8	20	18	GGUGAU
BSU10010	1	4	16	18	AGGAG
BSU10090	1	5	17	18	GGAGG
BSU10100	1	4	16	18	AGGAGGUG
BSU10150	1	6	18	18	GAGGUGA
BSU10200	1	2	14	18	AAAGGAGG
BSU10230	1	2	14	18	AAAGG
BSU10280	1	9	21	18	GUGAU
BSU10290	1	4	16	18	AGGAG
BSU10520	1	8	20	18	GGUG
BSU10530	1	4	16	18	AGGAGG
BSU10550	1	5	17	18	GGAGGU
BSU10590	1	5	17	18	GGAGGUG
BSU10700	1	6	18	18	GAGGUGA
BSU10820	1	1	13	18	GAAAGG
BSU10900	1	4	16	18	AGGAGG
BSU10950	1	6	18	18	GAGG
BSU10970	1	1	13	18	GAAAGG
BSU11110	1	1	13	18	GAAAG
BSU11150	1	3	15	18	AAGGAGG
BSU11160	1	2	14	18	AAAGGAG
BSU11330	1	2	14	18	AAAGGAG
BSU11500	1	4	16	18	AGGAG
BSU11610	1	2	14	18	AAAGG
BSU11640	1	2	14	18	AAAGGAGGU
BSU11710	1	2	14	18	AAAGGAG
BSU11750	1	3	15	18	AAGGAG
BSU11850	1	4	16	18	AGGAGG
BSU11928	1	1	13	18	GAAAGGAG
BSU11980	1	5	17	18	GGAGGU
BSU11990	1	2	14	18	AAAGGAG
BSU12060	1	8	20	18	GGUGA
BSU12130	1	3	15	18	AAGGAGG
BSU12270	1	5	17	18	GGAGGUGA
BSU12330	1	7	19	18	AGGUGA
BSU12370	1	3	15	18	AAGGA
BSU12380	1	5	17	18	GGAGG
BSU12400	1	4	16	18	AGGAGG
BSU12440	1	4	16	18	AGGAG
BSU12450	1	5	17	18	GGAGG
BSU12460	1	2	14	18	AAAGGAG
BSU12490	1	5	17	18	GGAGG
BSU12560	1	4	16	18	AGGAGG
BSU12790	1	3	15	18	AAGGAGG
BSU12860	1	4	16	18	AGGAGGU
BSU12870	1	5	17	18	GGAGG
BSU12900	1	0	12	18	AGAAA
BSU13020	1	4	16	18	AGGAGG
BSU13090	1	0	12	18	AGAAAGGA
BSU13150	1	8	20	18	GGUGA
BSU13190	1	2	14	18	AAAGGAGG
BSU13240	1	4	16	18	AGGAGGU
BSU13280	1	2	14	18	AAAGGAGG
BSU13290	1	2	14	18	AAAGGAGG
BSU13470	1	2	14	18	AAAGGAG
BSU13530	1	3	15	18	AAGGAG
BSU13540	1	0	12	18	AGAAAG
BSU13630	1	4	16	18	AGGAGGU
BSU13640	1	8	20	18	GGUGA
BSU13670	1	2	14	18	AAAGGA
BSU13680	1	3	15	18	AAGGAG
BSU13800	1	2	14	18	AAAGGAG
BSU13810	1	2	14	18	AAAGGAG
BSU13860	1	5	17	18	GGAGG
BSU13950	1	4	16	18	AGGAGG
BSU14370	1	2	14	18	AAAGGAG
BSU14400	1	4	16	18	AGGAGG
BSU14450	1	5	17	18	GGAGG
BSU14500	1	4	16	18	AGGAG
BSU14540	1	3	15	18	AAGGAG
BSU14560	1	4	16	18	AGGAG
BSU14629	1	0	12	18	AGAAA
BSU14690	1	5	17	18	GGAGG
BSU14760	1	2	14	18	AAAGG
BSU14780	1	5	17	18	GGAGG
BSU14880	1	5	17	18	GGAGGU
BSU14950	1	2	14	18	AAAGGAGGU
BSU14990	1	5	17	18	GGAGGUG
BSU15000	1	7	19	18	AGGUGAU
BSU15040	1	4	16	18	AGGAGGU
BSU15070	1	6	18	18	GAGGUGAU
BSU15080	1	3	15	18	AAGGAGGUG
BSU15100	1	2	14	18	AAAGG
BSU15440	1	4	16	18	AGGAG
BSU15500	1	4	16	18	AGGAG
BSU15720	1	5	17	18	GGAGG
BSU15750	1	0	12	18	AGAAAG
BSU15810	1	4	16	18	AGGAGG
BSU15860	1	4	16	18	AGGAGG
BSU15970	1	2	14	18	AAAGG
BSU16110	1	2	14	18	AAAGGAGGU
BSU16130	1	4	16	18	AGGAG
BSU16140	1	5	17	18	GGAGGU
BSU16160	1	0	12	18	AGAAAGGA
BSU16220	1	4	16	18	AGGAGG
BSU16310	1	5	17	18	GGAGGUGA
BSU16320	1	6	18	18	GAGGUGA
BSU16340	1	2	14	18	AAAGG
BSU16350	1	0	12	18	AGAAAGG
BSU16360	1	7	19	18	AGGUG
BSU16430	1	9	21	18	GUGAU
BSU16440	1	4	16	18	AGGAGGUG
BSU16480	1	9	21	18	GUGA
BSU16650	1	6	18	18	GAGGUGAU
BSU16720	1	8	20	18	GGUGA
BSU16770	1	6	18	18	GAGGUGA
BSU16790	1	1	13	18	GAAAGGA
BSU16880	1	5	17	18	GGAGG
BSU16930	1	0	12	18	AGAAAG
BSU17050	1	8	20	18	GGUGAU
BSU17120	1	0	12	18	AGAAAGGA
BSU17250	1	3	15	18	AAGGA
BSU17450	1	2	14	18	AAAGGAGG
BSU17480	1	4	16	18	AGGAGG
BSU17490	1	2	14	18	AAAGG
BSU17559	1	1	13	18	GAAAGG
BSU17580	1	4	16	18	AGGAGG
BSU17730	1	6	18	18	GAGGU
BSU17820	1	6	18	18	GAGG
BSU17850	1	6	18	18	GAGGUG
BSU17990	1	6	18	18	GAGGUGAU
BSU18019	1	5	17	18	GGAGGUGA
BSU18060	1	2	14	18	AAAGG
BSU18080	1	2	14	18	AAAGGAG
BSU18090	1	1	13	18	GAAAGG
BSU18100	1	4	16	18	AGGAGGU
BSU18140	1	4	16	18	AGGAGGU
BSU18180	1	4	16	18	AGGAG
BSU18239	1	2	14	18	AAAGGAGG
BSU18250	1	0	12	18	AGAAAGGAGG
BSU18370	1	2	14	18	AAAGGAG
BSU18380	1	3	15	18	AAGGAG
BSU18430	1	4	16	18	AGGAGG
BSU18540	1	3	15	18	AAGGAGG
BSU18550	1	0	12	18	AGAAAGGAGG
BSU18610	1	1	13	18	GAAAGG
BSU18730	1	6	18	18	GAGGUG
BSU18750	1	4	16	18	AGGAGG
BSU18970	1	0	12	18	AGAAAGGA
BSU19210	1	5	17	18	GGAGG
BSU19240	1	0	12	18	AGAAAGGAG
BSU19290	1	0	12	18	AGAAAG
BSU19320	1	3	15	18	AAGGAG
BSU19410	1	4	16	18	AGGAGGU
BSU19440	1	0	12	18	AGAAA
BSU19470	1	0	12	18	AGAAAG
BSU19480	1	0	12	18	AGAAAGG
BSU19490	1	0	12	18	AGAAAGGA
BSU19510	1	2	14	18	AAAGGAGG
BSU19540	1	3	15	18	AAGG
BSU19560	1	2	14	18	AAAGG
BSU19600	1	2	14	18	AAAGGAGG
BSU19639	1	3	15	18	AAGGAGG
BSU19669	1	5	17	18	GGAGG
BSU19680	1	4	16	18	AGGAGG
BSU19730	1	2	14	18	AAAGGA
BSU19749	1	0	12	18	AGAAAGGA
BSU19760	1	5	17	18	GGAGG
BSU19780	1	4	16	18	AGGAGGUG
BSU19840	1	6	18	18	GAGGUG
BSU19880	1	5	17	18	GGAGG
BSU19950	1	4	16	18	AGGAG
BSU20120	1	2	14	18	AAAGGAG
BSU20140	1	3	15	18	AAGGAGG
BSU20150	1	2	14	18	AAAGGAG
BSU20180	1	3	15	18	AAGGAG
BSU20290	1	5	17	18	GGAGGU
BSU20310	1	8	20	18	GGUGA
BSU20410	1	3	15	18	AAGGAGG
BSU20460	1	3	15	18	AAGGAG
BSU20470	1	5	17	18	GGAGGU
BSU20510	1	3	15	18	AAGGAGGU
BSU20520	1	5	17	18	GGAGGUGA
BSU20620	1	10	22	18	UGAU
BSU20640	1	0	12	18	AGAA
BSU20810	1	0	12	18	AGAAAGGAGG
BSU20840	1	4	16	18	AGGAGGU
BSU20960	1	7	19	18	AGGUGAU
BSU20970	1	4	16	18	AGGAGGU
BSU20990	1	6	18	18	GAGGUGA
BSU21000	1	1	13	18	GAAAGGAGGUG
BSU21140	1	5	17	18	GGAGG
BSU21160	1	4	16	18	AGGAGG
BSU21190	1	8	20	18	GGUGAU
BSU21229	1	3	15	18	AAGGAGG
BSU21240	1	3	15	18	AAGGAGGUG
BSU21290	1	8	20	18	GGUGA
BSU21330	1	6	18	18	GAGGUGAU
BSU21470	1	2	14	18	AAAG
BSU21480	1	5	17	18	GGAGGU
BSU21500	1	4	16	18	AGGAG
BSU21510	1	2	14	18	AAAGGAG
BSU21530	1	1	13	18	GAAAG
BSU21560	1	5	17	18	GGAGG
BSU21590	1	8	20	18	GGUGAU
BSU21630	1	4	16	18	AGGAG
BSU21950	1	5	17	18	GGAGGUG
BSU21960	1	5	17	18	GGAG
BSU21970	1	7	19	18	AGGUGAU
BSU22030	1	2	14	18	AAAGG
BSU22040	1	2	14	18	AAAGG
BSU22070	1	5	17	18	GGAGGU
BSU22080	1	5	17	18	GGAGG
BSU22100	1	0	12	18	AGAAAGG
BSU22180	1	6	18	18	GAGGUGA
BSU22220	1	6	18	18	GAGGUG
BSU22240	1	2	14	18	AAAGG
BSU22310	1	3	15	18	AAGGAGG
BSU22340	1	7	19	18	AGGUGA
BSU22360	1	5	17	18	GGAGG
BSU22390	1	5	17	18	GGAGG
BSU22470	1	5	17	18	GGAG
BSU22510	1	2	14	18	AAAGG
BSU22590	1	0	12	18	AGAAAGGA
BSU22600	1	6	18	18	GAGGUG
BSU22620	1	6	18	18	GAGGUGA
BSU22660	1	0	12	18	AGAAAG
BSU22730	1	8	20	18	GGUG
BSU22760	1	8	20	18	GGUGAU
BSU22790	1	4	16	18	AGGAGGUGA
BSU22870	1	8	20	18	GGUGAU
BSU22880	1	3	15	18	AAGGAGGU
BSU22920	1	6	18	18	GAGGUG
BSU22950	1	4	16	18	AGGAG
BSU23030	1	7	19	18	AGGUG
BSU23040	1	5	17	18	GGAGGU
BSU23080	1	1	13	18	GAAAGGA
BSU23100	1	5	17	18	GGAGG
BSU23160	1	6	18	18	GAGGUGA
BSU23200	1	3	15	18	AAGGA
BSU23250	1	2	14	18	AAAGGA
BSU23401	1	1	13	18	GAAAGGA
BSU23410	1	4	16	18	AGGAGG
BSU23500	1	2	14	18	AAAGGAGG
BSU23550	1	5	17	18	GGAGG
BSU23580	1	6	18	18	GAGGUG
BSU23590	1	2	14	18	AAAGGAG
BSU23640	1	1	13	18	GAAAGG
BSU23650	1	4	16	18	AGGAG
BSU23760	1	7	19	18	AGGUG
BSU23780	1	6	18	18	GAGGUGA
BSU23820	1	5	17	18	GGAGG
BSU23830	1	4	16	18	AGGAG
BSU23840	1	4	16	18	AGGAGG
BSU23850	1	6	18	18	GAGGU
BSU23970	1	2	14	18	AAAGGAG
BSU23990	1	2	14	18	AAAGGAG
BSU24000	1	2	14	18	AAAGGAG
BSU24030	1	5	17	18	GGAGG
BSU24040	1	5	17	18	GGAGG
BSU24060	1	4	16	18	AGGAG
BSU24140	1	5	17	18	GGAGGU
BSU24150	1	8	20	18	GGUG
BSU24330	1	5	17	18	GGAGGUGA
BSU24350	1	4	16	18	AGGAG
BSU24360	1	2	14	18	AAAGGAGG
BSU24430	1	0	12	18	AGAAAGGAGG
BSU24530	1	3	15	18	AAGGA
BSU24590	1	3	15	18	AAGGAGGU
BSU24610	1	7	19	18	AGGUGAU
BSU24700	1	5	17	18	GGAG
BSU24780	1	5	17	18	GGAGG
BSU24790	1	6	18	18	GAGGUGAU
BSU24850	1	7	19	18	AGGUGAU
BSU24970	1	4	16	18	AGGAGG
BSU24980	1	4	16	18	AGGAG
BSU25130	1	0	12	18	AGAAAG
BSU25140	1	3	15	18	AAGGAG
BSU25200	1	3	15	18	AAGGAGG
BSU25210	1	5	17	18	GGAG
BSU25270	1	5	17	18	GGAGGUG
BSU25320	1	7	19	18	AGGUGA
BSU25450	1	4	16	18	AGGAG
BSU25470	1	4	16	18	AGGAGGU
BSU25480	1	5	17	18	GGAGGUGA
BSU25490	1	6	18	18	GAGGUGAU
BSU25500	1	7	19	18	AGGUGA
BSU25550	1	4	16	18	AGGAGGUGA
BSU25600	1	2	14	18	AAAGGAGG
BSU25780	1	6	18	18	GAGGUG
BSU25820	1	5	17	18	GGAGGUG
BSU25830	1	8	20	18	GGUGA
BSU25840	1	1	13	18	GAAAGG
BSU25850	1	6	18	18	GAGGUGA
BSU25900	1	3	15	18	AAGGAG
BSU25910	1	4	16	18	AGGAGGUGAU
BSU25990	1	4	16	18	AGGAGGUG
BSU26075	1	2	14	18	AAAGGAGGU
BSU26150	1	3	15	18	AAGGAGGUGA
BSU26190	1	7	19	18	AGGUGAU
BSU26210	1	2	14	18	AAAGGAGG
BSU26220	1	2	14	18	AAAGGAGG
BSU26350	1	7	19	18	AGGUGAU
BSU26490	1	1	13	18	GAAAGGAGG
BSU26620	1	2	14	18	AAAGGAGG
BSU26650	1	3	15	18	AAGGAGG
BSU26710	1	4	16	18	AGGAGGU
BSU26740	1	5	17	18	GGAGGU
BSU26790	1	5	17	18	GGAGG
BSU26850	1	2	14	18	AAAGGAG
BSU26900	1	3	15	18	AAGGAG
BSU26940	1	4	16	18	AGGAGG
BSU26980	1	5	17	18	GGAGGU
BSU27000	1	6	18	18	GAGGUGA
BSU27100	1	2	14	18	AAAGG
BSU27180	1	7	19	18	AGGUG
BSU27190	1	1	13	18	GAAAGG
BSU27240	1	7	19	18	AGGUGAU
BSU27250	1	3	15	18	AAGGAGG
BSU27320	1	3	15	18	AAGGAG
BSU27350	1	6	18	18	GAGGUGA
BSU27380	1	6	18	18	GAGGUGA
BSU27440	1	0	12	18	AGAAA
BSU27460	1	3	15	18	AAGGAG
BSU27468	1	1	13	18	GAAAGGAG
BSU27469	1	6	18	18	GAGGUG
BSU27520	1	6	18	18	GAGGUG
BSU27530	1	3	15	18	AAGGAG
BSU27550	1	3	15	18	AAGGAG
BSU27640	1	4	16	18	AGGAGG
BSU27730	1	7	19	18	AGGUGAU
BSU27750	1	6	18	18	GAGGUG
BSU27785	1	7	19	18	AGGUGA
BSU27840	1	4	16	18	AGGAGG
BSU27880	1	5	17	18	GGAGG
BSU27890	1	0	12	18	AGAAAGGAG
BSU27940	1	4	16	18	AGGAGGUGA
BSU27960	1	4	16	18	AGGAGGUG
BSU27990	1	5	17	18	GGAGG
BSU28000	1	6	18	18	GAGGUGA
BSU28060	1	5	17	18	GGAGG
BSU28110	1	1	13	18	GAAAGGAGG
BSU28120	1	4	16	18	AGGAG
BSU28180	1	7	19	18	AGGUGAU
BSU28340	1	2	14	18	AAAGGAGG
BSU28540	1	2	14	18	AAAGGAG
BSU28550	1	3	15	18	AAGGA
BSU28600	1	2	14	18	AAAGGA
BSU28630	1	4	16	18	AGGAGG
BSU28850	1	4	16	18	AGGAGG
BSU28900	1	4	16	18	AGGAGGU
BSU28910	1	6	18	18	GAGGUGA
BSU28920	1	1	13	18	GAAAG
BSU28930	1	7	19	18	AGGUGA
BSU29050	1	2	14	18	AAAGGAGG
BSU29070	1	0	12	18	AGAAAGGA
BSU29080	1	9	21	18	GUGAU
BSU29120	1	2	14	18	AAAGGAG
BSU29130	1	5	17	18	GGAGGU
BSU29140	1	2	14	18	AAAGGAG
BSU29150	1	2	14	18	AAAGGAGG
BSU29180	1	3	15	18	AAGGA
BSU29239	1	6	18	18	GAGGUGAU
BSU29270	1	6	18	18	GAGGUGA
BSU29410	1	6	18	18	GAGGUGA
BSU29480	1	3	15	18	AAGGAGG
BSU29500	1	3	15	18	AAGGAGG
BSU29520	1	4	16	18	AGGAGG
BSU29540	1	2	14	18	AAAGG
BSU29570	1	3	15	18	AAGGAGGUGA
BSU29620	1	8	20	18	GGUGA
BSU29670	1	2	14	18	AAAGGAG
BSU29830	1	2	14	18	AAAGGAGG
BSU29840	1	5	17	18	GGAGG
BSU29940	1	7	19	18	AGGUGA
BSU30035	1	2	14	18	AAAGGAG
BSU30060	1	0	12	18	AGAAAG
BSU30100	1	6	18	18	GAGGUGA
BSU30320	1	3	15	18	AAGGAGGU
BSU30380	1	2	14	18	AAAGGAG
BSU30410	1	2	14	18	AAAGGAGG
BSU30430	1	5	17	18	GGAGG
BSU30450	1	5	17	18	GGAGG
BSU30500	1	8	20	18	GGUG
BSU30510	1	6	18	18	GAGGUGA
BSU30580	1	2	14	18	AAAGGAGG
BSU30595	1	3	15	18	AAGGAGGU
BSU30610	1	4	16	18	AGGAGG
BSU30760	1	6	18	18	GAGGUG
BSU30830	1	5	17	18	GGAGG
BSU30840	1	0	12	18	AGAAA
BSU30900	1	8	20	18	GGUGA
BSU30930	1	5	17	18	GGAGGU
BSU31010	1	2	14	18	AAAGGAGG
BSU31110	1	5	17	18	GGAGG
BSU31180	1	2	14	18	AAAGG
BSU31240	1	2	14	18	AAAGGAG
BSU31279	1	6	18	18	GAGGUGA
BSU31310	1	2	14	18	AAAGGA
BSU31350	1	5	17	18	GGAGG
BSU31390	1	4	16	18	AGGAG
BSU31430	1	8	20	18	GGUGAU
BSU31450	1	1	13	18	GAAAGGA
BSU31510	1	0	12	18	AGAAAGG
BSU31580	1	8	20	18	GGUG
BSU31600	1	2	14	18	AAAGGAGGU
BSU31630	1	10	22	18	UGAUC
BSU31740	1	3	15	18	AAGG
BSU31770	1	5	17	18	GGAGG
BSU31800	1	4	16	18	AGGAGG
BSU31860	1	1	13	18	GAAAGG
BSU31875	1	3	15	18	AAGG
BSU31920	1	2	14	18	AAAGGA
BSU31930	1	4	16	18	AGGAGG
BSU31980	1	5	17	18	GGAGG
BSU32100	1	7	19	18	AGGUG
BSU32230	1	2	14	18	AAAGGAGG
BSU32280	1	8	20	18	GGUGA
BSU32400	1	2	14	18	AAAGGAGG
BSU32410	1	11	23	18	GAUC
BSU32490	1	3	15	18	AAGGAGG
BSU32510	1	4	16	18	AGGAGG
BSU32580	1	1	13	18	GAAAGGAGG
BSU32600	1	4	16	18	AGGAGG
BSU32690	1	1	13	18	GAAAGGA
BSU32750	1	7	19	18	AGGUGAU
BSU32760	1	4	16	18	AGGAGGU
BSU32790	1	5	17	18	GGAGGUG
BSU32820	1	2	14	18	AAAGG
BSU32849	1	5	17	18	GGAGGUGA
BSU32890	1	0	12	18	AGAAAGG
BSU33000	1	2	14	18	AAAGGAG
BSU33029	1	1	13	18	GAAAGG
BSU33050	1	6	18	18	GAGGUGA
BSU33080	1	2	14	18	AAAGGAG
BSU33120	1	4	16	18	AGGAGG
BSU33150	1	2	14	18	AAAGGAG
BSU33160	1	5	17	18	GGAG
BSU33180	1	4	16	18	AGGAGG
BSU33200	1	6	18	18	GAGGUG
BSU33300	1	1	13	18	GAAAGGAG
BSU33320	1	0	12	18	AGAAAG
BSU33340	1	6	18	18	GAGGUGAU
BSU33350	1	2	14	18	AAAGGAG
BSU33390	1	1	13	18	GAAAG
BSU33420	1	3	15	18	AAGGAGGU
BSU33430	1	1	13	18	GAAAGGAG
BSU33440	1	6	18	18	GAGGUG
BSU33450	1	5	17	18	GGAGGUG
BSU33460	1	2	14	18	AAAGG
BSU33470	1	1	13	18	GAAAGG
BSU33490	1	7	19	18	AGGUGA
BSU33560	1	2	14	18	AAAG
BSU33580	1	1	13	18	GAAAG
BSU33590	1	5	17	18	GGAGG
BSU33630	1	5	17	18	GGAGGUG
BSU33650	1	7	19	18	AGGUGA
BSU33660	1	8	20	18	GGUGA
BSU33680	1	6	18	18	GAGGUGA
BSU33730	1	5	17	18	GGAGGUG
BSU33800	1	6	18	18	GAGGUG
BSU33830	1	5	17	18	GGAGGUG
[truncated: 1,044 more rows]

## Sheet: Fig 6B 7B 8B
SeqNam	NumMatch	rRNAMatchAt	mRNAMatchAt	DtoStart	MatchStr	MatchLen								optimal motif = UAAGGAG			affinity	SD	aSD	other SD sequence usage	optimal SD sequence usage														affinity	SD	aSD	SD sequence usage	SD sequence usage (composed of GGAGG)
b3516	1	0	20	10	UAAG	4								extended motif = UAAGGAGG			-0.03	UAAG	CUUA		64														-0.03	UAAG	CUUA	64
b3329	1	0	20	10	UAAG	4											-2.1	AAGG	CCUU		71														-2.1	AAGG	CCUU	71
b2537	1	5	25	10	AGGUG	5											-3.16	AGGA	UCCU		138														-3.16	AGGA	UCCU	138
b2269	1	1	21	10	AAGGAG	6											-3.76	GGAG	CUCC		315														-3.76	GGAG	CUCC	315
b2841	1	2	22	10	AGGA	4											-3.75	GAGG	CCUC		94														-3.75	GAGG	CCUC	94	94
b3539	1	2	22	10	AGGA	4		Site	Nuc	Observed	Expected	Ratio					-2.9	AGGU	ACCU	53															-3.3	UAAGG	CCUUA	83
b1338	1	5	25	10	AGGU	4		1	G	36	267.983	0.134337					-3.55	GGUG	CACC	29															-4.23	AAGGA	UCCUU	217
b1801	1	5	25	10	AGGU	4		2	A	104	535.965	0.194043					-2.39	GUGA	UCAC	29															-5.55	AGGAG	CUCCU	252
b2398	1	1	21	10	AAGGAG	6		3	U	218	803.948	0.271162					-1.14	UGAU	AUCA	31															-7.05	GGAGG	CCUCC		131
b0402	1	2	22	10	AGGA	4		4	C	329	1071.93	0.306923					-1.41	GAUC	GAUC	16															-5.43	UAAGGA	UCCUUA	135
b1735	1	0	20	10	UAAGGAG	7		5	A	535	1255.66	0.42607					-3.3	UAAGG	CCUUA		83														-6.62	AAGGAG	CUCCUU	142
b2883	1	1	21	10	AAGGAG	6		6	C	800	1339.15	0.597393					-4.23	AAGGA	UCCUU		217														-8.83	AGGAGG	CCUCCU	48	48
b2250	1	1	21	10	AAGG	4		7	C	1558	1363.72	1.14246					-5.55	AGGAG	CUCCU		252														-7.82	UAAGGAG	CUCCUUA	103
b1958	1	4	24	10	GAGG	4		8	U	1972	1339.15	1.47257					-7.05	GGAGG	CCUCC		131														-9.9	AAGGAGG	CCUCCUU	20	20
b0192	1	1	21	10	AAGGA	5		9	C	2013	1255.66	1.60314					-5.62	GAGGU	ACCUC	124															-11.1	UAAGGAGG	CCUCCUUA	10	10
b3058	1	2	22	10	AGGA	4		10	C	1794	1071.93	1.67362					-5.33	AGGUG	CACCU	29
b2291	1	0	20	10	UAAGG	5		11	U	1306	803.948	1.62448					-5.68	GGUGA	UCACC	35
b3002	1	2	22	10	AGGA	4		12	U	853	535.965	1.59152					-3.49	GUGAU	AUCAC	17
b0887	1	0	20	10	UAAG	4		13	A	395	267.983	1.47397					-3.8	UGAUC	GAUCA	7
b1176	1	0	20	10	UAAGG	5											-5.43	UAAGGA	UCCUUA		135
b3820	1	0	20	10	UAAGGA	6											-6.62	AAGGAG	CUCCUU		142
b2494	1	4	24	10	GAGGU	5											-8.83	AGGAGG	CCUCCU		48
b2300	1	2	22	10	AGGAG	5											-8.91	GGAGGU	ACCUCC	29
b3959	1	0	20	10	UAAGG	5											-8.06	GAGGUG	CACCUC	39
b2901	1	3	23	10	GGAG	4											-7.46	AGGUGA	UCACCU	23
b1676	1	0	20	10	UAAG	4											-6.78	GGUGAU	AUCACC	10
b3231	1	0	20	10	UAAG	4											-6.15	GUGAUC	GAUCAC	8
b3720	1	1	20	11	AAGG	4											-7.82	UAAGGAG	CUCCUUA		103
b0070	1	1	20	11	AAGG	4											-9.9	AAGGAGG	CCUCCUU		20
b1023	1	0	19	11	UAAGGA	6											-10.7	AGGAGGU	ACCUCCU	11
b1453	1	3	22	11	GGAG	4											-11.35	GGAGGUG	CACCUCC	8
b0319	1	6	25	11	GGUG	4											-10.18	GAGGUGA	UCACCUC	22
b0137	1	1	20	11	AAGGA	5											-8.56	AGGUGAU	AUCACCU	6
b4335	1	1	20	11	AAGGA	5											-9.43	GGUGAUC	GAUCACC	2
b2644	1	0	19	11	UAAGGA	6											-11.1	UAAGGAGG	CCUCCUUA		10
b0318	1	7	26	11	GUGA	4											-11.77	AAGGAGGU	ACCUCCUU	5
b2407	1	1	20	11	AAGGA	5											-13.13	AGGAGGUG	CACCUCCU	4
b3715	1	1	20	11	AAGGA	5											-13.47	GGAGGUGA	UCACCUCC	4
b4125	1	1	20	11	AAGGA	5											-11.28	GAGGUGAU	AUCACCUC	3
b1202	1	2	21	11	AGGAG	5											-11.21	AGGUGAUC	GAUCACCU	2
b0619	1	1	20	11	AAGGA	5
b0959	1	1	20	11	AAGGA	5
b2056	1	3	22	11	GGAGG	5
b1561	1	1	20	11	AAGGA	5
b0020	1	3	22	11	GGAG	4
b2245	1	0	19	11	UAAGGA	6
b1394	1	1	20	11	AAGGA	5
b1442	1	4	23	11	GAGGUGA	7
b3333	1	0	19	11	UAAGGA	6
b4146	1	0	19	11	UAAG	4
b2817	1	3	22	11	GGAG	4
b3351	1	3	22	11	GGAGG	5
b0708	1	2	21	11	AGGAG	5
b0790	1	2	21	11	AGGA	4
b1292	1	0	19	11	UAAGGA	6
b3020	1	0	19	11	UAAGGA	6
b3794	1	1	20	11	AAGGA	5
b3828	1	1	20	11	AAGGA	5
b1321	1	2	21	11	AGGA	4
b0877	1	0	19	11	UAAG	4
b3842	1	0	19	11	UAAG	4
b2810	1	2	21	11	AGGAG	5
b2927	1	2	21	11	AGGAG	5
b2342	1	3	22	11	GGAG	4
b3149	1	0	19	11	UAAGGA	6
b0458	1	1	20	11	AAGG	4
b1098	1	0	19	11	UAAGGA	6
b2897	1	2	21	11	AGGA	4
b4058	1	5	24	11	AGGUGA	6
b2169	1	2	21	11	AGGAG	5
b3730	1	2	21	11	AGGA	4
b3706	1	2	21	11	AGGA	4
b3287	1	3	22	11	GGAG	4
b2553	1	1	20	11	AAGGA	5
b3168	1	1	20	11	AAGGA	5
b2697	1	2	21	11	AGGA	4
b0185	1	2	21	11	AGGA	4
b0415	1	1	20	11	AAGGA	5
b1136	1	4	23	11	GAGGUGA	7
b3928	1	2	21	11	AGGAG	5
b3031	1	1	20	11	AAGG	4
b4249	1	1	19	12	AAGGAG	6
b1408	1	1	19	12	AAGGA	5
b3076	1	3	21	12	GGAGG	5
b2481	1	1	19	12	AAGGAG	6
b3989	1	0	18	12	UAAGGA	6
b2534	1	1	19	12	AAGGA	5
b3876	1	0	18	12	UAAGGAG	7
b0986	1	1	19	12	AAGGA	5
b0518	1	0	18	12	UAAGGAG	7
b3800	1	1	19	12	AAGGAG	6
b2420	1	2	20	12	AGGAGGU	7
b2046	1	8	26	12	UGAU	4
b0989	1	0	18	12	UAAGGA	6
b0135	1	3	21	12	GGAG	4
b4011	1	1	19	12	AAGG	4
b3696	1	1	19	12	AAGGA	5
b0061	1	1	19	12	AAGGAG	6
b4482	1	2	20	12	AGGA	4
b3023	1	3	21	12	GGAGG	5
b3883	1	0	18	12	UAAGGA	6
b2706	1	0	18	12	UAAGGA	6
b2489	1	0	18	12	UAAGGAG	7
b4475	1	1	19	12	AAGGA	5
b2491	1	0	18	12	UAAGGA	6
b4176	1	0	18	12	UAAGGA	6
b2771	1	1	19	12	AAGG	4
b0045	1	2	20	12	AGGA	4
b0253	1	2	20	12	AGGAG	5
b1317	1	2	20	12	AGGAGG	6
b3792	1	8	26	12	UGAU	4
b2768	1	0	18	12	UAAGGA	6
b2886	1	1	19	12	AAGG	4
b1407	1	3	21	12	GGAG	4
b2626	1	2	20	12	AGGA	4
b2966	1	2	20	12	AGGA	4
b1607	1	0	18	12	UAAGG	5
b0768	1	3	21	12	GGAG	4
b2270	1	1	19	12	AAGGA	5
b3667	1	0	18	12	UAAGG	5
b4532	1	3	21	12	GGAGG	5
b1419	1	3	21	12	GGAGGU	6
b0548	1	2	20	12	AGGAGG	6
b3793	1	3	21	12	GGAGGU	6
b2054	1	0	18	12	UAAGGA	6
b2292	1	1	19	12	AAGGA	5
b4066	1	0	18	12	UAAGGA	6
b4183	1	0	18	12	UAAGGA	6
b2760	1	1	19	12	AAGGAG	6
b4289	1	7	25	12	GUGA	4
b3468	1	1	19	12	AAGGA	5
b3323	1	2	20	12	AGGA	4
b1558	1	0	18	12	UAAGGA	6
b0940	1	0	18	12	UAAG	4
b3570	1	2	20	12	AGGAG	5
b1626	1	3	21	12	GGAG	4
b1906	1	2	20	12	AGGAGG	6
b3338	1	1	19	12	AAGG	4
b1742	1	3	21	12	GGAG	4
b2918	1	0	18	12	UAAG	4
b0350	1	0	18	12	UAAGGA	6
b2044	1	3	21	12	GGAGGUGA	8
b1345	1	8	26	12	UGAU	4
b1772	1	8	26	12	UGAU	4
b0950	1	0	18	12	UAAGGAG	7
b2073	1	1	19	12	AAGGA	5
b3656	1	0	18	12	UAAGGA	6
b2492	1	2	20	12	AGGAG	5
b1758	1	0	18	12	UAAGGAG	7
b3886	1	5	23	12	AGGUG	5
b2542	1	0	18	12	UAAGGA	6
b4318	1	0	18	12	UAAGG	5
b2178	1	3	21	12	GGAG	4
b3293	1	3	21	12	GGAG	4
b3896	1	0	18	12	UAAGG	5
b0937	1	0	18	12	UAAGGAG	7
b0770	1	2	20	12	AGGA	4
b0283	1	0	18	12	UAAGGAGG	8
b2548	1	2	20	12	AGGAGG	6
b3693	1	1	19	12	AAGGA	5
b3088	1	0	18	12	UAAGGA	6
b2711	1	3	21	12	GGAGG	5
b1752	1	2	20	12	AGGA	4
b4334	1	0	18	12	UAAGGAG	7
b3678	1	1	19	12	AAGGA	5
b0498	1	0	18	12	UAAGGAG	7
b3485	1	2	20	12	AGGAGG	6
b4463	1	1	19	12	AAGGA	5
b0808	1	3	21	12	GGAGG	5
b2736	1	1	19	12	AAGGAG	6
b1514	1	2	20	12	AGGAGG	6
b0856	1	0	18	12	UAAGGAG	7
b0517	1	1	19	12	AAGGA	5
b1385	1	0	18	12	UAAGGA	6
b3954	1	0	18	12	UAAGG	5
b4215	1	0	18	12	UAAGG	5
b0037	1	4	22	12	GAGGUG	6
b3593	1	1	19	12	AAGGA	5
b3515	1	0	18	12	UAAGG	5
b2506	1	2	20	12	AGGAGG	6
b1319	1	1	19	12	AAGGA	5
b0837	1	3	21	12	GGAGG	5
b2887	1	1	19	12	AAGG	4
b0107	1	0	18	12	UAAGGAG	7
b0716	1	3	21	12	GGAGG	5
b0591	1	1	19	12	AAGG	4
b4364	1	1	19	12	AAGG	4
b1542	1	0	18	12	UAAGGA	6
b3090	1	0	18	12	UAAGGA	6
b0360	1	3	21	12	GGAG	4
b1403	1	3	21	12	GGAG	4
b1997	1	3	21	12	GGAG	4
b2861	1	3	21	12	GGAG	4
b3044	1	3	21	12	GGAG	4
b4272	1	3	21	12	GGAG	4
b3817	1	3	21	12	GGAG	4
b2920	1	1	19	12	AAGGAG	6
b0813	1	3	21	12	GGAG	4
b1073	1	3	21	12	GGAGG	5
b2043	1	2	20	12	AGGAG	5
b0377	1	2	20	12	AGGAG	5
b2100	1	3	21	12	GGAGG	5
b3207	1	2	20	12	AGGAG	5
b2321	1	0	18	12	UAAGGA	6
b1596	1	1	19	12	AAGGA	5
b0260	1	5	23	12	AGGU	4
b1865	1	4	22	12	GAGG	4
b2410	1	3	21	12	GGAG	4
b3536	1	6	24	12	GGUGA	5
b2753	1	0	18	12	UAAGGA	6
b2197	1	2	20	12	AGGAGG	6
b0380	1	3	21	12	GGAG	4
b3196	1	1	19	12	AAGGA	5
b0271	1	3	21	12	GGAGG	5
b0496	1	2	20	12	AGGAGG	6
b2726	1	3	21	12	GGAGG	5
b3158	1	2	20	12	AGGA	4
b3084	1	2	20	12	AGGAGG	6
b2720	1	0	18	12	UAAGGA	6
b3663	1	2	20	12	AGGAG	5
b3718	1	0	18	12	UAAGG	5
b4197	1	0	18	12	UAAGGAG	7
b0324	1	0	18	12	UAAGGA	6
b3475	1	8	26	12	UGAU	4
b2195	1	3	21	12	GGAGG	5
b2118	1	0	18	12	UAAGGA	6
b1393	1	1	19	12	AAGG	4
b4012	1	1	19	12	AAGGAG	6
b1278	1	1	19	12	AAGGAG	6
b3934	1	2	20	12	AGGAG	5
b2894	1	0	18	12	UAAGG	5
b1300	1	2	20	12	AGGAG	5
b3131	1	1	19	12	AAGGA	5
b2837	1	0	18	12	UAAGG	5
b3946	1	1	19	12	AAGGA	5
b3360	1	3	21	12	GGAG	4
b3635	1	3	21	12	GGAG	4
b0780	1	2	20	12	AGGA	4
b1754	1	0	18	12	UAAGGAG	7
b1697	1	2	20	12	AGGAG	5
b2822	1	2	20	12	AGGAG	5
b0569	1	0	18	12	UAAGG	5
b0162	1	3	21	12	GGAGG	5
b2919	1	1	19	12	AAGGA	5
b3915	1	3	21	12	GGAG	4
b4264	1	3	21	12	GGAG	4
b0228	1	1	19	12	AAGGAG	6
b3009	1	2	20	12	AGGA	4
b2698	1	0	18	12	UAAGGA	6
b4304	1	1	19	12	AAGGAGG	7
b0514	1	1	19	12	AAGGA	5
b3082	1	0	18	12	UAAGG	5
b0639	1	8	26	12	UGAU	4
b0043	1	3	21	12	GGAG	4
b2173	1	3	21	12	GGAG	4
b3542	1	0	18	12	UAAGG	5
b1598	1	7	25	12	GUGAU	5
b2135	1	1	19	12	AAGG	4
b3017	1	3	21	12	GGAG	4
b3676	1	1	19	12	AAGGAG	6
b3653	1	1	19	12	AAGGAG	6
b0840	1	4	22	12	GAGG	4
b2068	1	0	18	12	UAAGGAG	7
b0425	1	2	20	12	AGGAGG	6
b0233	1	0	18	12	UAAGGA	6
b0868	1	8	26	12	UGAU	4
b0378	1	1	19	12	AAGGAG	6
b1353	1	8	26	12	UGAU	4
b1287	1	1	19	12	AAGGAG	6
b2812	1	4	22	12	GAGGUG	6
b3835	1	3	21	12	GGAGG	5
b2880	1	0	18	12	UAAGGA	6
b1507	1	3	21	12	GGAG	4
b3620	1	0	18	12	UAAG	4
b2871	1	1	19	12	AAGGA	5
b1535	1	1	19	12	AAGGAG	6
b2819	1	2	20	12	AGGAGG	6
b1450	1	1	19	12	AAGGA	5
b1235	1	3	21	12	GGAG	4
b3795	1	4	22	12	GAGG	4
b3529	1	3	21	12	GGAG	4
b3394	1	1	19	12	AAGG	4
b1078	1	2	20	12	AGGA	4
b0876	1	3	21	12	GGAGG	5
b0482	1	3	21	12	GGAGGU	6
b3832	1	2	20	12	AGGAGG	6
b0707	1	2	20	12	AGGAG	5
b0176	1	5	23	12	AGGU	4
b0694	1	4	22	12	GAGG	4
b1822	1	3	21	12	GGAG	4
b1820	1	3	21	12	GGAGG	5
b1096	1	0	18	12	UAAGGAG	7
b0041	1	3	21	12	GGAG	4
b4479	1	1	19	12	AAGGA	5
b3606	1	0	18	12	UAAGG	5
b1631	1	1	19	12	AAGG	4
b1991	1	7	25	12	GUGA	4
b4072	1	0	18	12	UAAGGAG	7
b4280	1	3	21	12	GGAGG	5
b2842	1	0	18	12	UAAGG	5
b3166	1	1	19	12	AAGGAGG	7
b1622	1	0	18	12	UAAGGA	6
b4333	1	1	19	12	AAGG	4
b0797	1	3	21	12	GGAG	4
b1726	1	1	19	12	AAGGAG	6
b1652	1	0	18	12	UAAG	4
b1418	1	2	20	12	AGGA	4
b2803	1	2	20	12	AGGAG	5
b0978	1	2	20	12	AGGAG	5
b1706	1	2	20	12	AGGAGG	6
b3292	1	3	21	12	GGAG	4
b4195	1	0	18	12	UAAGGA	6
b0577	1	1	19	12	AAGGAG	6
b4170	1	0	18	12	UAAGGA	6
b4022	1	2	20	12	AGGAG	5
b0111	1	1	19	12	AAGGAG	6
b0478	1	1	19	12	AAGGAG	6
b4351	1	1	19	12	AAGGA	5
b1162	1	1	19	12	AAGGAGG	7
b3867	1	1	19	12	AAGGAG	6
b1134	1	0	18	12	UAAGGA	6
b1889	1	4	22	12	GAGG	4
b3061	1	3	21	12	GGAG	4
b1883	1	0	18	12	UAAGGA	6
b3503	1	8	26	12	UGAU	4
b1679	1	3	21	12	GGAGG	5
b3892	1	2	20	12	AGGAG	5
b3431	1	3	21	12	GGAGG	5
b0312	1	2	20	12	AGGAG	5
b2432	1	1	19	12	AAGGA	5
b3152	1	1	19	12	AAGGAG	6
b4388	1	2	20	12	AGGAG	5
b1640	1	1	19	12	AAGGA	5
b1993	1	2	20	12	AGGAG	5
b1171	1	0	18	12	UAAGGA	6
b3416	1	0	18	12	UAAGGA	6
b2085	1	5	23	12	AGGUGA	6
b4053	1	1	19	12	AAGGA	5
b3998	1	0	18	12	UAAGGAG	7
b3247	1	1	19	12	AAGG	4
b1192	1	1	19	12	AAGGA	5
b1851	1	2	20	12	AGGAG	5
b1650	1	3	21	12	GGAG	4
b0208	1	2	20	12	AGGAG	5
b2467	1	3	21	12	GGAG	4
b1874	1	0	18	12	UAAGGAG	7
b0922	1	1	19	12	AAGGA	5
b1342	1	3	21	12	GGAGG	5
b3677	1	1	19	12	AAGGAGGU	8
b3094	1	3	21	12	GGAG	4
b1119	1	1	19	12	AAGGAG	6
b1400	1	2	20	12	AGGAGG	6
b1177	1	2	20	12	AGGA	4
b2314	1	2	20	12	AGGAG	5
b1325	1	1	19	12	AAGGAG	6
b0268	1	1	19	12	AAGGAG	6
b0949	1	1	19	12	AAGGA	5
b0406	1	3	21	12	GGAG	4
b1427	1	3	21	12	GGAG	4
b1378	1	0	18	12	UAAGG	5
b0101	1	0	18	12	UAAGGAG	7
b2393	1	3	21	12	GGAG	4
b1271	1	2	20	12	AGGAG	5
b1255	1	1	19	12	AAGGAG	6
b2745	1	0	18	12	UAAGG	5
b0581	1	0	18	12	UAAG	4
b1190	1	0	18	12	UAAGGA	6
b0241	1	2	20	12	AGGA	4
b2439	1	0	18	12	UAAGGAGG	8
b2566	1	3	21	12	GGAG	4
b4328	1	1	19	12	AAGGAG	6
b3965	1	2	20	12	AGGA	4
b3552	1	0	18	12	UAAGGA	6
b3528	1	1	19	12	AAGGA	5
b0608	1	3	21	12	GGAGGU	6
b1924	1	1	19	12	AAGGA	5
b3032	1	0	18	12	UAAGGA	6
b0080	1	1	19	12	AAGG	4
b3400	1	1	19	12	AAGGAG	6
b0579	1	1	19	12	AAGGA	5
b2302	1	3	21	12	GGAG	4
b1885	1	3	21	12	GGAG	4
b4019	1	3	21	12	GGAG	4
b3054	1	0	18	12	UAAG	4
b0444	1	2	20	12	AGGA	4
b3113	1	3	21	12	GGAGG	5
b4352	1	3	21	12	GGAG	4
b0712	1	1	19	12	AAGGAGG	7
b1082	1	0	18	12	UAAGGA	6
b2024	1	3	21	12	GGAG	4
b0187	1	1	19	12	AAGGAG	6
b0961	1	4	22	12	GAGGU	5
b0030	1	3	21	12	GGAG	4
b3523	1	0	18	12	UAAG	4
b0006	1	1	19	12	AAGGA	5
b1646	1	3	21	12	GGAGGU	6
b3743	1	0	18	12	UAAG	4
b2568	1	2	20	12	AGGAG	5
b3361	1	2	20	12	AGGAG	5
b1693	1	1	19	12	AAGG	4
b3940	1	1	19	12	AAGG	4
b1269	1	1	19	12	AAGGA	5
b2329	1	3	21	12	GGAG	4
b2668	1	0	18	12	UAAGGAG	7
b0413	1	2	20	12	AGGA	4
b0331	1	1	19	12	AAGGA	5
b1189	1	3	21	12	GGAG	4
b2113	1	1	19	12	AAGGAG	6
b0112	1	4	22	12	GAGGU	5
b0659	1	2	20	12	AGGA	4
b2253	1	1	19	12	AAGGA	5
b1867	1	2	20	12	AGGAG	5
b1256	1	3	21	12	GGAG	4
b0571	1	3	21	12	GGAGG	5
b2676	1	0	18	12	UAAGGA	6
b2679	1	1	19	12	AAGGA	5
b1846	1	2	20	12	AGGAG	5
b2304	1	3	21	12	GGAGG	5
b4036	1	2	20	12	AGGAG	5
b4506	1	1	19	12	AAGG	4
b1682	1	0	18	12	UAAGGA	6
b3068	1	1	19	12	AAGGAG	6
b0586	1	2	20	12	AGGAGG	6
b0641	1	3	21	12	GGAGG	5
b2009	1	3	21	12	GGAGG	5
b3153	1	3	21	12	GGAGG	5
b1536	1	0	18	12	UAAGGAG	7
b2752	1	1	19	12	AAGGA	5
b0594	1	0	18	12	UAAGGAG	7
b3608	1	2	20	12	AGGA	4
b1045	1	0	18	12	UAAGGAGG	8
b1305	1	0	18	12	UAAGGAG	7
b0945	1	2	20	12	AGGAG	5
b3592	1	1	19	12	AAGGA	5
b4406	1	2	20	12	AGGAGG	6
b0870	1	0	18	12	UAAGGA	6
b1033	1	3	21	12	GGAG	4
b0651	1	1	19	12	AAGGAG	6
b3150	1	0	18	12	UAAGGAG	7
b2431	1	2	20	12	AGGAGG	6
b2910	1	5	23	12	AGGUG	5
b2827	1	4	22	12	GAGG	4
b2471	1	1	19	12	AAGGA	5
b1928	1	2	20	12	AGGA	4
b3945	1	1	19	12	AAGGAG	6
b1876	1	0	18	12	UAAGG	5
b0742	1	0	18	12	UAAG	4
b2495	1	1	19	12	AAGGA	5
b1478	1	1	19	12	AAGGAGG	7
b0610	1	3	21	12	GGAG	4
b1414	1	0	18	12	UAAGGAGG	8
b1412	1	0	18	12	UAAGGA	6
b2107	1	3	21	12	GGAG	4
b3644	1	2	20	12	AGGA	4
b1262	1	4	22	12	GAGG	4
b1930	1	0	18	12	UAAGGAG	7
b0773	1	1	19	12	AAGGAGG	7
b3845	1	0	18	12	UAAGGAG	7
b1603	1	1	19	12	AAGG	4
b2021	1	0	18	12	UAAGGAG	7
b0758	1	0	18	12	UAAGGA	6
b2262	1	1	19	12	AAGGA	5
b3035	1	1	19	12	AAGGA	5
b0389	1	0	18	12	UAAGGA	6
b0710	1	1	19	12	AAGG	4
b0917	1	3	21	12	GGAGG	5
b3429	1	2	20	12	AGGAG	5
b4216	1	1	19	12	AAGGA	5
b2477	1	3	21	12	GGAG	4
b2599	1	1	19	12	AAGG	4
b1446	1	0	18	12	UAAGGAG	7
b3001	1	1	19	12	AAGGAG	6
b3363	1	0	18	12	UAAGGA	6
b2400	1	0	18	12	UAAGG	5
b1276	1	0	18	12	UAAGGAGG	8
b1406	1	6	24	12	GGUG	4
b1831	1	2	20	12	AGGA	4
b3931	1	0	18	12	UAAGGA	6
b1426	1	3	21	12	GGAG	4
b3728	1	2	20	12	AGGAG	5
b2699	1	2	20	12	AGGAG	5
b0767	1	1	19	12	AAGGAG	6
b2091	1	2	20	12	AGGAG	5
b0726	1	0	18	12	UAAGG	5
b4051	1	3	21	12	GGAGG	5
b1710	1	2	20	12	AGGAG	5
b4383	1	3	21	12	GGAG	4
b3713	1	2	20	12	AGGAG	5
b0578	1	3	21	12	GGAG	4
b2425	1	0	18	12	UAAGG	5
b0733	1	1	19	12	AAGGAG	6
b3731	1	6	24	12	GGUGAU	6
b4207	1	1	19	12	AAGGA	5
b2935	1	3	21	12	GGAG	4
b1175	1	1	19	12	AAGGA	5
b0727	1	1	19	12	AAGGA	5
b0134	1	2	20	12	AGGA	4
b2592	1	3	21	12	GGAGG	5
b3349	1	2	20	12	AGGAG	5
b1719	1	0	18	12	UAAGGA	6
b2080	1	1	19	12	AAGGAG	6
b1215	1	0	18	12	UAAGG	5
b0631	1	3	21	12	GGAG	4
b1376	1	2	20	12	AGGAGGU	7
b2416	1	0	18	12	UAAGG	5
b2094	1	0	18	12	UAAGGA	6
b3304	1	0	18	12	UAAGG	5
b2095	1	1	19	12	AAGGA	5
b0811	1	1	19	12	AAGGA	5
b4243	1	1	19	12	AAGGAG	6
b4000	1	0	18	12	UAAGGA	6
b1480	1	2	20	12	AGGAG	5
b2414	1	0	18	12	UAAGGA	6
b2093	1	1	19	12	AAGGA	5
b2713	1	3	20	13	GGAG	4
b2945	1	3	20	13	GGAG	4
b2200	1	4	21	13	GAGG	4
b2273	1	1	18	13	AAGG	4
b4356	1	2	19	13	AGGAG	5
b3646	1	3	20	13	GGAG	4
b3657	1	1	18	13	AAGGA	5
b3241	1	4	21	13	GAGGU	5
b3121	1	1	18	13	AAGGA	5
b0719	1	1	18	13	AAGGA	5
b2109	1	2	19	13	AGGAG	5
b1432	1	2	19	13	AGGAG	5
b1798	1	4	21	13	GAGGU	5
b3660	1	4	21	13	GAGG	4
b2986	1	1	18	13	AAGGA	5
b1154	1	3	20	13	GGAG	4
b0013	1	0	17	13	UAAG	4
b3638	1	1	18	13	AAGGAGGUGA	10
b1821	1	2	19	13	AGGA	4
b0934	1	0	17	13	UAAGGA	6
b3466	1	1	18	13	AAGGAG	6
b0899	1	1	18	13	AAGGA	5
b0247	1	1	18	13	AAGGAG	6
b3647	1	3	20	13	GGAGGUGAU	9
b3717	1	2	19	13	AGGA	4
b2336	1	0	17	13	UAAGGA	6
b4101	1	3	20	13	GGAG	4
b3483	1	1	18	13	AAGGA	5
b4460	1	0	17	13	UAAGGAG	7
b2545	1	4	21	13	GAGG	4
b2389	1	0	17	13	UAAGGA	6
b4288	1	2	19	13	AGGAGG	6
b4050	1	3	20	13	GGAG	4
b3953	1	3	20	13	GGAGGU	6
b1242	1	3	20	13	GGAG	4
b4279	1	2	19	13	AGGA	4
b3587	1	4	21	13	GAGG	4
b0250	1	1	18	13	AAGGAG	6
b4132	1	2	19	13	AGGAG	5
b1443	1	3	20	13	GGAG	4
b1937	1	3	20	13	GGAG	4
b1741	1	3	20	13	GGAG	4
b4470	1	0	17	13	UAAGG	5
b3582	1	3	20	13	GGAGGUG	7
b3824	1	3	20	13	GGAG	4
b0358	1	2	19	13	AGGAG	5
b2361	1	3	20	13	GGAG	4
b1351	1	0	17	13	UAAGGAG	7
b4230	1	0	17	13	UAAGGAG	7
b2756	1	1	18	13	AAGGAGGU	8
b2111	1	0	17	13	UAAGGA	6
b3905	1	2	19	13	AGGAGG	6
b3533	1	3	20	13	GGAG	4
b2990	1	3	20	13	GGAG	4
b2899	1	3	20	13	GGAG	4
b0848	1	2	19	13	AGGAGG	6
b0566	1	2	19	13	AGGAG	5
b4083	1	3	20	13	GGAG	4
b0427	1	4	21	13	GAGGUG	6
b2152	1	1	18	13	AAGG	4
b2933	1	2	19	13	AGGA	4
b2536	1	3	20	13	GGAGG	5
b0254	1	1	18	13	AAGGA	5
b1931	1	2	19	13	AGGAGGU	7
b3413	1	1	18	13	AAGGA	5
b3474	1	1	18	13	AAGGA	5
b3579	1	1	18	13	AAGGA	5
b0335	1	2	19	13	AGGAG	5
b0505	1	1	18	13	AAGGA	5
b0366	1	1	18	13	AAGGAGG	7
b2158	1	1	18	13	AAGGAG	6
b2364	1	4	21	13	GAGGUGAU	8
b0603	1	3	20	13	GGAG	4
b0771	1	3	20	13	GGAG	4
b2769	1	1	18	13	AAGGA	5
b0305	1	2	19	13	AGGAG	5
b3555	1	2	19	13	AGGAG	5
b4340	1	0	17	13	UAAGGA	6
b0700	1	1	18	13	AAGGA	5
b3589	1	2	19	13	AGGAG	5
b2123	1	3	20	13	GGAG	4
b2710	1	4	21	13	GAGGU	5
b3645	1	3	20	13	GGAG	4
b3269	1	4	21	13	GAGGU	5
b0512	1	1	18	13	AAGGAG	6
b2774	1	3	20	13	GGAG	4
b2375	1	4	21	13	GAGGU	5
b4357	1	1	18	13	AAGGAGG	7
b0311	1	2	19	13	AGGAGGU	7
b1810	1	0	17	13	UAAGGA	6
b0289	1	2	19	13	AGGAG	5
b2549	1	4	21	13	GAGG	4
b2702	1	1	18	13	AAGGAG	6
b1391	1	2	19	13	AGGAG	5
b2076	1	2	19	13	AGGAGG	6
b0375	1	1	18	13	AAGGA	5
b2602	1	1	18	13	AAGGAG	6
b0262	1	3	20	13	GGAG	4
b0732	1	1	18	13	AAGGA	5
b1488	1	2	19	13	AGGA	4
b0320	1	3	20	13	GGAGG	5
b1313	1	1	18	13	AAGGAG	6
b3367	1	1	18	13	AAGGA	5
b2224	1	1	18	13	AAGGA	5
b1489	1	4	21	13	GAGGU	5
b0457	1	0	17	13	UAAGGA	6
b4319	1	3	20	13	GGAG	4
b3507	1	2	19	13	AGGAG	5
b1811	1	2	19	13	AGGAG	5
b1987	1	3	20	13	GGAG	4
b0644	1	0	17	13	UAAGGA	6
b1310	1	1	18	13	AAGGA	5
b3899	1	0	17	13	UAAGGA	6
b0038	1	2	19	13	AGGAG	5
b1696	1	3	20	13	GGAGGU	6
b1460	1	0	17	13	UAAGGAG	7
b3484	1	0	17	13	UAAGGAG	7
b0964	1	2	19	13	AGGAG	5
b3666	1	2	19	13	AGGAG	5
b4085	1	0	17	13	UAAGGA	6
b0689	1	1	18	13	AAGGA	5
b2705	1	0	17	13	UAAGGAG	7
b1692	1	1	18	13	AAGGAG	6
b3627	1	3	20	13	GGAGG	5
b4290	1	7	24	13	GUGAU	5
b1891	1	8	25	13	UGAUC	5
b0824	1	4	21	13	GAGG	4
b2247	1	3	20	13	GGAG	4
b1352	1	3	20	13	GGAG	4
b0624	1	2	19	13	AGGA	4
b0148	1	3	20	13	GGAG	4
b4301	1	3	20	13	GGAGG	5
b3872	1	1	18	13	AAGGA	5
b1744	1	3	20	13	GGAGG	5
b1315	1	4	21	13	GAGGU	5
b2547	1	4	21	13	GAGGU	5
b3136	1	0	17	13	UAAGGA	6
b0295	1	7	24	13	GUGA	4
b0781	1	5	22	13	AGGUG	5
b0958	1	8	25	13	UGAU	4
b0615	1	0	17	13	UAAGG	5
b2429	1	1	18	13	AAGGA	5
b2078	1	1	18	13	AAGGAG	6
b2015	1	1	18	13	AAGG	4
b3501	1	2	19	13	AGGAG	5
b2943	1	3	20	13	GGAGG	5
b1372	1	6	23	13	GGUGA	5
b2265	1	4	21	13	GAGGU	5
b1501	1	2	19	13	AGGA	4
b1843	1	1	18	13	AAGGA	5
b2121	1	3	20	13	GGAG	4
b0516	1	2	19	13	AGGA	4
b1751	1	1	18	13	AAGGA	5
b1347	1	3	20	13	GGAGGUG	7
b0906	1	0	17	13	UAAG	4
b1606	1	1	18	13	AAGGAG	6
b3039	1	0	17	13	UAAGGA	6
b4297	1	2	19	13	AGGAG	5
b4151	1	0	17	13	UAAGGAG	7
b1844	1	3	20	13	GGAG	4
b3822	1	6	23	13	GGUGA	5
b0545	1	4	21	13	GAGGU	5
b1673	1	1	18	13	AAGGA	5
b1781	1	3	20	13	GGAGG	5
b3482	1	1	18	13	AAGGA	5
b1106	1	5	22	13	AGGU	4
b0792	1	3	20	13	GGAG	4
b2449	1	0	17	13	UAAGGAGG	8
b0714	1	1	18	13	AAGGA	5
b3565	1	3	20	13	GGAG	4
b3951	1	2	19	13	AGGAG	5
b3949	1	3	20	13	GGAG	4
b3391	1	1	18	13	AAGGAG	6
b2543	1	1	18	13	AAGG	4
b4188	1	3	20	13	GGAG	4
b1524	1	2	19	13	AGGAG	5
b0869	1	0	17	13	UAAGGAG	7
b1694	1	2	19	13	AGGA	4
b3882	1	2	19	13	AGGAG	5
b4512	1	3	20	13	GGAGG	5
b2504	1	1	18	13	AAGGA	5
b0349	1	2	19	13	AGGAG	5
b4467	1	2	19	13	AGGAG	5
b4400	1	1	18	13	AAGGAG	6
b2917	1	3	20	13	GGAG	4
b0873	1	7	24	13	GUGAUC	6
b0638	1	3	20	13	GGAGG	5
b1075	1	1	18	13	AAGGAG	6
b3220	1	1	18	13	AAGG	4
b4472	1	1	18	13	AAGGAG	6
b0706	1	0	17	13	UAAGGAG	7
b1223	1	4	21	13	GAGGUG	6
b1594	1	3	20	13	GGAG	4
b2555	1	6	23	13	GGUGA	5
b4241	1	2	19	13	AGGA	4
b3492	1	2	19	13	AGGAG	5
b1617	1	2	19	13	AGGAG	5
b3101	1	3	20	13	GGAG	4
b3040	1	0	17	13	UAAGGAG	7
b3095	1	2	19	13	AGGA	4
b0786	1	2	19	13	AGGAG	5
b4380	1	1	18	13	AAGGA	5
b0062	1	0	17	13	UAAGGA	6
b4253	1	1	18	13	AAGGAG	6
b4140	1	2	19	13	AGGAG	5
b1816	1	2	19	13	AGGAG	5
b2843	1	3	20	13	GGAGGU	6
b2787	1	1	18	13	AAGGA	5
b2202	1	4	21	13	GAGGU	5
b1664	1	1	18	13	AAGGA	5
b4312	1	0	17	13	UAAGG	5
b1383	1	4	21	13	GAGGUGAU	8
b3626	1	0	17	13	UAAGG	5
b4217	1	2	19	13	AGGAG	5
b4484	1	3	20	13	GGAG	4
b0290	1	2	19	13	AGGAG	5
b0829	1	1	18	13	AAGG	4
b2961	1	6	23	13	GGUGA	5
b2560	1	2	19	13	AGGAG	5
b3514	1	0	17	13	UAAGG	5
b2727	1	2	19	13	AGGAG	5
b3749	1	4	21	13	GAGG	4
b2781	1	2	19	13	AGGA	4
b4483	1	3	20	13	GGAG	4
b0412	1	1	18	13	AAGG	4
b0895	1	0	17	13	UAAGGAG	7
b1895	1	0	17	13	UAAGGA	6
b4461	1	1	18	13	AAGGAG	6
b1282	1	3	20	13	GGAG	4
b0138	1	1	18	13	AAGG	4
b2878	1	0	17	13	UAAGGAG	7
b3072	1	2	19	13	AGGA	4
b2735	1	1	18	13	AAGGAG	6
b0490	1	1	18	13	AAGG	4
b4196	1	1	18	13	AAGGA	5
b1589	1	0	17	13	UAAGGAG	7
b3145	1	0	17	13	UAAGGA	6
b1634	1	4	21	13	GAGGU	5
b1266	1	3	20	13	GGAG	4
b2770	1	2	19	13	AGGAGGUG	8
b2840	1	2	19	13	AGGAG	5
b0058	1	3	20	13	GGAG	4
b0304	1	2	19	13	AGGA	4
b1566	1	1	18	13	AAGGAG	6
b1970	1	1	18	13	AAGGA	5
b1335	1	0	17	13	UAAG	4
b1112	1	0	17	13	UAAGG	5
b2875	1	4	21	13	GAGGU	5
b2844	1	4	21	13	GAGGU	5
b0186	1	2	19	13	AGGAGG	6
b1957	1	1	18	13	AAGGAGG	7
b2496	1	4	21	13	GAGGU	5
b3365	1	4	21	13	GAGG	4
b3062	1	3	20	13	GGAG	4
b0685	1	9	26	13	GAUC	4
b1648	1	2	19	13	AGGAGG	6
b0345	1	6	23	13	GGUGA	5
b0821	1	4	21	13	GAGGUG	6
b3789	1	3	20	13	GGAGG	5
b2048	1	1	18	13	AAGG	4
b2744	1	5	22	13	AGGUGAU	7
b0795	1	1	18	13	AAGGAG	6
b4190	1	1	18	13	AAGGAG	6
b2798	1	0	17	13	UAAGG	5
b2146	1	0	17	13	UAAGGA	6
b2267	1	1	18	13	AAGGAG	6
b4536	1	4	21	13	GAGGU	5
b1890	1	1	18	13	AAGGA	5
b1076	1	2	19	13	AGGAG	5
b3223	1	0	17	13	UAAGG	5
b3378	1	0	17	13	UAAGGA	6
b3669	1	2	19	13	AGGA	4
b1100	1	0	17	13	UAAG	4
b4386	1	1	18	13	AAGGA	5
b1875	1	7	24	13	GUGAU	5
b1068	1	3	20	13	GGAG	4
b1326	1	9	26	13	GAUC	4
b2017	1	2	19	13	AGGAG	5
b4314	1	1	18	13	AAGGA	5
b0807	1	1	18	13	AAGGAG	6
b4480	1	3	20	13	GGAG	4
b2552	1	1	18	13	AAGGA	5
b2346	1	3	20	13	GGAG	4
b1107	1	0	17	13	UAAGGAG	7
b2838	1	3	20	13	GGAG	4
b3163	1	3	20	13	GGAG	4
b2249	1	2	19	13	AGGAG	5
b3469	1	3	20	13	GGAGG	5
b4119	1	2	19	13	AGGAG	5
b0387	1	1	18	13	AAGGA	5
b4390	1	3	20	13	GGAGG	5
b2580	1	2	19	13	AGGAG	5
b1921	1	2	19	13	AGGAG	5
b2784	1	1	18	13	AAGGAG	6
b0604	1	1	18	13	AAGGA	5
b2154	1	1	18	13	AAGGAG	6
b0515	1	0	17	13	UAAGGAG	7
b1185	1	8	25	13	UGAU	4
b3992	1	2	19	13	AGGAG	5
b0652	1	1	18	13	AAGGA	5
b2475	1	4	21	13	GAGGU	5
b1250	1	4	21	13	GAGGU	5
b3702	1	3	20	13	GGAG	4
b2906	1	0	17	13	UAAGGA	6
b1939	1	9	26	13	GAUC	4
b2182	1	2	19	13	AGGAG	5
b3894	1	1	18	13	AAGGAG	6
b4394	1	8	25	13	UGAU	4
b0738	1	1	18	13	AAGG	4
b2473	1	0	17	13	UAAGGAG	7
b3813	1	6	23	13	GGUG	4
b0810	1	2	19	13	AGGA	4
b0761	1	2	19	13	AGGA	4
b2193	1	2	19	13	AGGAG	5
b1034	1	2	19	13	AGGAG	5
b4511	1	2	19	13	AGGAG	5
b1787	1	2	19	13	AGGAG	5
b1245	1	3	20	13	GGAG	4
b2584	1	3	20	13	GGAG	4
b4152	1	0	17	13	UAAGGAG	7
b4371	1	2	19	13	AGGAG	5
b4137	1	4	21	13	GAGGUG	6
b2259	1	2	19	13	AGGA	4
b0772	1	3	20	13	GGAG	4
b4178	1	4	21	13	GAGGU	5
b3225	1	4	21	13	GAGGU	5
b4149	1	0	17	13	UAAGGA	6
b2293	1	2	19	13	AGGAGG	6
b1982	1	2	19	13	AGGAG	5
b1038	1	3	20	13	GGAGG	5
b3089	1	1	18	13	AAGGA	5
b1198	1	0	17	13	UAAGGA	6
b4323	1	3	20	13	GGAG	4
b3070	1	1	18	13	AAGG	4
b1760	1	0	17	13	UAAGGAG	7
b4269	1	1	18	13	AAGGA	5
b1557	1	0	17	13	UAAGGA	6
b2795	1	0	17	13	UAAGGAG	7
b4056	1	1	18	13	AAGGAG	6
b1277	1	3	20	13	GGAG	4
b1861	1	2	19	13	AGGAG	5
b3170	1	6	23	13	GGUG	4
b1581	1	1	18	13	AAGGA	5
b0409	1	2	19	13	AGGAG	5
b2700	1	4	21	13	GAGGU	5
b2524	1	4	21	13	GAGGU	5
b4407	1	3	20	13	GGAGG	5
b3724	1	2	19	13	AGGAG	5
b0123	1	0	17	13	UAAGGA	6
b4206	1	2	19	13	AGGAGG	6
b2688	1	3	20	13	GGAGGU	6
b0484	1	1	18	13	AAGGAG	6
b3607	1	3	20	13	GGAG	4
b1217	1	1	18	13	AAGGAG	6
b0452	1	3	20	13	GGAG	4
b1768	1	0	17	13	UAAGGAG	7
b3071	1	1	18	13	AAGGAGG	7
b0408	1	0	17	13	UAAGG	5
b3440	1	1	18	13	AAGGA	5
b2421	1	9	26	13	GAUC	4
b0820	1	2	19	13	AGGA	4
b3512	1	0	17	13	UAAGGAG	7
b3924	1	2	19	13	AGGAG	5
b0344	1	2	19	13	AGGA	4
b1043	1	3	20	13	GGAG	4
b0003	1	2	19	13	AGGAG	5
b4537	1	2	19	13	AGGAG	5
b0785	1	3	20	13	GGAGGU	6
b3807	1	2	19	13	AGGA	4
b0394	1	0	17	13	UAAGGAG	7
b1487	1	2	19	13	AGGA	4
b2796	1	2	19	13	AGGAG	5
b4024	1	4	21	13	GAGGU	5
b2834	1	1	18	13	AAGGA	5
b3885	1	1	18	13	AAGGAGG	7
b1274	1	5	22	13	AGGUGA	6
b4382	1	3	20	13	GGAGGU	6
b3803	1	2	19	13	AGGA	4
b0593	1	3	20	13	GGAGG	5
b1748	1	4	21	13	GAGGU	5
b0240	1	2	19	13	AGGAG	5
b1199	1	0	17	13	UAAGGAG	7
b2235	1	2	19	13	AGGA	4
b3634	1	4	21	13	GAGGU	5
b3923	1	1	18	13	AAGGAG	6
b1586	1	0	17	13	UAAGGAG	7
b1780	1	1	18	13	AAGGA	5
b0416	1	0	17	13	UAAGG	5
b3291	1	3	20	13	GGAG	4
b0451	1	2	19	13	AGGA	4
b3661	1	1	18	13	AAGGA	5
b4254	1	2	19	13	AGGAGG	6
b0966	1	3	20	13	GGAGGUGA	8
b0865	1	0	17	13	UAAGGA	6
b0910	1	0	17	13	UAAGGAG	7
b0830	1	3	20	13	GGAG	4
b3279	1	4	21	13	GAGGU	5
b1538	1	2	19	13	AGGAG	5
b1764	1	2	19	13	AGGAG	5
b3052	1	2	19	13	AGGAG	5
b3430	1	1	18	13	AAGGAG	6
b0801	1	2	19	13	AGGAG	5
b4160	1	3	20	13	GGAGG	5
b1723	1	2	19	13	AGGAGG	6
b4005	1	3	20	13	GGAG	4
b0800	1	0	17	13	UAAGGAG	7
b3183	1	3	20	13	GGAG	4
b1908	1	1	18	13	AAGGA	5
b1449	1	2	19	13	AGGAG	5
b1517	1	3	20	13	GGAG	4
b3256	1	4	21	13	GAGG	4
b2133	1	1	18	13	AAGGAG	6
b1919	1	3	20	13	GGAGG	5
b2924	1	1	18	13	AAGGA	5
b0882	1	3	20	13	GGAGGUG	7
b2104	1	2	19	13	AGGAG	5
b3846	1	2	19	13	AGGAG	5
b2330	1	3	20	13	GGAGG	5
b1267	1	4	21	13	GAGG	4
b0154	1	2	19	13	AGGA	4
b1109	1	0	17	13	UAAGG	5
b3995	1	3	20	13	GGAG	4
b1308	1	1	18	13	AAGGA	5
b1901	1	3	20	13	GGAG	4
b3401	1	8	25	13	UGAU	4
b0171	1	2	19	13	AGGA	4
b1637	1	3	20	13	GGAG	4
b0606	1	2	19	13	AGGAG	5
b4234	1	0	17	13	UAAGGAG	7
b1067	1	0	17	13	UAAGGAG	7
b2661	1	2	19	13	AGGA	4
b3671	1	1	18	13	AAGGA	5
b1847	1	3	20	13	GGAG	4
b0156	1	3	20	13	GGAG	4
b1602	1	0	17	13	UAAGG	5
b1613	1	8	25	13	UGAUC	5
b3012	1	1	18	13	AAGGAGG	7
b2000	1	0	17	13	UAAGGA	6
b3506	1	0	17	13	UAAGGA	6
b1273	1	0	17	13	UAAGGAG	7
b3737	1	3	20	13	GGAG	4
b1642	1	0	17	13	UAAGGAG	7
b2908	1	0	17	13	UAAGGAG	7
b0763	1	0	17	13	UAAGG	5
b1516	1	1	18	13	AAGGA	5
b1852	1	0	17	13	UAAGGAG	7
b3029	1	1	18	13	AAGGAG	6
b1882	1	2	19	13	AGGAG	5
b4381	1	2	19	13	AGGAG	5
b0453	1	0	17	13	UAAGGAG	7
b0688	1	1	18	13	AAGGA	5
b0965	1	3	20	13	GGAGG	5
b0740	1	0	17	13	UAAGG	5
b0854	1	1	18	13	AAGGA	5
b2521	1	3	20	13	GGAG	4
b1619	1	2	19	13	AGGAGGU	7
b1221	1	1	18	13	AAGGAG	6
b4147	1	4	21	13	GAGG	4
b3233	1	3	20	13	GGAG	4
b2465	1	3	20	13	GGAG	4
b1702	1	1	18	13	AAGGA	5
b1866	1	0	17	13	UAAGG	5
b3386	1	1	18	13	AAGGAG	6
b1493	1	0	17	13	UAAGGAG	7
b1967	1	0	17	13	UAAGGA	6
b1854	1	3	20	13	GGAG	4
b0814	1	4	21	13	GAGGUG	6
b0032	1	3	20	13	GGAGG	5
b2294	1	2	19	13	AGGAG	5
b3916	1	4	21	13	GAGGU	5
b2914	1	9	26	13	GAUC	4
b0753	1	2	19	13	AGGAG	5
b0071	1	0	17	13	UAAGGAG	7
b1444	1	2	19	13	AGGA	4
b4411	1	1	18	13	AAGGA	5
b1635	1	1	18	13	AAGGAG	6
b0897	1	1	18	13	AAGGAG	6
b0838	1	6	23	13	GGUGA	5
b2809	1	0	17	13	UAAGGAG	7
b3588	1	1	18	13	AAGGAG	6
b1103	1	1	18	13	AAGGA	5
b1219	1	2	19	13	AGGAG	5
b3229	1	3	20	13	GGAGGU	6
b0222	1	1	18	13	AAGGA	5
b0437	1	2	19	13	AGGAG	5
b1092	1	0	17	13	UAAGGA	6
b0178	1	0	17	13	UAAGGAG	7
b3733	1	2	19	13	AGGAG	5
b0655	1	1	18	13	AAGGAG	6
b2614	1	3	20	13	GGAG	4
b0525	1	2	19	13	AGGA	4
b3831	1	2	19	13	AGGAG	5
b2696	1	1	18	13	AAGGAG	6
b3781	1	3	20	13	GGAG	4
b3708	1	1	18	13	AAGGA	5
b3164	1	1	18	13	AAGGA	5
b3517	1	0	17	13	UAAGGAG	7
b0197	1	1	18	13	AAGGA	5
b4384	1	1	18	13	AAGGA	5
b3098	1	3	20	13	GGAG	4
b3319	1	0	17	13	UAAGGAG	7
b0116	1	4	21	13	GAGGU	5
b1241	1	2	19	13	AGGAG	5
b4226	1	1	18	13	AAGGA	5
b3294	1	1	18	13	AAGGA	5
b0114	1	0	17	13	UAAGGA	6
b3301	1	2	19	13	AGGAG	5
b3305	1	3	20	13	GGAGG	5
b2417	1	2	19	13	AGGAG	5
b2096	1	2	19	13	AGGA	4
b2518	1	4	21	13	GAGGU	5
b1920	1	6	23	13	GGUGA	5
b2551	1	2	19	13	AGGAG	5
b3309	1	0	17	13	UAAGGAG	7
b3203	1	0	17	13	UAAGGA	6
b3298	1	2	19	13	AGGAG	5
b3315	1	2	19	13	AGGAGG	6
b1415	1	2	19	13	AGGAG	5
b2665	1	4	21	13	GAGGU	5
b3908	1	3	20	13	GGAG	4
b3236	1	0	17	13	UAAGGAG	7
b2485	1	0	16	14	UAAGGAG	7
b4186	1	3	19	14	GGAGG	5
b3376	1	0	16	14	UAAGGA	6
b0301	1	0	16	14	UAAGGA	6
b0497	1	1	17	14	AAGG	4
b0629	1	3	19	14	GGAG	4
b1301	1	3	19	14	GGAGG	5
b1328	1	3	19	14	GGAG	4
b3224	1	3	19	14	GGAG	4
b0589	1	4	20	14	GAGGUG	6
b0818	1	6	22	14	GGUG	4
b2645	1	4	20	14	GAGGU	5
b1085	1	4	20	14	GAGG	4
b1790	1	0	16	14	UAAG	4
b4410	1	5	21	14	AGGU	4
b3753	1	4	20	14	GAGGUGA	7
b1387	1	3	19	14	GGAG	4
b2204	1	3	19	14	GGAGG	5
b4321	1	0	16	14	UAAGG	5
b2145	1	1	17	14	AAGGA	5
b0129	1	0	16	14	UAAGGAGG	8
b3227	1	3	19	14	GGAG	4
b4341	1	2	18	14	AGGAGGU	7
b3562	1	1	17	14	AAGGA	5
b1164	1	4	20	14	GAGG	4
b2682	1	0	16	14	UAAG	4
b2223	1	6	22	14	GGUGAU	6
b3547	1	2	18	14	AGGA	4
b4353	1	7	23	14	GUGA	4
b2365	1	5	21	14	AGGUGA	6
b1616	1	3	19	14	GGAGG	5
b4116	1	2	18	14	AGGAG	5
b2622	1	3	19	14	GGAG	4
b4031	1	0	16	14	UAAGG	5
b0509	1	4	20	14	GAGGU	5
b0555	1	4	20	14	GAGGUGA	7
b1144	1	3	19	14	GGAG	4
b2385	1	1	17	14	AAGGA	5
b2357	1	2	18	14	AGGA	4
b0645	1	0	16	14	UAAGGA	6
b3578	1	1	17	14	AAGGAG	6
b2882	1	1	17	14	AAGGAG	6
b0153	1	3	19	14	GGAGGU	6
b0338	1	5	21	14	AGGU	4
b0857	1	3	19	14	GGAG	4
b2761	1	3	19	14	GGAGG	5
b1397	1	2	18	14	AGGAG	5
b4080	1	1	17	14	AAGGAG	6
b1396	1	3	19	14	GGAG	4
b1386	1	4	20	14	GAGGU	5
b2008	1	3	19	14	GGAG	4
b4474	1	1	17	14	AAGGAG	6
b0231	1	4	20	14	GAGGUGA	7
b0251	1	2	18	14	AGGA	4
b1880	1	2	18	14	AGGA	4
b2280	1	0	16	14	UAAGGAG	7
b3569	1	2	18	14	AGGA	4
b2544	1	0	16	14	UAAGGAG	7
b1010	1	0	16	14	UAAGGAG	7
b3104	1	1	17	14	AAGG	4
b0286	1	3	19	14	GGAGG	5
b4268	1	2	18	14	AGGAG	5
b4455	1	2	18	14	AGGAGG	6
b3575	1	1	17	14	AAGGA	5
b2142	1	1	17	14	AAGGA	5
b0339	1	4	20	14	GAGGU	5
b0696	1	4	20	14	GAGGU	5
b1476	1	2	18	14	AGGAGG	6
b2487	1	3	19	14	GGAG	4
b3719	1	1	17	14	AAGGA	5
b3898	1	2	18	14	AGGAG	5
b3258	1	3	19	14	GGAGG	5
b1349	1	0	16	14	UAAGGA	6
b1485	1	3	19	14	GGAGGUG	7
b1337	1	4	20	14	GAGGU	5
b1483	1	2	18	14	AGGAGGU	7
b1645	1	5	21	14	AGGU	4
b3878	1	3	19	14	GGAG	4
b0252	1	2	18	14	AGGAG	5
b2014	1	1	17	14	AAGGAG	6
b2992	1	3	19	14	GGAGG	5
b0225	1	2	18	14	AGGA	4
b1370	1	4	20	14	GAGG	4
b0340	1	2	18	14	AGGAG	5
b0845	1	7	23	14	GUGAUC	6
b3790	1	3	19	14	GGAG	4
b3249	1	3	19	14	GGAGG	5
b0777	1	3	19	14	GGAGGUG	7
b0793	1	0	16	14	UAAGGAG	7
b0368	1	3	19	14	GGAG	4
b3392	1	3	19	14	GGAG	4
b1576	1	1	17	14	AAGGA	5
b1297	1	1	17	14	AAGG	4
b2737	1	3	19	14	GGAG	4
b3576	1	2	18	14	AGGAG	5
b0896	1	1	17	14	AAGGAGGUG	9
b3952	1	1	17	14	AAGGAG	6
b3026	1	5	21	14	AGGUGA	6
b3488	1	4	20	14	GAGGU	5
b2423	1	5	21	14	AGGU	4
b0935	1	1	17	14	AAGGA	5
b4329	1	1	17	14	AAGGAG	6
b2098	1	1	17	14	AAGGA	5
b1695	1	2	18	14	AGGAG	5
b3014	1	1	17	14	AAGG	4
b0564	1	5	21	14	AGGUG	5
b2207	1	3	19	14	GGAG	4
b3478	1	1	17	14	AAGGAG	6
b2631	1	1	17	14	AAGGA	5
b2565	1	0	16	14	UAAG	4
b3881	1	1	17	14	AAGGA	5
b3603	1	2	18	14	AGGAG	5
b2664	1	2	18	14	AGGAG	5
b3422	1	0	16	14	UAAGGA	6
b1960	1	4	20	14	GAGG	4
b0852	1	4	20	14	GAGGUG	6
b2703	1	2	18	14	AGGAG	5
b1756	1	1	17	14	AAGGA	5
b1465	1	3	19	14	GGAGGUG	7
b1747	1	4	20	14	GAGGU	5
b1722	1	8	24	14	UGAU	4
b4095	1	3	19	14	GGAG	4
b4306	1	2	18	14	AGGA	4
b4128	1	2	18	14	AGGAG	5
b3086	1	0	16	14	UAAGGA	6
b3624	1	5	21	14	AGGU	4
b2800	1	4	20	14	GAGGU	5
b3379	1	2	18	14	AGGAG	5
b4096	1	4	20	14	GAGG	4
b0872	1	0	16	14	UAAGGAG	7
b0612	1	3	19	14	GGAG	4
b4145	1	3	19	14	GGAG	4
b4087	1	4	20	14	GAGGU	5
b1621	1	2	18	14	AGGAG	5
b3093	1	4	20	14	GAGGU	5
b2453	1	3	19	14	GGAGG	5
b0146	1	1	17	14	AAGGA	5
b2776	1	2	18	14	AGGAG	5
b3047	1	2	18	14	AGGA	4
b2230	1	1	17	14	AAGGA	5
b0568	1	3	19	14	GGAG	4
b1375	1	0	16	14	UAAGGA	6
b1544	1	0	16	14	UAAGGA	6
b0775	1	3	19	14	GGAG	4
b2295	1	4	20	14	GAGGUGA	7
b3322	1	1	17	14	AAGG	4
b0401	1	8	24	14	UGAU	4
b1390	1	4	20	14	GAGGU	5
b2180	1	0	16	14	UAAGG	5
b3549	1	4	20	14	GAGG	4
b3266	1	0	16	14	UAAGG	5
b2789	1	2	18	14	AGGAG	5
b2460	1	2	18	14	AGGAGG	6
b0476	1	1	17	14	AAGGAG	6
b2251	1	0	16	14	UAAGGA	6
b0617	1	5	21	14	AGGUGA	6
b2633	1	2	18	14	AGGAG	5
b1902	1	0	16	14	UAAGGA	6
b0879	1	2	18	14	AGGAG	5
b2455	1	0	16	14	UAAGG	5
b3750	1	2	18	14	AGGAG	5
b0047	1	2	18	14	AGGAGG	6
b0491	1	2	18	14	AGGA	4
b3350	1	2	18	14	AGGAGG	6
b0974	1	1	17	14	AAGGAG	6
b0449	1	2	18	14	AGGAGG	6
b1863	1	3	19	14	GGAG	4
b0246	1	3	19	14	GGAG	4
b3021	1	0	16	14	UAAGGAG	7
b4092	1	1	17	14	AAGG	4
b1794	1	3	19	14	GGAG	4
b0330	1	6	22	14	GGUG	4
b0428	1	0	16	14	UAAG	4
b0826	1	3	19	14	GGAGG	5
b4266	1	1	17	14	AAGGA	5
b1468	1	2	18	14	AGGAG	5
b1193	1	0	16	14	UAAGGA	6
b2438	1	3	19	14	GGAGGU	6
b1464	1	2	18	14	AGGAG	5
b2308	1	2	18	14	AGGA	4
b4093	1	1	17	14	AAGGAG	6
b2670	1	0	16	14	UAAGGAG	7
b0336	1	1	17	14	AAGG	4
b0654	1	3	19	14	GGAG	4
b0308	1	2	18	14	AGGAG	5
b1941	1	2	18	14	AGGAG	5
b1842	1	2	18	14	AGGAG	5
b3525	1	2	18	14	AGGA	4
b4398	1	4	20	14	GAGG	4
b2618	1	4	20	14	GAGGU	5
b0343	1	0	16	14	UAAGGA	6
b4389	1	4	20	14	GAGGU	5
b3873	1	5	21	14	AGGUG	5
b0190	1	1	17	14	AAGGAG	6
b2616	1	2	18	14	AGGA	4
b1591	1	2	18	14	AGGA	4
b4596	1	0	16	14	UAAGGA	6
b2572	1	0	16	14	UAAGG	5
b2099	1	1	17	14	AAGG	4
b0551	1	3	19	14	GGAG	4
b0459	1	3	19	14	GGAGGU	6
b3642	1	2	18	14	AGGAG	5
b2998	1	4	20	14	GAGGUGA	7
b0559	1	3	19	14	GGAG	4
b2340	1	6	22	14	GGUG	4
b2828	1	6	22	14	GGUGA	5
b0352	1	2	18	14	AGGAG	5
b3368	1	0	16	14	UAAGG	5
b1938	1	4	20	14	GAGGUG	6
b2033	1	4	20	14	GAGGUGAUC	9
b2996	1	3	19	14	GGAG	4
b4098	1	2	18	14	AGGAG	5
b4551	1	4	20	14	GAGG	4
b0351	1	1	17	14	AAGGA	5
b0261	1	2	18	14	AGGAG	5
b2582	1	4	20	14	GAGGU	5
b0223	1	3	19	14	GGAGGU	6
b3199	1	1	17	14	AAGG	4
b2806	1	1	17	14	AAGG	4
b0855	1	3	19	14	GGAG	4
b1518	1	0	16	14	UAAGGAG	7
b2949	1	2	18	14	AGGA	4
b3237	1	6	22	14	GGUGA	5
b1580	1	0	16	14	UAAGGAG	7
b1448	1	4	20	14	GAGG	4
b1806	1	1	17	14	AAGGAG	6
b4262	1	1	17	14	AAGGAG	6
b1233	1	3	19	14	GGAG	4
b1860	1	4	20	14	GAGGU	5
b0149	1	3	19	14	GGAG	4
b0110	1	0	16	14	UAAGGAG	7
b4239	1	2	18	14	AGGA	4
b4189	1	0	16	14	UAAGG	5
b3100	1	2	18	14	AGGAGG	6
b2428	1	0	16	14	UAAGG	5
b3834	1	2	18	14	AGGAG	5
b2159	1	2	18	14	AGGAG	5
b1037	1	0	16	14	UAAGGA	6
b3779	1	1	17	14	AAGGA	5
b1927	1	3	19	14	GGAG	4
b0522	1	4	20	14	GAGGUG	6
b1490	1	0	16	14	UAAGG	5
b0636	1	3	19	14	GGAG	4
b0822	1	2	18	14	AGGAG	5
b1205	1	3	19	14	GGAGGUGA	8
b1224	1	2	18	14	AGGAG	5
b1814	1	2	18	14	AGGAG	5
b1521	1	1	17	14	AAGG	4
b0090	1	4	20	14	GAGGU	5
b1015	1	3	19	14	GGAG	4
b1270	1	2	18	14	AGGA	4
b0633	1	4	20	14	GAGGUG	6
b2818	1	4	20	14	GAGGUG	6
b0143	1	4	20	14	GAGGUG	6
b3195	1	6	22	14	GGUGA	5
b1246	1	0	16	14	UAAGGAG	7
b2422	1	2	18	14	AGGAGG	6
b1377	1	1	17	14	AAGGA	5
b0804	1	3	19	14	GGAG	4
b2243	1	2	18	14	AGGAGG	6
b1519	1	3	19	14	GGAG	4
b4211	1	3	19	14	GGAG	4
b1014	1	2	18	14	AGGAG	5
b3972	1	2	18	14	AGGA	4
b3221	1	3	19	14	GGAG	4
b2240	1	3	19	14	GGAGG	5
b2369	1	1	17	14	AAGG	4
b2392	1	4	20	14	GAGG	4
b3541	1	4	20	14	GAGGU	5
b1441	1	6	22	14	GGUG	4
b2794	1	6	22	14	GGUGA	5
b0990	1	1	17	14	AAGGA	5
b3348	1	4	20	14	GAGGUGA	7
b4138	1	1	17	14	AAGGA	5
b1284	1	0	16	14	UAAG	4
b2242	1	1	17	14	AAGGAG	6
b0029	1	3	19	14	GGAGG	5
b1461	1	1	17	14	AAGGAG	6
b2167	1	2	18	14	AGGAG	5
b3210	1	1	17	14	AAGGA	5
b2872	1	3	19	14	GGAG	4
b3447	1	3	19	14	GGAG	4
b1083	1	0	16	14	UAAGG	5
b3802	1	1	17	14	AAGGAG	6
b0207	1	4	20	14	GAGG	4
b0570	1	4	20	14	GAGGUG	6
b1680	1	2	18	14	AGGAGGUG	8
b0968	1	0	16	14	UAAGGAG	7
b1729	1	2	18	14	AGGAG	5
b0849	1	2	18	14	AGGAG	5
b2799	1	1	17	14	AAGGAG	6
b1848	1	4	20	14	GAGG	4
b4213	1	1	17	14	AAGGA	5
b4046	1	4	20	14	GAGGUG	6
b0573	1	2	18	14	AGGAG	5
b2576	1	4	20	14	GAGGU	5
b3034	1	2	18	14	AGGA	4
b0827	1	2	18	14	AGGAG	5
b1678	1	2	18	14	AGGAGGU	7
b1724	1	6	22	14	GGUGA	5
b0424	1	1	17	14	AAGGAG	6
b3932	1	1	17	14	AAGG	4
b4517	1	4	20	14	GAGGU	5
b2957	1	3	19	14	GGAGG	5
b3455	1	1	17	14	AAGGAG	6
b2954	1	5	21	14	AGGU	4
b0450	1	3	19	14	GGAGG	5
b2023	1	1	17	14	AAGGAG	6
b4518	1	3	19	14	GGAGGU	6
b0109	1	3	19	14	GGAG	4
b3922	1	4	20	14	GAGGUG	6
b3617	1	3	19	14	GGAG	4
b2016	1	2	18	14	AGGAG	5
b3388	1	6	22	14	GGUG	4
b2947	1	3	19	14	GGAG	4
b1178	1	2	18	14	AGGAG	5
b0068	1	4	20	14	GAGGUG	6
b3006	1	3	19	14	GGAG	4
b2741	1	2	18	14	AGGAG	5
b2515	1	3	19	14	GGAG	4
b0584	1	2	18	14	AGGA	4
b3566	1	1	17	14	AAGG	4
b3770	1	1	17	14	AAGGA	5
b1259	1	3	19	14	GGAG	4
b0419	1	2	18	14	AGGAG	5
b4154	1	3	19	14	GGAGG	5
b2780	1	5	21	14	AGGU	4
b2512	1	4	20	14	GAGG	4
b2938	1	4	20	14	GAGGU	5
b0357	1	4	20	14	GAGGUG	6
b0212	1	4	20	14	GAGGU	5
b2039	1	1	17	14	AAGGA	5
b2977	1	1	17	14	AAGGA	5
b0866	1	1	17	14	AAGGAG	6
b0678	1	4	20	14	GAGGUGA	7
b3008	1	2	18	14	AGGA	4
b0722	1	2	18	14	AGGAG	5
b0104	1	2	18	14	AGGA	4
b3362	1	3	19	14	GGAGG	5
b0337	1	3	19	14	GGAGG	5
b0386	1	2	18	14	AGGAG	5
b2937	1	2	18	14	AGGAG	5
b2662	1	3	19	14	GGAG	4
b1827	1	4	20	14	GAGGUGAU	8
b4153	1	1	17	14	AAGGAG	6
b0734	1	2	18	14	AGGAG	5
b0243	1	0	16	14	UAAGGAG	7
b2155	1	3	19	14	GGAG	4
b1095	1	3	19	14	GGAGG	5
b3472	1	1	17	14	AAGGA	5
b3156	1	5	21	14	AGGUGA	6
b2092	1	6	22	14	GGUGA	5
b1818	1	2	18	14	AGGAG	5
b4174	1	3	19	14	GGAG	4
b3498	1	2	18	14	AGGA	4
b2525	1	4	20	14	GAGGU	5
b1200	1	3	19	14	GGAG	4
b2989	1	1	17	14	AAGG	4
b2600	1	4	20	14	GAGGU	5
b3554	1	1	17	14	AAGGAG	6
b2171	1	2	18	14	AGGA	4
b3299	1	3	19	14	GGAG	4
b2976	1	2	18	14	AGGAG	5
b0439	1	0	16	14	UAAG	4
b1886	1	5	21	14	AGGUG	5
b0756	1	1	17	14	AAGGAG	6
b0860	1	3	19	14	GGAG	4
b3941	1	4	20	14	GAGGU	5
b1236	1	2	18	14	AGGAG	5
b0145	1	0	16	14	UAAGGAG	7
b1740	1	3	19	14	GGAGG	5
b3384	1	2	18	14	AGGA	4
b3858	1	0	16	14	UAAGGAG	7
b1131	1	7	23	14	GUGAUC	6
b4376	1	2	18	14	AGGA	4
b0133	1	0	16	14	UAAGGAG	7
b2523	1	1	17	14	AAGGA	5
b2463	1	1	17	14	AAGGA	5
b3610	1	2	18	14	AGGAG	5
b1667	1	1	17	14	AAGGAG	6
b1261	1	0	16	14	UAAGGA	6
b1333	1	0	16	14	UAAGGAG	7
b0565	1	3	19	14	GGAG	4
b1604	1	1	17	14	AAGGA	5
b1431	1	2	18	14	AGGA	4
b1905	1	3	19	14	GGAG	4
b0782	1	1	17	14	AAGGAG	6
b2097	1	3	19	14	GGAG	4
b3988	1	3	19	14	GGAG	4
b1656	1	1	17	14	AAGGAG	6
b0180	1	2	18	14	AGGA	4
b0720	1	0	16	14	UAAGGAG	7
b3336	1	1	17	14	AAGGAG	6
b3342	1	2	18	14	AGGAG	5
b0095	1	3	19	14	GGAG	4
b2498	1	1	17	14	AAGGAG	6
b2913	1	2	18	14	AGGA	4
b0074	1	1	17	14	AAGGA	5
b3403	1	0	16	14	UAAGGAG	7
b0172	1	1	17	14	AAGGA	5
b2266	1	3	19	14	GGAG	4
b1003	1	2	18	14	AGGAGG	6
b2323	1	4	20	14	GAGGU	5
b1817	1	1	17	14	AAGGAGGU	8
b1482	1	2	18	14	AGGAG	5
b3165	1	3	19	14	GGAG	4
b1288	1	0	16	14	UAAGGA	6
b4245	1	2	18	14	AGGAG	5
b3544	1	3	19	14	GGAG	4
b2579	1	3	19	14	GGAGG	5
b0118	1	2	18	14	AGGAG	5
b4014	1	2	18	14	AGGAG	5
b0023	1	3	19	14	GGAG	4
b1716	1	2	18	14	AGGAG	5
b3310	1	3	19	14	GGAG	4
b3314	1	3	19	14	GGAG	4
b3637	1	3	19	14	GGAG	4
b3296	1	3	19	14	GGAG	4
b0755	1	2	18	14	AGGAG	5
b0903	1	5	21	14	AGGUG	5
b4200	1	0	16	14	UAAGGAG	7
b3341	1	3	19	14	GGAG	4
b3303	1	4	20	14	GAGGUG	6
b3308	1	3	19	14	GGAG	4
b2185	1	0	16	14	UAAG	4
b3339	1	0	16	14	UAAGGA	6
b3495	1	1	17	14	AAGGAG	6
b3267	1	4	19	15	GAGGU	5
b3903	1	1	16	15	AAGGAG	6
b0977	1	2	17	15	AGGAG	5
b3371	1	3	18	15	GGAG	4
b0698	1	3	18	15	GGAGG	5
b1974	1	2	17	15	AGGAG	5
b2538	1	2	17	15	AGGA	4
b0367	1	3	18	15	GGAGG	5
b2541	1	3	18	15	GGAGG	5
b2991	1	2	17	15	AGGAG	5
b3216	1	3	18	15	GGAG	4
b3890	1	5	20	15	AGGU	4
b4028	1	1	16	15	AAGG	4
b1339	1	6	21	15	GGUG	4
b0900	1	1	16	15	AAGGA	5
b2327	1	7	22	15	GUGAUC	6
b0442	1	1	16	15	AAGGAG	6
b2968	1	3	18	15	GGAGG	5
b3374	1	3	18	15	GGAGG	5
b1011	1	2	17	15	AGGAGGUG	8
b0347	1	4	19	15	GAGGU	5
b2060	1	5	20	15	AGGU	4
b4516	1	4	19	15	GAGGU	5
b0265	1	4	19	15	GAGGUG	6
b0275	1	4	19	15	GAGGUG	6
b1357	1	3	18	15	GGAG	4
b3366	1	3	18	15	GGAGG	5
b0280	1	2	17	15	AGGAG	5
b1615	1	5	20	15	AGGUG	5
b4086	1	2	17	15	AGGAG	5
b1698	1	3	18	15	GGAG	4
b1463	1	0	15	15	UAAGG	5
b2362	1	3	18	15	GGAG	4
b1556	1	6	21	15	GGUGA	5
b3284	1	2	17	15	AGGAGG	6
b2164	1	1	16	15	AAGG	4
b3801	1	3	18	15	GGAG	4
b0285	1	3	18	15	GGAG	4
b4106	1	3	18	15	GGAGG	5
b1691	1	1	16	15	AAGGAG	6
b0942	1	7	22	15	GUGA	4
b2930	1	3	18	15	GGAGG	5
b0976	1	2	17	15	AGGAGG	6
b3327	1	3	18	15	GGAG	4
b2605	1	1	16	15	AAGGA	5
b0022	1	4	19	15	GAGGUG	6
b1894	1	4	19	15	GAGGUG	6
b3444	1	4	19	15	GAGGUG	6
b2719	1	4	19	15	GAGG	4
b1201	1	0	15	15	UAAGG	5
b1750	1	2	17	15	AGGA	4
b0554	1	4	19	15	GAGGUG	6
b3722	1	4	19	15	GAGG	4
b3214	1	0	15	15	UAAGGA	6
b3900	1	3	18	15	GGAG	4
b2430	1	8	23	15	UGAU	4
b4477	1	0	15	15	UAAGGAG	7
b0799	1	5	20	15	AGGU	4
b3902	1	2	17	15	AGGA	4
b0933	1	1	16	15	AAGGAGG	7
b2196	1	0	15	15	UAAGGA	6
b0531	1	1	16	15	AAGG	4
b2374	1	5	20	15	AGGU	4
b4004	1	0	15	15	UAAGGA	6
b4299	1	1	16	15	AAGGAGG	7
b2715	1	2	17	15	AGGA	4
b2739	1	0	15	15	UAAGGAG	7
b2928	1	1	16	15	AAGGA	5
b2427	1	2	17	15	AGGAG	5
b0546	1	6	21	15	GGUGA	5
b0997	1	1	16	15	AAGGA	5
b4326	1	2	17	15	AGGAG	5
b4159	1	1	16	15	AAGGA	5
b3157	1	3	18	15	GGAG	4
b3990	1	3	18	15	GGAGG	5
b1041	1	6	21	15	GGUGA	5
b2260	1	3	18	15	GGAG	4
b0321	1	3	18	15	GGAGG	5
b2758	1	0	15	15	UAAGGA	6
b3709	1	5	20	15	AGGUG	5
b4030	1	1	16	15	AAGGAGGU	8
b2451	1	3	18	15	GGAGG	5
b0313	1	3	18	15	GGAG	4
b1595	1	0	15	15	UAAG	4
b1632	1	3	18	15	GGAG	4
b0970	1	7	22	15	GUGA	4
b0306	1	3	18	15	GGAG	4
b1291	1	6	21	15	GGUG	4
b2888	1	1	16	15	AAGGAG	6
b0278	1	1	16	15	AAGGA	5
b1797	1	1	16	15	AAGGAGG	7
b0315	1	5	20	15	AGGUG	5
b0544	1	5	20	15	AGGUG	5
b2101	1	2	17	15	AGGA	4
b0039	1	4	19	15	GAGGU	5
b4374	1	5	20	15	AGGUG	5
b2140	1	6	21	15	GGUGAU	6
b0089	1	1	16	15	AAGGAG	6
b1773	1	3	18	15	GGAG	4
b0224	1	1	16	15	AAGGA	5
b1388	1	5	20	15	AGGUGAU	7
b3424	1	0	15	15	UAAG	4
b4182	1	1	16	15	AAGGA	5
b0467	1	4	19	15	GAGGU	5
b4292	1	3	18	15	GGAG	4
b2730	1	2	17	15	AGGAG	5
b3564	1	0	15	15	UAAGGA	6
b2714	1	1	16	15	AAGG	4
b4468	1	3	18	15	GGAG	4
b1956	1	3	18	15	GGAG	4
b2210	1	0	15	15	UAAGG	5
b1643	1	1	16	15	AAGGA	5
b3859	1	8	23	15	UGAU	4
b1314	1	1	16	15	AAGGA	5
b1531	1	4	19	15	GAGGU	5
b1466	1	3	18	15	GGAGG	5
b1216	1	1	16	15	AAGG	4
b2704	1	4	19	15	GAGG	4
b4062	1	4	19	15	GAGG	4
b4169	1	5	20	15	AGGUG	5
b1515	1	3	18	15	GGAGG	5
b2782	1	0	15	15	UAAGGA	6
b2660	1	1	16	15	AAGGA	5
b3051	1	1	16	15	AAGGA	5
b4251	1	5	20	15	AGGU	4
b0901	1	3	18	15	GGAGGU	6
b0616	1	3	18	15	GGAGG	5
b2510	1	3	18	15	GGAGG	5
b4348	1	6	21	15	GGUGA	5
b1745	1	4	19	15	GAGGUG	6
b1467	1	2	17	15	AGGAGG	6
b1226	1	3	18	15	GGAG	4
b3856	1	2	17	15	AGGAG	5
b1841	1	1	16	15	AAGGA	5
b4073	1	3	18	15	GGAGGUGA	8
b4198	1	3	18	15	GGAGG	5
b3568	1	2	17	15	AGGAG	5
b1475	1	0	15	15	UAAGG	5
b4155	1	3	18	15	GGAG	4
b2728	1	3	18	15	GGAG	4
b3581	1	0	15	15	UAAGGAG	7
b2165	1	3	18	15	GGAG	4
b2879	1	3	18	15	GGAGGUG	7
b3480	1	3	18	15	GGAG	4
b3643	1	3	18	15	GGAG	4
b4265	1	0	15	15	UAAG	4
b1825	1	4	19	15	GAGGUG	6
b1340	1	3	18	15	GGAGG	5
b2983	1	0	15	15	UAAGG	5
b2980	1	4	19	15	GAGGU	5
b2194	1	0	15	15	UAAGGAGG	8
b3354	1	3	18	15	GGAGG	5
b3537	1	3	18	15	GGAG	4
b2559	1	3	18	15	GGAG	4
b2222	1	2	17	15	AGGAG	5
b4016	1	4	19	15	GAGG	4
b2381	1	7	22	15	GUGAU	5
b1110	1	1	16	15	AAGGAGGUG	9
b1525	1	1	16	15	AAGGAG	6
b0183	1	3	18	15	GGAG	4
b3897	1	5	20	15	AGGUG	5
b0050	1	2	17	15	AGGAG	5
b2881	1	3	18	15	GGAGG	5
b0508	1	0	15	15	UAAGG	5
b4131	1	3	18	15	GGAG	4
b0087	1	2	17	15	AGGAG	5
b0472	1	0	15	15	UAAG	4
b4039	1	3	18	15	GGAG	4
b2792	1	4	19	15	GAGGU	5
b1746	1	2	17	15	AGGAG	5
b1099	1	1	16	15	AAGGAG	6
b2127	1	6	21	15	GGUGA	5
b0844	1	3	18	15	GGAG	4
b2821	1	4	19	15	GAGGU	5
b3551	1	2	17	15	AGGAG	5
b0400	1	3	18	15	GGAG	4
b3467	1	4	19	15	GAGG	4
b3917	1	0	15	15	UAAG	4
b2254	1	2	17	15	AGGA	4
b0890	1	3	18	15	GGAG	4
b2052	1	3	18	15	GGAG	4
b2377	1	2	17	15	AGGAGGU	7
b2341	1	3	18	15	GGAGG	5
b1663	1	5	20	15	AGGUG	5
b0630	1	3	18	15	GGAG	4
b2479	1	1	16	15	AAGGA	5
b1188	1	4	19	15	GAGGUG	6
b0383	1	3	18	15	GGAG	4
b1299	1	0	15	15	UAAGGA	6
b0948	1	7	22	15	GUGA	4
b1208	1	7	22	15	GUGA	4
b2282	1	1	16	15	AAGGAGG	7
b3791	1	5	20	15	AGGUGAUC	8
b2105	1	5	20	15	AGGUG	5
b3117	1	4	19	15	GAGGU	5
b0599	1	0	15	15	UAAGGA	6
b1805	1	4	19	15	GAGGUGA	7
b2255	1	1	16	15	AAGGA	5
b4194	1	0	15	15	UAAGGAG	7
b2830	1	4	19	15	GAGGU	5
b3574	1	2	17	15	AGGA	4
b1686	1	3	18	15	GGAG	4
b3869	1	2	17	15	AGGAG	5
b1225	1	2	17	15	AGGAG	5
b1247	1	3	18	15	GGAGG	5
b1737	1	0	15	15	UAAGG	5
b3129	1	1	16	15	AAGGA	5
b3981	1	5	20	15	AGGU	4
b3755	1	1	16	15	AAGGA	5
b0737	1	3	18	15	GGAG	4
b1462	1	4	19	15	GAGG	4
b0086	1	6	21	15	GGUGAU	6
b2811	1	6	21	15	GGUG	4
b2528	1	4	19	15	GAGGU	5
b0460	1	5	20	15	AGGU	4
b0226	1	2	17	15	AGGAG	5
b1684	1	4	19	15	GAGGU	5
b2038	1	1	16	15	AAGGA	5
b1914	1	3	18	15	GGAG	4
b0102	1	2	17	15	AGGA	4
b2186	1	1	16	15	AAGGAG	6
b1624	1	4	19	15	GAGG	4
b4263	1	3	18	15	GGAGG	5
b1204	1	2	17	15	AGGA	4
b4233	1	1	16	15	AAGGA	5
b3686	1	1	16	15	AAGGAG	6
b2746	1	2	17	15	AGGAG	5
b4487	1	4	19	15	GAGGU	5
b3997	1	0	15	15	UAAGGA	6
b0596	1	4	19	15	GAGGUGA	7
b1056	1	3	18	15	GGAG	4
b1133	1	7	22	15	GUGAUC	6
b0443	1	0	15	15	UAAGG	5
b1283	1	2	17	15	AGGAG	5
b3198	1	1	16	15	AAGGA	5
b3639	1	2	17	15	AGGA	4
b2168	1	3	18	15	GGAGG	5
b2958	1	4	19	15	GAGG	4
b1329	1	4	19	15	GAGG	4
b1070	1	8	23	15	UGAUC	5
b3960	1	0	15	15	UAAGGA	6
b3500	1	0	15	15	UAAGGA	6
b4354	1	5	20	15	AGGU	4
b3511	1	6	21	15	GGUG	4
b3356	1	3	18	15	GGAG	4
b4002	1	3	18	15	GGAGG	5
b2025	1	1	16	15	AAGGAGG	7
b1727	1	1	16	15	AAGGAG	6
b2284	1	3	18	15	GGAG	4
b2241	1	4	19	15	GAGG	4
b3428	1	2	17	15	AGGA	4
b3961	1	3	18	15	GGAGG	5
b4554	1	3	18	15	GGAG	4
b2303	1	3	18	15	GGAG	4
b4179	1	3	18	15	GGAGG	5
b2790	1	3	18	15	GGAG	4
b4068	1	3	18	15	GGAG	4
b3744	1	2	17	15	AGGAG	5
b2065	1	1	16	15	AAGGAG	6
b2022	1	3	18	15	GGAG	4
b0757	1	3	18	15	GGAG	4
b3005	1	2	17	15	AGGA	4
b0432	1	4	19	15	GAGGU	5
b3028	1	4	19	15	GAGGU	5
b1888	1	4	19	15	GAGGUGA	7
b4260	1	2	17	15	AGGAG	5
b3993	1	0	15	15	UAAGGAGG	8
b4303	1	0	15	15	UAAGGAG	7
b1662	1	2	17	15	AGGAG	5
b3448	1	2	17	15	AGGAGG	6
b2672	1	9	24	15	GAUC	4
b1127	1	6	21	15	GGUGA	5
b3190	1	9	24	15	GAUC	4
b2103	1	2	17	15	AGGAGGUG	8
b2900	1	2	17	15	AGGA	4
b0028	1	0	15	15	UAAG	4
b0463	1	4	19	15	GAGGU	5
b2287	1	4	19	15	GAGG	4
b1263	1	2	17	15	AGGAG	5
b1197	1	1	16	15	AAGGAG	6
b1765	1	2	17	15	AGGAG	5
b3204	1	5	20	15	AGGUGA	6
b4214	1	4	19	15	GAGGUG	6
b0595	1	1	16	15	AAGGAG	6
b2959	1	6	21	15	GGUGA	5
b2143	1	4	19	15	GAGG	4
b0888	1	9	24	15	GAUC	4
b3871	1	4	19	15	GAGG	4
b0741	1	1	16	15	AAGGA	5
b3318	1	2	17	15	AGGAG	5
b1864	1	3	18	15	GGAG	4
b3213	1	0	15	15	UAAGG	5
b4252	1	0	15	15	UAAGGAG	7
b4059	1	2	17	15	AGGAG	5
b1783	1	1	16	15	AAGGA	5
b0382	1	0	15	15	UAAGGA	6
b3405	1	3	18	15	GGAG	4
b2922	1	3	18	15	GGAG	4
b0073	1	1	16	15	AAGGA	5
b3167	1	2	17	15	AGGAG	5
b0643	1	3	18	15	GGAG	4
b0880	1	1	16	15	AAGGA	5
b0724	1	3	18	15	GGAG	4
b1251	1	1	16	15	AAGGAG	6
b2296	1	5	20	15	AGGU	4
b3936	1	4	19	15	GAGGU	5
b3180	1	0	15	15	UAAG	4
b1174	1	3	18	15	GGAGG	5
b3764	1	2	17	15	AGGAG	5
b1641	1	2	17	15	AGGAG	5
b0163	1	4	19	15	GAGGU	5
b0325	1	2	17	15	AGGAG	5
b2529	1	2	17	15	AGGAG	5
b3982	1	4	19	15	GAGGU	5
b2464	1	1	16	15	AAGGAG	6
b3313	1	0	15	15	UAAGGAG	7
b1923	1	2	17	15	AGGA	4
b4172	1	0	15	15	UAAGGA	6
b4034	1	1	16	15	AAGGA	5
b0607	1	3	18	15	GGAG	4
b0729	1	3	18	15	GGAGG	5
b3312	1	6	21	15	GGUGAU	6
b3734	1	0	15	15	UAAGG	5
b3985	1	2	17	15	AGGAG	5
b4244	1	0	15	15	UAAGG	5
b0436	1	4	19	15	GAGGU	5
b1324	1	2	17	15	AGGA	4
b2687	1	3	18	15	GGAGGUG	7
b2310	1	4	19	15	GAGG	4
b1089	1	2	17	15	AGGAG	5
b4143	1	0	15	15	UAAGGA	6
b4142	1	1	16	15	AAGGAG	6
b0014	1	3	18	15	GGAG	4
b3986	1	2	17	15	AGGA	4
b1823	1	0	15	15	UAAGGA	6
b3080	1	0	14	16	UAAGGA	6
b3127	1	4	18	16	GAGGU	5
b0909	1	8	22	16	UGAU	4
b3188	1	0	14	16	UAAGGAG	7
b0364	1	3	17	16	GGAG	4
b1504	1	0	14	16	UAAGGA	6
b2686	1	4	18	16	GAGGUG	6
b1572	1	5	19	16	AGGUGA	6
b3849	1	0	14	16	UAAGGA	6
b3906	1	4	18	16	GAGGU	5
b2221	1	4	18	16	GAGG	4
b0874	1	1	15	16	AAGGA	5
b2469	1	3	17	16	GGAG	4
b2405	1	3	17	16	GGAG	4
b1195	1	4	18	16	GAGG	4
b1655	1	4	18	16	GAGG	4
b0769	1	4	18	16	GAGG	4
b4337	1	1	15	16	AAGGAG	6
b3395	1	0	14	16	UAAGGAG	7
b2010	1	4	18	16	GAGG	4
b1597	1	4	18	16	GAGG	4
b3571	1	0	14	16	UAAGGA	6
b3334	1	0	14	16	UAAGGA	6
b1355	1	0	14	16	UAAGG	5
b2759	1	1	15	16	AAGGAGG	7
b0284	1	4	18	16	GAGG	4
b2956	1	4	18	16	GAGGU	5
b3818	1	1	15	16	AAGGA	5
b0298	1	4	18	16	GAGGUGA	7
b0373	1	4	18	16	GAGGUGA	7
b0540	1	4	18	16	GAGGUGA	7
b1027	1	4	18	16	GAGGUGA	7
b2272	1	3	17	16	GGAGG	5
b2226	1	5	19	16	AGGUGA	6
b3442	1	1	15	16	AAGGA	5
b4399	1	4	18	16	GAGG	4
b0270	1	0	14	16	UAAGG	5
b3909	1	5	19	16	AGGUGAU	7
b2088	1	4	18	16	GAGGUGA	7
b1138	1	7	21	16	GUGA	4
b1815	1	6	20	16	GGUG	4
b3238	1	4	18	16	GAGGU	5
b4109	1	0	14	16	UAAGGA	6
b0836	1	2	16	16	AGGAGG	6
b2307	1	4	18	16	GAGG	4
b1302	1	5	19	16	AGGUG	5
b0365	1	3	17	16	GGAG	4
b4320	1	8	22	16	UGAU	4
b1585	1	6	20	16	GGUGA	5
b1972	1	3	17	16	GGAG	4
b4311	1	7	21	16	GUGA	4
b3022	1	3	17	16	GGAGG	5
b3473	1	6	20	16	GGUGAUC	7
b2820	1	7	21	16	GUGA	4
b0752	1	0	14	16	UAAGG	5
b0256	1	3	17	16	GGAGGU	6
b1404	1	3	17	16	GGAGGU	6
b4284	1	3	17	16	GGAGGU	6
b2975	1	0	14	16	UAAG	4
b4237	1	0	14	16	UAAG	4
b0926	1	8	22	16	UGAU	4
b1024	1	3	17	16	GGAG	4
b2846	1	3	17	16	GGAGGU	6
b1125	1	0	14	16	UAAG	4
b3631	1	2	16	16	AGGA	4
b2317	1	1	15	16	AAGG	4
b1961	1	6	20	16	GGUGA	5
b4622	1	2	16	16	AGGA	4
b0861	1	3	17	16	GGAGG	5
b0936	1	4	18	16	GAGGU	5
b3613	1	1	15	16	AAGG	4
b2125	1	3	17	16	GGAGG	5
b4124	1	4	18	16	GAGGU	5
b1046	1	1	15	16	AAGGAG	6
b0342	1	7	21	16	GUGAUC	6
b3630	1	5	19	16	AGGUG	5
b3594	1	3	17	16	GGAGGU	6
b4310	1	2	16	16	AGGAG	5
b1892	1	6	20	16	GGUG	4
b0920	1	1	15	16	AAGGA	5
b4123	1	4	18	16	GAGG	4
b1813	1	3	17	16	GGAG	4
b4209	1	4	18	16	GAGGU	5
b3955	1	5	19	16	AGGU	4
b3399	1	3	17	16	GGAG	4
b1249	1	1	15	16	AAGGA	5
b2157	1	0	14	16	UAAG	4
b3406	1	1	15	16	AAGG	4
b3857	1	4	18	16	GAGG	4
b4372	1	2	16	16	AGGAG	5
b4242	1	3	17	16	GGAGG	5
b1306	1	3	17	16	GGAGG	5
b0905	1	7	21	16	GUGAU	5
b0952	1	4	18	16	GAGG	4
b2615	1	1	15	16	AAGGA	5
b1929	1	4	18	16	GAGG	4
b2805	1	6	20	16	GGUGA	5
b1280	1	1	15	16	AAGGA	5
b3049	1	3	17	16	GGAGG	5
b2472	1	4	18	16	GAGGUG	6
b4187	1	3	17	16	GGAGG	5
b0969	1	0	14	16	UAAGG	5
b3740	1	5	19	16	AGGU	4
b0219	1	1	15	16	AAGGAG	6
b1055	1	2	16	16	AGGA	4
b3741	1	4	18	16	GAGG	4
b2209	1	1	15	16	AAGGA	5
b1897	1	1	15	16	AAGGAGG	7
b1608	1	7	21	16	GUGA	4
b0886	1	2	16	16	AGGAGG	6
b0200	1	0	14	16	UAAGGAG	7
b0239	1	3	17	16	GGAGG	5
b0417	1	4	18	16	GAGG	4
b4023	1	4	18	16	GAGG	4
b1341	1	9	23	16	GAUC	4
b1675	1	5	19	16	AGGU	4
b1132	1	1	15	16	AAGGA	5
b3868	1	5	19	16	AGGUGA	6
b1194	1	2	16	16	AGGAG	5
b0489	1	2	16	16	AGGAGGU	7
b3540	1	3	17	16	GGAGG	5
b3462	1	3	17	16	GGAGG	5
b0414	1	3	17	16	GGAGG	5
b0221	1	0	14	16	UAAGG	5
b0456	1	3	17	16	GGAGGU	6
b1555	1	2	16	16	AGGAG	5
b2344	1	4	18	16	GAGGU	5
b4161	1	2	16	16	AGGAG	5
b2450	1	3	17	16	GGAG	4
b1423	1	3	17	16	GGAGG	5
b1079	1	8	22	16	UGAU	4
b4113	1	2	16	16	AGGAG	5
b2319	1	3	17	16	GGAG	4
b3205	1	2	16	16	AGGAG	5
b0381	1	5	19	16	AGGU	4
b1782	1	0	14	16	UAAGGA	6
b4208	1	2	16	16	AGGA	4
b3838	1	5	19	16	AGGUG	5
b1738	1	4	18	16	GAGG	4
b4355	1	2	16	16	AGGA	4
b0334	1	0	14	16	UAAGGA	6
b0956	1	9	23	16	GAUC	4
b1983	1	2	16	16	AGGAG	5
b2608	1	6	20	16	GGUG	4
b1564	1	4	18	16	GAGGUG	6
b3865	1	3	17	16	GGAG	4
b2426	1	1	15	16	AAGGAG	6
b2511	1	4	18	16	GAGG	4
b4037	1	4	18	16	GAGGUGA	7
b2903	1	2	16	16	AGGA	4
b0809	1	1	15	16	AAGGA	5
b0181	1	3	17	16	GGAGG	5
b3698	1	5	19	16	AGGUGAU	7
b4135	1	3	17	16	GGAGG	5
b4054	1	3	17	16	GGAG	4
b2239	1	3	17	16	GGAGG	5
b2020	1	7	21	16	GUGAUC	6
b0296	1	5	19	16	AGGU	4
b3687	1	2	16	16	AGGAG	5
b3228	1	3	17	16	GGAG	4
b1973	1	3	17	16	GGAGG	5
b0839	1	6	20	16	GGUG	4
b4107	1	4	18	16	GAGGU	5
b2286	1	6	20	16	GGUGA	5
b4219	1	3	17	16	GGAG	4
b3212	1	3	17	16	GGAGGU	6
b1819	1	5	19	16	AGGUGA	6
b1541	1	1	15	16	AAGGAG	6
b3612	1	4	18	16	GAGGU	5
b0002	1	4	18	16	GAGGU	5
b1002	1	4	18	16	GAGGUG	6
b0683	1	2	16	16	AGGA	4
b3192	1	2	16	16	AGGAG	5
b0220	1	2	16	16	AGGAGGU	7
b1836	1	3	17	16	GGAG	4
b1732	1	0	14	16	UAAGGAG	7
b3181	1	4	18	16	GAGGU	5
b1207	1	4	18	16	GAGGU	5
b1761	1	0	14	16	UAAGG	5
b2153	1	2	16	16	AGGAG	5
b3870	1	2	16	16	AGGAG	5
b4401	1	5	19	16	AGGU	4
b4045	1	4	18	16	GAGGU	5
b1718	1	3	17	16	GGAGG	5
b1440	1	2	16	16	AGGAG	5
b4069	1	1	15	16	AAGGAG	6
b3185	1	2	16	16	AGGAG	5
b2597	1	4	18	16	GAGGU	5
b0474	1	0	14	16	UAAGG	5
b3751	1	2	16	16	AGGA	4
b1004	1	2	16	16	AGGAG	5
b3306	1	3	17	16	GGAG	4
b0407	1	4	18	16	GAGG	4
b4202	1	3	17	16	GGAG	4
b3984	1	3	17	16	GGAGG	5
b3320	1	4	18	16	GAGGU	5
b0169	1	4	18	16	GAGGU	5
b0957	1	4	18	16	GAGG	4
b0605	1	3	17	16	GGAGG	5
b3980	1	4	18	16	GAGG	4
b4015	1	3	17	16	GGAG	4
b1779	1	6	20	16	GGUG	4
[truncated: 375 more rows]

[truncated: 2 more sheets: Fig 9A, Fig 9B]
